# Supplementary material for: Crystal engineering with short-chained amphiphiles: deca­sodium octa-n-butane­sulfonate di-μ-chlorido-bis­[di­chlorido­palladate(II)] tetra­hydrate, a layered inorganic–organic hybrid material
Source: Acta Crystallogr E Crystallogr Commun. 2019 Apr 2;75(Pt 5):557–61. doi: 10.1107/S2056989019004201 (PMC6505587; doi:10.1107/S2056989019004201)
Supplement: Supplementary file 1 [file e-75-00557-sup1.cif]

##############################################################################
#                                                                            #
# This CIF contains the data in a paper accepted for publication in          #
# Acta Crystallographica Section E. It conforms to the requirements of       #
# Notes for Authors for Acta Crystallographica Section E, and has been       #
# peer reviewed under the auspices of the IUCr Commission on Journals.       #
#                                                                            #
# Full details of the Crystallographic Information File format               #
# are given in the paper "The Crystallographic Information File (CIF):       #
# a New Standard Archive File for Crystallography" by S. R. Hall, F. H.      #
# Allen and I. D. Brown [Acta Cryst. (1991), A47, 655-685].                  #
#                                                                            #
# The current version of the core CIF dictionary is obtainable from          #
# ftp://ftp.iucr.org/pub/cif_core.dic.                                       #
#                                                                            #
# Software is freely available for graphical display of the structure(s)     #
# in this CIF. For information consult the CIF software page                 #
# http://www.iucr.org/resources/cif/software.                                #
#                                                                            #
# This file may be used for bona fide research purposes within the           #
# scientific community so long as proper attribution is given to the journal # 
# article from which it was obtained.                                        #
#                                                                            #
##############################################################################
data_I
_database_code_depnum_ccdc_archive 'CCDC 1906335'
_audit_creation_method     'SHELXL-2018/3'
_journal_date_recd_electronic     2019-02-25
_journal_date_accepted     2019-03-28
_journal_name_full     'Acta Crystallographica, Section E'
_journal_year     2019
_journal_volume     75
_journal_issue      5
_journal_page_first     557
_journal_page_last     561
_journal_paper_category     GM
_journal_paper_doi     10.1107/S2056989019004201
_journal_coeditor_code     WM5491
_publ_contact_author_name     'Walter Frank'
_publ_contact_author_address
;
Institut f\"ur Anorganische Chemie und Strukturchemie
Lehrstuhl II: Material- und Strukturforschung
Heinrich-Heine-Universit\"at D\"usseldorf
D-40225 D\"usseldorf
Germany
;
_publ_contact_author_email     'wfrank@hhu.de'
_publ_contact_author_fax     '+492118114146'
_publ_contact_author_phone     '+492118113136'
_publ_section_title
;
Crystal engineering with short-chained amphiphiles: decasodium
octa-<i>n</i>-butanesulfonate di-\m-chlorido-bis[dichloridopalladate(II)]
tetrahydrate, a layered inorganic--organic hybrid material
;
_publ_section_title_footnote     .
loop_
    _publ_author_name
    _publ_author_footnote
    _publ_author_address
    'Thoelen, Felix' .
;
Institut f\"ur Anorganische Chemie und Strukturchemie
Lehrstuhl II: Material- und Strukturforschung
Heinrich-Heine-Universit\"at D\"usseldorf
D-40225 D\"usseldorf
Germany
;
    'Frank, Walter' .
;
Institut f\"ur Anorganische Chemie und Strukturchemie
Lehrstuhl II: Material- und Strukturforschung
Heinrich-Heine-Universit\"at D\"usseldorf
D-40225 D\"usseldorf
Germany
;
_publ_section_synopsis
;
The preparation and crystal structure of the layered inorganic--organic hybrid
material are presented. The crystal structure determination of
Na~10~(C~4~H~9~SO~3~)~8~[Pd~2~Cl~6~]\\cdot4H~2~O is the first of a metal
<i>n</i>-butanesulfonate and confirms a unique lamellar amphiphilic bilayered
structure with the hexachloridodipalladate(II) ions unexpectedly placed within
the `organic' hydrophobic layer region but primarily bonded to the
neighbouring
`inorganic' hydrophilic layers <i>via</i> hydrogen bonding and `local' ionic
interactions.
;
_chemical_name_systematic
;
Decasodium
octa-<i>n</i>-butanesulfonate di-\m-chlorido-bis[dichloridopalladate(II)]
tetrahydrate
;
_chemical_name_common     ?
_chemical_formula_moiety     'Cl6 Pd2 2-, 8(C4 H9 O3 S -), 4(H2 O), 10Na +'
_chemical_formula_sum     'C32 H80 Cl6 Na10 O28 Pd2 S8'
_chemical_formula_structural     'Na10 [Pd2 Cl6] (C4 H9 O3 S)8, 4H2 O'
_chemical_formula_iupac     'Na10 [Pd2 Cl6] (C4 H9 O3 S)8, 4H2 O'
_chemical_formula_weight     1824.84
_chemical_melting_point     ?
_space_group_crystal_system     monoclinic
_space_group_name_H-M_alt     'P 21/c'
_space_group_name_Hall     '-P 2ybc'
loop_
    _space_group_symop_operation_xyz
    'x, y, z'
    '-x, y+1/2, -z+1/2'
    '-x, -y, -z'
    'x, -y-1/2, z-1/2'
_cell_length_a     15.9049(4)
_cell_length_b     9.9047(2)
_cell_length_c     22.6734(7)
_cell_angle_alpha     90
_cell_angle_beta     94.315(2)
_cell_angle_gamma     90
_cell_volume     3561.69(16)
_cell_formula_units_Z     2
_cell_measurement_reflns_used     49957
_cell_measurement_theta_min     4.11
_cell_measurement_theta_max     59.30
_cell_measurement_temperature     213(2)
_exptl_crystal_description     'thin platelets'
_exptl_crystal_colour     'brown'
_exptl_crystal_size_max     0.430
_exptl_crystal_size_mid     0.130
_exptl_crystal_size_min     0.060
_exptl_crystal_density_diffrn     1.702
_exptl_crystal_density_meas     1.712
_exptl_crystal_density_method     'flotation in chloroform/bromoform'
_exptl_crystal_F_000     1856
_exptl_absorpt_coefficient_mu     1.097
_exptl_absorpt_correction_type     multi-scan
_exptl_absorpt_process_details
;
(<i>PLATON</i>; Spek, 2009)
;
_exptl_absorpt_correction_T_min     0.650
_exptl_absorpt_correction_T_max     0.937
_diffrn_ambient_temperature     213(2)
_diffrn_source     ?
_diffrn_radiation_type     MoK\a
_diffrn_radiation_wavelength     0.71073
_diffrn_measurement_device_type     'Stoe IPDS_2T'
_diffrn_measurement_method     'omega scan'
_diffrn_detector_area_resol_mean     ?
_diffrn_reflns_number     48866
_diffrn_reflns_av_R_equivalents     0.0720
_diffrn_reflns_av_unetI/netI     0.0342
_diffrn_reflns_theta_min     2.132
_diffrn_reflns_theta_max     27.498
_diffrn_reflns_theta_full     27.498
_diffrn_measured_fraction_theta_max     1.000
_diffrn_measured_fraction_theta_full     1.000
_diffrn_reflns_limit_h_min     -20
_diffrn_reflns_limit_h_max     20
_diffrn_reflns_limit_k_min     -11
_diffrn_reflns_limit_k_max     12
_diffrn_reflns_limit_l_min     -29
_diffrn_reflns_limit_l_max     29
_refine_special_details     ?
_reflns_number_total     8183
_reflns_number_gt     7116
_reflns_threshold_expression     'I > 2\s(I)'
_refine_ls_structure_factor_coef     Fsqd
_refine_ls_matrix_type     full
_refine_ls_R_factor_all     0.0750
_refine_ls_R_factor_gt     0.0617
_refine_ls_wR_factor_gt     0.0958
_refine_ls_wR_factor_ref     0.0987
_refine_ls_goodness_of_fit_ref     1.539
_refine_ls_restrained_S_all     1.538
_refine_ls_number_reflns     8183
_refine_ls_number_parameters     408
_refine_ls_number_restraints     4
_refine_ls_hydrogen_treatment     mixed
_refine_ls_weighting_scheme     calc
_refine_ls_weighting_details
              'w=1/[\s^2^(Fo^2^)+(0.0215P)^2^+3.8152P] where P=(Fo^2^+2Fc^2^)/3'
_atom_sites_solution_hydrogens     mixed
_atom_sites_solution_primary     ?
_atom_sites_solution_secondary     ?
_refine_ls_shift/su_max     0.000
_refine_ls_shift/su_mean     0.000
_refine_diff_density_max     0.732
_refine_diff_density_min     -0.429
_refine_ls_extinction_method     none
_refine_ls_extinction_coef     .
loop_
    _atom_type_symbol
    _atom_type_description
    _atom_type_scat_dispersion_real
    _atom_type_scat_dispersion_imag
    _atom_type_scat_source
    'C' 'C' 0.0033 0.0016
                         'International Tables Vol C Tables 4.2.6.8 and 6.1.1.4'
    'H' 'H' 0.0000 0.0000
                         'International Tables Vol C Tables 4.2.6.8 and 6.1.1.4'
    'O' 'O' 0.0106 0.0060
                         'International Tables Vol C Tables 4.2.6.8 and 6.1.1.4'
    'Na' 'Na' 0.0362 0.0249
                         'International Tables Vol C Tables 4.2.6.8 and 6.1.1.4'
    'S' 'S' 0.1246 0.1234
                         'International Tables Vol C Tables 4.2.6.8 and 6.1.1.4'
    'Cl' 'Cl' 0.1484 0.1585
                         'International Tables Vol C Tables 4.2.6.8 and 6.1.1.4'
    'Pd' 'Pd' -0.9988 1.0072
                         'International Tables Vol C Tables 4.2.6.8 and 6.1.1.4'
_computing_data_collection
;
X-AREA (Stoe & Cie, 2009)
;
_computing_cell_refinement
;
X-AREA (Stoe & Cie, 2009)
;
_computing_data_reduction
;
X-AREA (Stoe & Cie, 2009)
;
_computing_structure_solution
;
SHELXT (Sheldrick, 2015a)
;
_computing_structure_refinement
;
SHELXL2018 (Sheldrick, 2015b)
;
_computing_molecular_graphics
;
DIAMOND (Brandenburg, 2016)
;
_computing_publication_material
;
publCIF (Westrip, 2010)
;
loop_
    _atom_site_type_symbol
    _atom_site_label
    _atom_site_fract_x
    _atom_site_fract_y
    _atom_site_fract_z
    _atom_site_U_iso_or_equiv
    _atom_site_adp_type
    _atom_site_calc_flag
    _atom_site_occupancy
    _atom_site_disorder_assembly
    _atom_site_disorder_group
    Pd Pd1 0.10273(2) 0.51478(3) 0.52464(2) 0.02493(8) Uani d 1 . .
    Cl Cl1 0.18814(7) 0.69241(11) 0.55153(7) 0.0452(3) Uani d 1 . .
    Cl Cl2 0.20910(6) 0.36261(11) 0.54280(6) 0.0361(3) Uani d 1 . .
    Cl Cl3 0.01032(7) 0.34122(11) 0.49624(7) 0.0465(3) Uani d 1 . .
    S S1 0.37572(5) 0.04330(8) 0.48827(4) 0.01605(17) Uani d 1 . .
    S S2 0.40803(5) 0.51616(8) 0.41684(4) 0.01565(17) Uani d 1 . .
    S S3 0.37879(6) 0.32626(9) 0.19446(4) 0.01684(17) Uani d 1 . .
    S S4 0.35920(5) 0.87006(9) 0.26546(4) 0.01710(17) Uani d 1 . .
    Na Na1 0.38885(9) 0.35553(15) 0.55924(7) 0.0216(3) Uani d 1 . .
    Na Na2 0.46690(10) 0.73138(16) 0.54410(7) 0.0283(4) Uani d 1 . .
    Na Na3 0.38987(10) 0.20007(16) 0.34308(7) 0.0274(3) Uani d 1 . .
    Na Na4 0.48859(9) 0.56786(15) 0.28553(7) 0.0230(3) Uani d 1 . .
    Na Na5 0.46642(10) 0.86689(15) 0.39298(7) 0.0245(3) Uani d 1 . .
    O O1 0.36894(19) 0.5796(3) 0.58556(14) 0.0283(6) Uani d 1 . .
    H H1 0.367(3) 0.583(5) 0.6209(15) 0.037(15) Uiso d 1 . .
    H H2 0.322(2) 0.604(6) 0.574(3) 0.054(18) Uiso d 1 . .
    O O2 0.5354(2) 0.1883(3) 0.35206(15) 0.0329(7) Uani d 1 . .
    H H3 0.556(3) 0.116(4) 0.344(2) 0.040(15) Uiso d 1 . .
    H H4 0.552(4) 0.240(5) 0.328(2) 0.053(18) Uiso d 1 . .
    O O3 0.40321(17) 0.1195(3) 0.54127(12) 0.0241(6) Uani d 1 . .
    O O4 0.40499(17) -0.0958(3) 0.49020(14) 0.0291(6) Uani d 1 . .
    O O5 0.40033(19) 0.1094(3) 0.43503(13) 0.0334(7) Uani d 1 . .
    O O6 0.41514(16) 0.4210(3) 0.46581(12) 0.0250(6) Uani d 1 . .
    O O7 0.43673(17) 0.4534(3) 0.36366(12) 0.0248(6) Uani d 1 . .
    O O8 0.45103(16) 0.6439(3) 0.43105(12) 0.0232(6) Uani d 1 . .
    O O9 0.3628(2) 0.2671(3) 0.25054(13) 0.0351(7) Uani d 1 . .
    O O10 0.42717(18) 0.4508(3) 0.20055(14) 0.0317(7) Uani d 1 . .
    O O11 0.41987(17) 0.2306(3) 0.15672(12) 0.0268(6) Uani d 1 . .
    O O12 0.38437(18) 0.7351(3) 0.28429(14) 0.0318(7) Uani d 1 . .
    O O13 0.37292(17) 0.9671(3) 0.31322(12) 0.0282(6) Uani d 1 . .
    O O14 0.39915(16) 0.9112(3) 0.21230(11) 0.0227(6) Uani d 1 . .
    C C1 0.2645(2) 0.0366(4) 0.48516(18) 0.0263(8) Uani d 1 . .
    H H1A 0.247524 -0.006022 0.521426 0.032 Uiso calc 1 . .
    H H1B 0.242490 0.129115 0.484160 0.032 Uiso calc 1 . .
    C C2 0.2242(3) -0.0399(5) 0.4324(2) 0.0322(9) Uani d 1 . .
    H H2A 0.237766 0.005670 0.395932 0.039 Uiso calc 1 . .
    H H2B 0.247891 -0.131170 0.431978 0.039 Uiso calc 1 . .
    C C3 0.1293(3) -0.0491(5) 0.4338(2) 0.0397(11) Uani d 1 . .
    H H3A 0.115781 -0.088804 0.471540 0.048 Uiso calc 1 . .
    H H3B 0.105327 0.042000 0.431444 0.048 Uiso calc 1 . .
    C C4 0.0894(4) -0.1334(8) 0.3836(3) 0.0677(19) Uani d 1 . .
    H H4A 0.101675 -0.093553 0.346175 0.102 Uiso calc 1 . .
    H H4B 0.028870 -0.136552 0.386313 0.102 Uiso calc 1 . .
    H H4C 0.112114 -0.224331 0.386268 0.102 Uiso calc 1 . .
    C C5 0.2997(2) 0.5537(4) 0.40159(18) 0.0218(8) Uani d 1 . .
    H H5A 0.276788 0.588722 0.437482 0.026 Uiso calc 1 . .
    H H5B 0.293682 0.624250 0.371248 0.026 Uiso calc 1 . .
    C C6 0.2495(2) 0.4298(4) 0.3802(2) 0.0280(9) Uani d 1 . .
    H H6A 0.272963 0.394351 0.344612 0.034 Uiso calc 1 . .
    H H6B 0.255302 0.359666 0.410749 0.034 Uiso calc 1 . .
    C C7 0.1563(3) 0.4605(5) 0.3663(2) 0.0372(10) Uani d 1 . .
    H H7A 0.149960 0.526981 0.334304 0.045 Uiso calc 1 . .
    H H7B 0.133087 0.499702 0.401316 0.045 Uiso calc 1 . .
    C C8 0.1075(3) 0.3334(6) 0.3481(3) 0.0614(17) Uani d 1 . .
    H H8A 0.048969 0.356374 0.337654 0.092 Uiso calc 1 . .
    H H8B 0.110742 0.269793 0.380703 0.092 Uiso calc 1 . .
    H H8C 0.131600 0.292931 0.314234 0.092 Uiso calc 1 . .
    C C9 0.2808(2) 0.3675(4) 0.15778(17) 0.0248(8) Uani d 1 . .
    H H9A 0.290621 0.413088 0.120555 0.030 Uiso calc 1 . .
    H H9B 0.250007 0.283805 0.147917 0.030 Uiso calc 1 . .
    C C10 0.2260(3) 0.4574(5) 0.1931(2) 0.0374(11) Uani d 1 . .
    H H10A 0.210258 0.408265 0.228162 0.045 Uiso calc 1 . .
    H H10B 0.258374 0.537204 0.206608 0.045 Uiso calc 1 . .
    C C11 0.1472(3) 0.5017(6) 0.1572(3) 0.0472(13) Uani d 1 . .
    H H11A 0.119599 0.421943 0.138975 0.057 Uiso calc 1 . .
    H H11B 0.163221 0.560869 0.125302 0.057 Uiso calc 1 . .
    C C12 0.0847(3) 0.5754(6) 0.1927(4) 0.070(2) Uani d 1 . .
    H H12A 0.040022 0.612826 0.166142 0.105 Uiso calc 1 . .
    H H12B 0.113199 0.647803 0.215028 0.105 Uiso calc 1 . .
    H H12C 0.060712 0.512844 0.219803 0.105 Uiso calc 1 . .
    C C13 0.2498(2) 0.8633(4) 0.2452(2) 0.0265(8) Uani d 1 . .
    H H13A 0.239772 0.797174 0.213276 0.032 Uiso calc 1 . .
    H H13B 0.220841 0.831048 0.279147 0.032 Uiso calc 1 . .
    C C14 0.2112(2) 0.9972(4) 0.2249(2) 0.0315(9) Uani d 1 . .
    H H14A 0.242041 1.032898 0.192421 0.038 Uiso calc 1 . .
    H H14B 0.217053 1.062014 0.257575 0.038 Uiso calc 1 . .
    C C15 0.1180(3) 0.9829(5) 0.2040(2) 0.0379(10) Uani d 1 . .
    H H15A 0.112726 0.920407 0.170397 0.045 Uiso calc 1 . .
    H H15B 0.087968 0.943249 0.235982 0.045 Uiso calc 1 . .
    C C16 0.0765(3) 1.1155(5) 0.1856(2) 0.0432(12) Uani d 1 . .
    H H16A 0.106069 1.155756 0.154136 0.065 Uiso calc 1 . .
    H H16B 0.078677 1.176286 0.219272 0.065 Uiso calc 1 . .
    H H16C 0.018177 1.099456 0.171769 0.065 Uiso calc 1 . .
loop_
    _atom_site_aniso_label
    _atom_site_aniso_U_11
    _atom_site_aniso_U_22
    _atom_site_aniso_U_33
    _atom_site_aniso_U_12
    _atom_site_aniso_U_13
    _atom_site_aniso_U_23
    Pd1 0.01842(13) 0.02374(15) 0.03245(17) 0.00385(12) 0.00072(11) 0.00322(13)
    Cl1 0.0311(5) 0.0272(5) 0.0747(9) 0.0030(4) -0.0117(5) -0.0018(6)
    Cl2 0.0231(5) 0.0286(5) 0.0551(7) 0.0068(4) -0.0055(5) 0.0019(5)
    Cl3 0.0225(5) 0.0257(5) 0.0895(10) 0.0045(4) -0.0078(6) 0.0017(6)
    S1 0.0189(4) 0.0142(4) 0.0150(4) -0.0004(3) 0.0011(3) -0.0014(3)
    S2 0.0176(4) 0.0146(4) 0.0147(4) 0.0009(3) 0.0008(3) 0.0012(3)
    S3 0.0225(4) 0.0154(4) 0.0123(4) -0.0003(3) -0.0002(3) 0.0009(3)
    S4 0.0165(4) 0.0174(4) 0.0174(4) 0.0015(3) 0.0016(3) 0.0020(3)
    Na1 0.0265(8) 0.0197(7) 0.0185(7) 0.0001(6) 0.0012(6) 0.0020(6)
    Na2 0.0318(8) 0.0238(8) 0.0295(9) 0.0042(7) 0.0027(7) 0.0019(7)
    Na3 0.0344(9) 0.0290(8) 0.0187(8) 0.0055(7) 0.0024(6) 0.0036(7)
    Na4 0.0250(7) 0.0195(7) 0.0245(8) 0.0035(6) 0.0015(6) -0.0007(6)
    Na5 0.0280(8) 0.0232(7) 0.0219(8) 0.0031(6) -0.0008(6) 0.0017(6)
    O1 0.0271(15) 0.0317(16) 0.0252(16) 0.0021(13) -0.0040(13) -0.0052(13)
    O2 0.0381(17) 0.0225(15) 0.0397(19) -0.0021(13) 0.0135(14) -0.0004(14)
    O3 0.0264(14) 0.0263(14) 0.0193(13) 0.0004(11) -0.0005(11) -0.0071(11)
    O4 0.0261(14) 0.0174(13) 0.0431(18) 0.0043(11) -0.0029(13) -0.0030(12)
    O5 0.0380(16) 0.0452(18) 0.0170(14) -0.0123(14) 0.0007(12) 0.0077(13)
    O6 0.0236(13) 0.0268(14) 0.0242(15) 0.0010(11) -0.0007(11) 0.0086(12)
    O7 0.0265(14) 0.0274(14) 0.0209(14) 0.0038(11) 0.0048(11) -0.0024(11)
    O8 0.0241(13) 0.0175(12) 0.0273(15) -0.0027(10) -0.0028(11) 0.0005(11)
    O9 0.0493(19) 0.0403(17) 0.0161(14) -0.0015(15) 0.0045(13) 0.0069(13)
    O10 0.0278(15) 0.0198(13) 0.0465(19) -0.0052(12) -0.0046(13) 0.0022(13)
    O11 0.0306(15) 0.0288(14) 0.0205(14) 0.0124(12) -0.0017(11) -0.0062(12)
    O12 0.0288(15) 0.0237(14) 0.0432(19) 0.0058(12) 0.0055(13) 0.0122(13)
    O13 0.0287(14) 0.0345(16) 0.0207(14) 0.0046(12) -0.0021(11) -0.0062(12)
    O14 0.0222(13) 0.0282(14) 0.0177(13) -0.0032(11) 0.0024(10) 0.0017(11)
    C1 0.0175(17) 0.031(2) 0.030(2) 0.0028(15) 0.0008(15) -0.0085(17)
    C2 0.030(2) 0.035(2) 0.032(2) -0.0031(18) -0.0025(17) -0.0074(19)
    C3 0.023(2) 0.044(3) 0.050(3) -0.0036(19) -0.0059(19) 0.005(2)
    C4 0.040(3) 0.091(5) 0.069(4) -0.017(3) -0.016(3) -0.008(4)
    C5 0.0198(17) 0.0196(17) 0.026(2) 0.0039(14) 0.0010(15) 0.0023(15)
    C6 0.025(2) 0.0258(19) 0.032(2) -0.0028(16) -0.0032(16) -0.0009(17)
    C7 0.0211(19) 0.044(3) 0.046(3) -0.0001(19) -0.0029(18) -0.004(2)
    C8 0.031(3) 0.065(4) 0.086(5) -0.014(3) -0.012(3) -0.004(3)
    C9 0.0201(18) 0.034(2) 0.0195(19) 0.0016(16) -0.0022(14) -0.0025(17)
    C10 0.027(2) 0.036(2) 0.050(3) 0.0024(18) 0.0039(19) -0.010(2)
    C11 0.033(2) 0.046(3) 0.062(3) 0.013(2) 0.007(2) 0.010(3)
    C12 0.032(3) 0.058(4) 0.120(6) 0.013(3) 0.005(3) -0.020(4)
    C13 0.0148(17) 0.029(2) 0.036(2) -0.0021(15) 0.0011(15) 0.0046(18)
    C14 0.0227(19) 0.028(2) 0.043(3) 0.0036(16) -0.0029(17) 0.0034(19)
    C15 0.023(2) 0.045(3) 0.045(3) 0.0004(19) -0.0025(18) 0.007(2)
    C16 0.027(2) 0.051(3) 0.051(3) 0.010(2) -0.003(2) 0.009(2)
_geom_special_details
;
 All esds (except the esd in the dihedral angle between two l.s. planes)
 are estimated using the full covariance matrix.  The cell esds are taken
 into account individually in the estimation of esds in distances, angles
 and torsion angles; correlations between esds in cell parameters are only
 used when they are defined by crystal symmetry.  An approximate (isotropic)
 treatment of cell esds is used for estimating esds involving l.s. planes.
;
loop_
    _geom_bond_atom_site_label_1
    _geom_bond_atom_site_label_2
    _geom_bond_site_symmetry_2
    _geom_bond_distance
    _geom_bond_publ_flag
    Pd1 Cl1 . 2.2776(12) ?
    Pd1 Cl2 . 2.2800(10) ?
    Pd1 Cl3 3_566 2.3159(11) ?
    Pd1 Cl3 . 2.3212(12) ?
    Cl2 Na1 . 2.8560(18) ?
    S1 O5 . 1.453(3) ?
    S1 O4 . 1.453(3) ?
    S1 O3 . 1.458(3) ?
    S1 C1 . 1.767(4) ?
    S2 O6 . 1.454(3) ?
    S2 O7 . 1.460(3) ?
    S2 O8 . 1.462(3) ?
    S2 C5 . 1.771(4) ?
    S3 O9 . 1.440(3) ?
    S3 O10 . 1.455(3) ?
    S3 O11 . 1.463(3) ?
    S3 C9 . 1.759(4) ?
    S4 O12 . 1.451(3) ?
    S4 O13 . 1.452(3) ?
    S4 O14 . 1.462(3) ?
    S4 C13 . 1.767(4) ?
    Na1 O6 . 2.284(3) ?
    Na1 O1 . 2.326(3) ?
    Na1 O11 4_566 2.386(3) ?
    Na1 O3 . 2.387(3) ?
    Na1 O8 3_666 2.540(3) ?
    Na2 O4 1_565 2.283(3) ?
    Na2 O1 . 2.407(4) ?
    Na2 O6 3_666 2.431(3) ?
    Na2 O2 3_666 2.488(4) ?
    Na2 O5 3_666 2.649(3) ?
    Na2 O8 . 2.700(3) ?
    Na3 O9 . 2.212(3) ?
    Na3 O5 . 2.264(3) ?
    Na3 O2 . 2.311(4) ?
    Na3 O13 1_545 2.414(3) ?
    Na3 O7 . 2.649(3) ?
    Na4 O7 . 2.308(3) ?
    Na4 O12 . 2.342(3) ?
    Na4 O14 2_645 2.363(3) ?
    Na4 O10 . 2.393(3) ?
    Na4 O11 2_655 2.479(3) ?
    Na5 O8 . 2.391(3) ?
    Na5 O13 . 2.462(3) ?
    Na5 O3 3_666 2.465(3) ?
    Na5 O4 1_565 2.505(3) ?
    Na5 O11 2_655 2.582(3) ?
    Na5 O5 1_565 2.817(4) ?
    Na5 O10 2_655 2.931(4) ?
    Na5 O12 . 3.000(4) ?
    O1 H1 . 0.80(3) ?
    O1 H2 . 0.82(3) ?
    O2 H3 . 0.81(3) ?
    O2 H4 . 0.80(3) ?
    C1 C2 . 1.517(6) ?
    C1 H1A . 0.9800 ?
    C1 H1B . 0.9800 ?
    C2 C3 . 1.514(6) ?
    C2 H2A . 0.9800 ?
    C2 H2B . 0.9800 ?
    C3 C4 . 1.512(8) ?
    C3 H3A . 0.9800 ?
    C3 H3B . 0.9800 ?
    C4 H4A . 0.9700 ?
    C4 H4B . 0.9700 ?
    C4 H4C . 0.9700 ?
    C5 C6 . 1.524(5) ?
    C5 H5A . 0.9800 ?
    C5 H5B . 0.9800 ?
    C6 C7 . 1.522(6) ?
    C6 H6A . 0.9800 ?
    C6 H6B . 0.9800 ?
    C7 C8 . 1.520(7) ?
    C7 H7A . 0.9800 ?
    C7 H7B . 0.9800 ?
    C8 H8A . 0.9700 ?
    C8 H8B . 0.9700 ?
    C8 H8C . 0.9700 ?
    C9 C10 . 1.516(6) ?
    C9 H9A . 0.9800 ?
    C9 H9B . 0.9800 ?
    C10 C11 . 1.507(7) ?
    C10 H10A . 0.9800 ?
    C10 H10B . 0.9800 ?
    C11 C12 . 1.514(7) ?
    C11 H11A . 0.9800 ?
    C11 H11B . 0.9800 ?
    C12 H12A . 0.9700 ?
    C12 H12B . 0.9700 ?
    C12 H12C . 0.9700 ?
    C13 C14 . 1.519(6) ?
    C13 H13A . 0.9800 ?
    C13 H13B . 0.9800 ?
    C14 C15 . 1.529(6) ?
    C14 H14A . 0.9800 ?
    C14 H14B . 0.9800 ?
    C15 C16 . 1.515(6) ?
    C15 H15A . 0.9800 ?
    C15 H15B . 0.9800 ?
    C16 H16A . 0.9700 ?
    C16 H16B . 0.9700 ?
    C16 H16C . 0.9700 ?
loop_
    _geom_angle_atom_site_label_1
    _geom_angle_atom_site_label_2
    _geom_angle_atom_site_label_3
    _geom_angle_site_symmetry_1
    _geom_angle_site_symmetry_3
    _geom_angle
    _geom_angle_publ_flag
    Cl1 Pd1 Cl2 . . 92.45(4) ?
    Cl1 Pd1 Cl3 . 3_566 90.99(4) ?
    Cl2 Pd1 Cl3 . 3_566 176.53(4) ?
    Cl1 Pd1 Cl3 . . 177.19(4) ?
    Cl2 Pd1 Cl3 . . 90.36(4) ?
    Cl3 Pd1 Cl3 3_566 . 86.20(4) ?
    Pd1 Cl2 Na1 . . 139.61(5) ?
    Pd1 Cl3 Pd1 3_566 . 93.80(4) ?
    O5 S1 O4 . . 110.28(19) ?
    O5 S1 O3 . . 111.62(17) ?
    O4 S1 O3 . . 112.98(17) ?
    O5 S1 C1 . . 108.38(19) ?
    O4 S1 C1 . . 106.46(18) ?
    O3 S1 C1 . . 106.83(17) ?
    O5 S1 Na5 . 1_545 61.48(14) ?
    O6 S2 O7 . . 110.06(17) ?
    O6 S2 O8 . . 112.61(17) ?
    O7 S2 O8 . . 112.35(16) ?
    O6 S2 C5 . . 107.70(17) ?
    O7 S2 C5 . . 106.74(17) ?
    O8 S2 C5 . . 107.05(17) ?
    O9 S3 O10 . . 112.86(19) ?
    O9 S3 O11 . . 111.67(18) ?
    O10 S3 O11 . . 110.37(18) ?
    O9 S3 C9 . . 107.65(19) ?
    O10 S3 C9 . . 106.94(19) ?
    O11 S3 C9 . . 107.02(18) ?
    O12 S4 O13 . . 111.59(18) ?
    O12 S4 O14 . . 111.84(17) ?
    O13 S4 O14 . . 112.33(17) ?
    O12 S4 C13 . . 106.62(18) ?
    O13 S4 C13 . . 107.99(19) ?
    O14 S4 C13 . . 106.06(18) ?
    O6 Na1 O1 . . 90.30(12) ?
    O6 Na1 O11 . 4_566 157.10(12) ?
    O1 Na1 O11 . 4_566 97.25(12) ?
    O6 Na1 O3 . . 95.34(11) ?
    O1 Na1 O3 . . 174.22(12) ?
    O11 Na1 O3 4_566 . 78.00(10) ?
    O6 Na1 O8 . 3_666 80.06(10) ?
    O1 Na1 O8 . 3_666 97.50(11) ?
    O11 Na1 O8 4_566 3_666 77.54(10) ?
    O3 Na1 O8 . 3_666 84.77(10) ?
    O6 Na1 Cl2 . . 97.08(9) ?
    O1 Na1 Cl2 . . 81.71(9) ?
    O11 Na1 Cl2 4_566 . 105.37(9) ?
    O3 Na1 Cl2 . . 96.29(8) ?
    O8 Na1 Cl2 3_666 . 177.04(9) ?
    O4 Na2 O1 1_565 . 114.31(12) ?
    O4 Na2 O6 1_565 3_666 136.11(12) ?
    O1 Na2 O6 . 3_666 100.08(11) ?
    O4 Na2 O2 1_565 3_666 103.31(12) ?
    O1 Na2 O2 . 3_666 76.94(11) ?
    O6 Na2 O2 3_666 3_666 110.63(12) ?
    O4 Na2 O5 1_565 3_666 87.44(11) ?
    O1 Na2 O5 . 3_666 146.38(12) ?
    O6 Na2 O5 3_666 3_666 77.03(11) ?
    O2 Na2 O5 3_666 3_666 73.07(11) ?
    O4 Na2 O8 1_565 . 74.15(10) ?
    O1 Na2 O8 . . 98.82(11) ?
    O6 Na2 O8 3_666 . 74.38(10) ?
    O2 Na2 O8 3_666 . 173.81(12) ?
    O5 Na2 O8 3_666 . 112.15(10) ?
    O9 Na3 O5 . . 171.09(14) ?
    O9 Na3 O2 . . 102.75(13) ?
    O5 Na3 O2 . . 83.98(13) ?
    O9 Na3 O13 . 1_545 90.64(12) ?
    O5 Na3 O13 . 1_545 83.01(12) ?
    O2 Na3 O13 . 1_545 93.81(12) ?
    O9 Na3 O7 . . 85.12(11) ?
    O5 Na3 O7 . . 102.30(12) ?
    O2 Na3 O7 . . 76.45(11) ?
    O13 Na3 O7 1_545 . 168.18(11) ?
    O7 Na4 O12 . . 93.62(11) ?
    O7 Na4 O14 . 2_645 88.54(10) ?
    O12 Na4 O14 . 2_645 176.01(12) ?
    O7 Na4 O10 . . 103.43(11) ?
    O12 Na4 O10 . . 95.00(12) ?
    O14 Na4 O10 2_645 . 87.75(11) ?
    O7 Na4 O11 . 2_655 98.26(11) ?
    O12 Na4 O11 . 2_655 86.19(12) ?
    O14 Na4 O11 2_645 2_655 90.18(11) ?
    O10 Na4 O11 . 2_655 158.15(12) ?
    O8 Na5 O13 . . 124.40(12) ?
    O8 Na5 O3 . 3_666 86.35(10) ?
    O13 Na5 O3 . 3_666 148.92(12) ?
    O8 Na5 O4 . 1_565 76.20(10) ?
    O13 Na5 O4 . 1_565 109.44(11) ?
    O3 Na5 O4 3_666 1_565 79.97(10) ?
    O8 Na5 O11 . 2_655 76.62(10) ?
    O13 Na5 O11 . 2_655 107.11(10) ?
    O3 Na5 O11 3_666 2_655 72.99(9) ?
    O4 Na5 O11 1_565 2_655 142.52(11) ?
    O8 Na5 O5 . 1_565 127.94(10) ?
    O13 Na5 O5 . 1_565 71.62(10) ?
    O3 Na5 O5 3_666 1_565 93.85(10) ?
    O4 Na5 O5 1_565 1_565 52.85(9) ?
    O11 Na5 O5 2_655 1_565 152.22(10) ?
    O8 Na5 O10 . 2_655 127.13(10) ?
    O13 Na5 O10 . 2_655 72.78(9) ?
    O3 Na5 O10 3_666 2_655 85.23(10) ?
    O4 Na5 O10 1_565 2_655 151.57(11) ?
    O11 Na5 O10 2_655 2_655 51.04(8) ?
    O5 Na5 O10 1_565 2_655 104.68(9) ?
    O8 Na5 O12 . . 81.05(10) ?
    O13 Na5 O12 . . 51.00(9) ?
    O3 Na5 O12 3_666 . 144.57(10) ?
    O4 Na5 O12 1_565 . 127.80(10) ?
    O11 Na5 O12 2_655 . 71.92(9) ?
    O5 Na5 O12 1_565 . 119.93(10) ?
    O10 Na5 O12 2_655 . 76.60(9) ?
    Na1 O1 H1 . . 108(4) ?
    Na2 O1 H1 . . 116(4) ?
    Na1 O1 H2 . . 109(4) ?
    Na2 O1 H2 . . 107(4) ?
    H1 O1 H2 . . 102(5) ?
    Na3 O2 Na2 . 3_666 88.93(12) ?
    Na3 O2 H3 . . 116(4) ?
    Na2 O2 H3 3_666 . 122(4) ?
    Na3 O2 H4 . . 107(4) ?
    Na2 O2 H4 3_666 . 117(4) ?
    H3 O2 H4 . . 104(5) ?
    C2 C1 S1 . . 114.3(3) ?
    C2 C1 H1A . . 108.7 ?
    S1 C1 H1A . . 108.7 ?
    C2 C1 H1B . . 108.7 ?
    S1 C1 H1B . . 108.7 ?
    H1A C1 H1B . . 107.6 ?
    C3 C2 C1 . . 112.1(4) ?
    C3 C2 H2A . . 109.2 ?
    C1 C2 H2A . . 109.2 ?
    C3 C2 H2B . . 109.2 ?
    C1 C2 H2B . . 109.2 ?
    H2A C2 H2B . . 107.9 ?
    C4 C3 C2 . . 112.3(4) ?
    C4 C3 H3A . . 109.1 ?
    C2 C3 H3A . . 109.1 ?
    C4 C3 H3B . . 109.1 ?
    C2 C3 H3B . . 109.1 ?
    H3A C3 H3B . . 107.9 ?
    C3 C4 H4A . . 109.5 ?
    C3 C4 H4B . . 109.5 ?
    H4A C4 H4B . . 109.5 ?
    C3 C4 H4C . . 109.5 ?
    H4A C4 H4C . . 109.5 ?
    H4B C4 H4C . . 109.5 ?
    C6 C5 S2 . . 111.9(3) ?
    C6 C5 H5A . . 109.2 ?
    S2 C5 H5A . . 109.2 ?
    C6 C5 H5B . . 109.2 ?
    S2 C5 H5B . . 109.2 ?
    H5A C5 H5B . . 107.9 ?
    C7 C6 C5 . . 112.6(3) ?
    C7 C6 H6A . . 109.1 ?
    C5 C6 H6A . . 109.1 ?
    C7 C6 H6B . . 109.1 ?
    C5 C6 H6B . . 109.1 ?
    H6A C6 H6B . . 107.8 ?
    C6 C7 C8 . . 111.1(4) ?
    C6 C7 H7A . . 109.4 ?
    C8 C7 H7A . . 109.4 ?
    C6 C7 H7B . . 109.4 ?
    C8 C7 H7B . . 109.4 ?
    H7A C7 H7B . . 108.0 ?
    C7 C8 H8A . . 109.5 ?
    C7 C8 H8B . . 109.5 ?
    H8A C8 H8B . . 109.5 ?
    C7 C8 H8C . . 109.5 ?
    H8A C8 H8C . . 109.5 ?
    H8B C8 H8C . . 109.5 ?
    C10 C9 S3 . . 114.2(3) ?
    C10 C9 H9A . . 108.7 ?
    S3 C9 H9A . . 108.7 ?
    C10 C9 H9B . . 108.7 ?
    S3 C9 H9B . . 108.7 ?
    H9A C9 H9B . . 107.6 ?
    C11 C10 C9 . . 111.9(4) ?
    C11 C10 H10A . . 109.2 ?
    C9 C10 H10A . . 109.2 ?
    C11 C10 H10B . . 109.2 ?
    C9 C10 H10B . . 109.2 ?
    H10A C10 H10B . . 107.9 ?
    C10 C11 C12 . . 114.0(5) ?
    C10 C11 H11A . . 108.8 ?
    C12 C11 H11A . . 108.8 ?
    C10 C11 H11B . . 108.8 ?
    C12 C11 H11B . . 108.8 ?
    H11A C11 H11B . . 107.7 ?
    C11 C12 H12A . . 109.5 ?
    C11 C12 H12B . . 109.5 ?
    H12A C12 H12B . . 109.5 ?
    C11 C12 H12C . . 109.5 ?
    H12A C12 H12C . . 109.5 ?
    H12B C12 H12C . . 109.5 ?
    C14 C13 S4 . . 114.4(3) ?
    C14 C13 H13A . . 108.7 ?
    S4 C13 H13A . . 108.7 ?
    C14 C13 H13B . . 108.7 ?
    S4 C13 H13B . . 108.7 ?
    H13A C13 H13B . . 107.6 ?
    C13 C14 C15 . . 111.9(4) ?
    C13 C14 H14A . . 109.2 ?
    C15 C14 H14A . . 109.2 ?
    C13 C14 H14B . . 109.2 ?
    C15 C14 H14B . . 109.2 ?
    H14A C14 H14B . . 107.9 ?
    C16 C15 C14 . . 113.4(4) ?
    C16 C15 H15A . . 108.9 ?
    C14 C15 H15A . . 108.9 ?
    C16 C15 H15B . . 108.9 ?
    C14 C15 H15B . . 108.9 ?
    H15A C15 H15B . . 107.7 ?
    C15 C16 H16A . . 109.5 ?
    C15 C16 H16B . . 109.5 ?
    H16A C16 H16B . . 109.5 ?
    C15 C16 H16C . . 109.5 ?
    H16A C16 H16C . . 109.5 ?
    H16B C16 H16C . . 109.5 ?
loop_
    _geom_hbond_atom_site_label_D
    _geom_hbond_atom_site_label_H
    _geom_hbond_atom_site_label_A
    _geom_hbond_site_symmetry_A
    _geom_hbond_distance_DH
    _geom_hbond_distance_HA
    _geom_hbond_distance_DA
    _geom_hbond_angle_DHA
    _geom_hbond_publ_flag
    O1 H1 O14 4_576 0.80(3) 2.10(4) 2.879(4) 164(5) yes
    O1 H2 Cl1 . 0.82(3) 2.32(4) 3.127(3) 172(6) yes
    O2 H3 O10 2_645 0.81(3) 1.95(4) 2.723(4) 159(5) yes
    O2 H4 O14 2_645 0.80(3) 2.10(4) 2.884(4) 164(6) yes
_shelx_space_group_comment
;
The symmetry employed for this shelxl refinement is uniquely defined
by the following loop, which should always be used as a source of
symmetry information in preference to the above space-group names.
They are only intended as comments.
;
_shelx_estimated_absorpt_T_min     0.650
_shelx_estimated_absorpt_T_max     0.937
_shelx_hkl_file
;
  21   0  -1    4.70    3.52
 -21   0   1   19.80    3.68
  21   0  -1   -5.45    3.20
 -21   0   1   23.41    3.50
 -21   0   1   -1.04    3.48
  21   0  -2   22.82    3.25
 -21   0   2   23.54    3.79
 -21   0   2   27.46    3.75
  21   0  -2   16.95    2.61
 -21   0   2   31.48    3.58
 -21   0   3    1.63    3.55
  21   0  -3   -2.93    3.86
  21   0  -3   10.46    3.17
 -21   0   3    8.32    3.89
 -21   0   4  124.42    3.95
  21   0  -4  124.69    4.02
 -21   0   4  121.79    3.93
 -21   0   4  100.07    4.45
  21   0  -4  118.26    3.55
 -21   0   5   -7.35    3.39
 -21   0   5  -10.44    3.52
  21   0  -5   -6.90    3.89
  21   0  -5    5.93    3.13
 -21   0   5    8.87    2.87
  21   0  -6  348.40    4.34
  21   0  -6  331.69    4.63
 -21   0   6  357.62    4.69
 -21   0   6  331.14    5.08
 -21   0   6  366.19    4.52
 -21   0   7    2.65    3.40
 -21   0   7   -5.82    3.91
  21   0  -7   -7.00    2.94
  21   0  -7   -1.73    3.96
 -21   0   8   15.53    4.28
 -21   0   8   20.32    2.64
  21   0  -8   31.07    3.82
 -21   0   8   42.64    4.20
  21   0  -8   26.01    2.93
 -21   0   9   14.75    4.09
 -21   0   9   -3.04    3.05
  21   0  -9    8.47    3.65
 -21   0   9   16.69    3.81
  21   0  -9    7.35    3.11
 -21   0  10   82.56    3.27
 -21   0  10   87.25    4.15
 -21   0  10   76.13    4.19
  21   0 -10   85.90    3.60
  21   0 -10   67.02    3.22
 -21  -1   1   17.70    3.74
 -21   1   1    8.14    3.28
  21  -1  -1   10.85    2.76
  21  -1  -1    6.48    2.90
 -21   1   1   -6.16    4.05
 -21   1   1   -1.97    3.68
 -21  -1   1   11.37    3.96
  21   1  -1    3.17    4.12
 -21  -1   1    7.80    3.07
  21   1  -2   31.30    3.46
 -21   1   2   28.54    3.68
 -21   1   2   12.56    2.86
 -21  -1   2   46.66    3.87
 -21   1   2   30.14    3.85
 -21  -1   2   28.50    3.54
 -21  -1   2   18.91    3.20
  21   1  -2   19.72    3.68
  21  -1  -2   21.56    3.42
  21  -1  -2   29.29    3.51
  21  -1  -3   45.50    4.09
 -21  -1   3   63.86    3.74
 -21  -1   3   58.97    4.04
 -21   1   3   52.57    3.60
  21   1  -3   49.34    3.32
 -21   1   3   55.86    3.90
 -21  -1   3   42.59    4.05
 -21   1   3   47.65    3.46
  21  -1  -3   35.89    3.67
  21   1  -3   70.14    3.68
 -21   1   4   16.58    3.08
 -21  -1   4   22.36    3.09
  21   1  -4   21.09    2.99
 -21   1   4   15.25    3.88
  21  -1  -4   15.59    2.46
 -21  -1   4   24.43    3.60
 -21  -1   4   14.71    2.75
  21  -1  -4   24.50    2.72
  21   1  -4   10.45    3.44
 -21   1   4   17.99    3.62
 -21  -1   5   53.16    4.23
 -21  -1   5   47.16    3.43
 -21   1   5   57.07    4.08
  21   1  -5   58.92    3.70
 -21   1   5   54.13    3.42
 -21   1   5   58.61    3.29
  21  -1  -5   72.69    3.97
  21   1  -5   44.54    4.14
  21  -1  -5   59.66    3.28
 -21  -1   5   56.93    3.25
 -21   1   6   15.20    2.96
 -21   1   6    4.58    3.66
 -21  -1   6   18.61    3.48
 -21  -1   6   -1.27    3.62
  21  -1  -6   12.50    2.42
 -21  -1   6    8.13    3.98
  21   1  -6   11.83    3.10
  21   1  -6   33.68    2.84
 -21   1   6   16.17    3.88
  21  -1  -6    1.31    3.41
 -21  -1   7  142.63    3.68
 -21  -1   7  113.04    4.40
  21  -1  -7  105.49    4.06
  21   1  -7  115.68    3.91
  21   1  -7  128.31    3.80
  21  -1  -7  104.13    3.82
 -21   1   7  129.77    2.88
 -21  -1   7  106.75    4.53
 -21   1   7  123.07    4.20
 -21   1   7  102.51    4.76
  21  -1  -8    2.92    3.69
 -21   1   8    9.76    2.48
 -21  -1   8   14.21    3.83
  21  -1  -8   -5.66    3.41
  21   1  -8   11.32    3.02
 -21  -1   8    3.75    2.51
 -21  -1   8    2.42    3.90
 -21   1   8   24.93    4.44
  21   1  -8    7.48    3.65
 -21  -1   9   21.85    3.77
 -21  -1   9   23.80    2.47
 -21   1   9   40.36    3.78
  21  -1  -9   27.97    3.23
  21  -1  -9   17.60    3.12
 -21   1   9    7.56    2.57
  21   1  -9   20.35    2.73
  21   1  -9   12.48    3.61
 -21   1  10    9.43    2.47
  21   1 -10    7.55    3.69
  21  -1 -10    6.59    2.49
 -21  -1  10    8.55    2.86
 -21   1  10   13.62    3.50
  21  -1 -10    6.32    2.45
 -21   1  10    6.64    2.76
 -21  -1  10    0.26    4.19
 -21   2   1   -9.11    3.07
 -21  -2   1   15.76    3.01
 -21  -2   1    0.31    3.30
 -21  -2   1   11.75    2.40
  21  -2  -1   34.73    3.75
  21  -2  -1    3.47    2.88
 -21   2   1   10.27    2.65
  21   2  -1    8.64    3.60
  21   2  -2   58.07    3.61
 -21   2   2   41.01    4.12
 -21   2   2   69.29    3.50
 -21  -2   2   60.52    4.24
  21  -2  -2   66.23    4.03
  21  -2  -2   54.23    3.17
 -21  -2   2   48.66    3.61
 -21   2   2   50.46    2.88
  21   2  -2   39.53    3.68
 -21  -2   2   58.62    3.23
  21  -2  -3   78.18    3.06
 -21  -2   3   68.00    2.72
 -21   2   3   53.56    3.41
 -21  -2   3   68.41    4.02
 -21  -2   3   57.05    4.43
 -21   2   3   68.88    3.73
 -21   2   3   61.76    4.35
  21   2  -3   71.01    4.10
  21  -2  -3   72.52    3.48
  21   2  -3   70.39    3.47
  21  -2  -4   89.84    3.48
 -21   2   4   70.21    3.77
  21  -2  -4   79.66    3.95
 -21  -2   4   70.14    3.57
  21   2  -4   81.09    3.64
 -21   2   4   68.62    4.52
  21   2  -4   82.98    3.51
 -21  -2   4   71.45    4.36
 -21   2   4   75.98    3.67
 -21  -2   4   65.91    4.45
  21  -2  -5   -4.13    3.24
 -21  -2   5   -3.18    4.25
 -21  -2   5   27.11    4.33
 -21   2   5    9.43    4.29
  21   2  -5    7.64    3.71
  21  -2  -5   17.84    3.32
 -21  -2   5   -7.30    3.40
 -21   2   5    6.02    3.78
 -21   2   5    5.09    3.45
  21   2  -5    4.52    3.35
 -21   2   6  147.92    4.84
 -21   2   6  160.88    3.88
  21   2  -6  152.34    4.38
  21   2  -6  166.42    4.61
 -21  -2   6  137.66    4.35
 -21   2   6  162.47    4.21
  21  -2  -6  156.72    3.97
 -21  -2   6  161.47    3.16
  21  -2  -6  146.55    4.40
  21  -2  -7   33.59    3.22
 -21  -2   7   20.09    3.83
  21   2  -7   37.98    3.27
 -21   2   7   39.52    3.45
 -21   2   7   36.44    3.51
  21  -2  -7   35.62    3.47
 -21  -2   7   26.36    3.33
 -21   2   7   33.20    3.93
  21   2  -7   50.00    3.65
 -21   2   8  207.64    4.22
 -21   2   8  137.85    3.92
  21  -2  -8  182.93    4.06
  21   2  -8  183.13    4.04
  21  -2  -8  182.13    4.31
 -21  -2   8  183.31    4.09
 -21  -2   8  146.80    4.98
 -21   2   8  154.90    3.97
  21   2  -8  179.74    3.48
  21  -2  -9   32.20    2.95
  21  -2  -9   13.80    3.30
  21   2  -9   20.56    2.79
 -21  -2   9   27.33    2.96
 -21   2   9   13.14    2.72
 -21   2   9   20.44    3.45
 -21   3   1   16.83    3.07
 -21  -3   1    9.60    4.35
 -21  -3   1    4.79    2.26
 -21  -3   1    5.19    4.45
  21  -3  -1   -6.67    2.72
 -21   3   1   -9.48    3.08
  21  -3  -1    8.73    2.99
  21   3  -1   11.03    3.34
 -21  -3   2   10.31    3.85
 -21   3   2    8.84    3.87
  21  -3  -2   -0.97    3.42
 -21  -3   2   16.21    3.09
 -21   3   2   -0.23    3.29
  21  -3  -2    9.71    3.09
  21   3  -2   -9.70    3.41
  21  -3  -3   22.27    3.35
 -21   3   3    3.22    4.36
 -21   3   3    5.19    3.14
 -21   3   3   18.15    3.37
  21   3  -3    7.63    3.27
 -21  -3   3   18.47    3.71
  21  -3  -3   25.20    3.78
 -21  -3   3   14.64    2.61
  21   3  -3   20.36    3.20
  21  -3  -4   18.26    3.20
  21   3  -4   37.89    3.37
 -21  -3   4   23.07    3.33
 -21   3   4   -2.97    4.36
 -21  -3   4   43.49    4.05
 -21   3   4   28.61    3.52
 -21   3   4   11.68    2.48
  21  -3  -4   28.53    3.39
  21   3  -4   16.92    3.47
  21  -3  -5   70.88    3.58
 -21  -3   5   56.18    3.05
 -21  -3   5   42.72    4.49
  21   3  -5   45.11    2.83
 -21   3   5   64.46    3.29
 -21   3   5   45.95    3.39
  21  -3  -5   54.53    3.30
 -21   3   5   45.33    4.22
  21   3  -5   49.41    3.24
 -21  -3   6    0.16    2.95
  21   3  -6   -0.68    3.38
 -21   3   6   18.09    2.86
 -21   3   6   -4.22    2.65
 -21  -3   6   -0.90    3.59
 -21   3   6   14.76    4.12
  21   3  -6   -1.19    3.01
  21  -3  -6   -1.76    3.56
  21  -3  -6   23.32    2.80
  21   3  -7   34.10    3.55
 -21   3   7   39.54    3.11
  21  -3  -7   35.64    3.42
 -20   0   1    4.89    3.70
 -20   0   1    5.99    3.55
 -20   0   1    2.37    4.51
  20   0  -1    8.85    3.26
  20   0  -1   10.84    3.76
 -20   0   2   71.22    4.20
  20   0  -2   46.55    3.72
 -20   0   2   56.54    4.10
 -20   0   2   59.63    2.86
  20   0  -2   54.38    4.26
  20   0  -3   -5.10    2.98
  20   0  -3    5.47    2.91
 -20   0   3    4.29    3.43
 -20   0   3    2.73    3.76
  20   0  -4   62.63    4.16
 -20   0   4   27.05    3.87
 -20   0   4   14.62    3.75
  20   0  -4   24.33    3.46
 -20   0   4   47.51    4.05
  20   0  -5   -0.17    2.99
 -20   0   5    7.67    3.52
 -20   0   5   18.18    4.11
 -20   0   5    9.60    3.83
  20   0  -5   23.77    3.63
 -20   0   6    8.62    3.31
  20   0  -6    7.96    2.82
  20   0  -6   10.30    3.45
 -20   0   6   -8.53    3.99
 -20   0   6    5.62    3.92
 -20   0   7   15.87    3.17
 -20   0   7   12.04    3.84
  20   0  -7    6.51    3.97
 -20   0   7   -1.57    4.46
  20   0  -7    9.76    2.92
  20   0  -8  129.99    4.46
 -20   0   8  111.39    5.25
 -20   0   8  140.81    4.60
 -20   0   8  149.71    3.73
  20   0  -8  125.20    3.66
  20   0  -9   -3.78    3.86
 -20   0   9    2.37    4.20
 -20   0   9    8.56    3.85
 -20   0   9   23.73    3.04
 -20   0  10   15.78    4.00
  20   0 -10   -1.64    3.73
 -20   0  10   11.07    3.14
  20   0 -10    1.53    2.47
 -20   0  10   -4.26    3.06
 -20   0  11    3.15    4.32
 -20   0  11   14.18    3.93
  20   0 -11    5.39    3.79
 -20   0  11    7.82    3.38
 -20   0  12   -0.97    4.04
  20   0 -12   11.03    3.27
  20   0 -12    2.88    3.57
 -20   0  12   10.97    3.41
  20   0 -13   -6.35    2.49
  20   0 -13    2.82    2.73
 -20   0  13   10.90    3.09
  20   0 -14   23.34    3.27
  20   0 -14   33.86    3.11
 -20   0  14   30.07    2.88
 -20   0  14    8.98    3.89
  20  -1  -1  352.45    4.63
 -20  -1   1  360.15    5.51
  20   1  -1  336.05    5.17
  20   1  -1  359.52    5.23
 -20  -1   1  371.43    5.64
 -20  -1   1  347.10    4.32
 -20   1   1  344.60    5.14
 -20   1   1  355.23    5.52
  20  -1  -1  336.52    5.33
 -20  -1   2   61.95    4.52
 -20   1   2   45.70    4.64
  20   1  -2   37.11    3.88
 -20   1   2   40.36    3.86
  20  -1  -2   38.84    3.51
 -20  -1   2   32.91    3.86
  20   1  -2   47.12    3.73
  20  -1  -2   47.31    3.20
 -20   1   2   45.82    3.66
 -20  -1   2   16.82    3.70
 -20   1   3   18.85    3.48
 -20   1   3   14.17    4.10
  20   1  -3   13.56    3.44
  20  -1  -3    8.51    4.33
 -20  -1   3    3.99    3.56
  20   1  -3   22.22    3.68
 -20  -1   3   10.33    3.64
 -20   1   3    1.93    3.72
  20  -1  -3    7.68    3.08
 -20  -1   3   -3.82    4.35
  20   1  -4    9.08    3.37
  20   1  -4    1.89    3.73
  20  -1  -4   20.97    3.11
 -20  -1   4   17.23    4.43
 -20   1   4  -11.70    3.58
 -20   1   4    6.94    3.59
 -20   1   4  -11.58    4.25
  20  -1  -4   20.89    2.95
 -20  -1   4    8.81    2.53
 -20  -1   4   20.57    3.93
 -20  -1   5   86.30    4.74
  20   1  -5   93.83    3.65
  20  -1  -5  101.18    4.41
 -20  -1   5   90.61    3.96
  20  -1  -5  103.14    3.91
 -20  -1   5   83.13    3.73
 -20   1   5   78.85    4.40
 -20   1   5   90.80    3.14
  20   1  -5   77.55    3.25
 -20   1   5   97.46    4.17
  20   1  -6    8.75    3.41
  20  -1  -6   11.45    3.05
 -20   1   6   -3.01    4.08
 -20  -1   6    0.11    4.69
 -20  -1   6    6.87    3.84
 -20   1   6    7.52    3.59
  20   1  -6   20.03    3.71
  20  -1  -6    3.47    3.66
 -20  -1   6    2.98    3.81
 -20   1   6    5.01    2.51
 -20   1   7   26.12    4.13
 -20   1   7   15.78    3.51
  20  -1  -7   19.22    3.18
 -20  -1   7   26.18    4.07
 -20  -1   7   26.17    3.84
 -20  -1   7   33.49    3.67
  20  -1  -7   26.42    2.82
  20   1  -7   22.68    2.92
 -20   1   7   23.10    2.59
  20   1  -7   42.34    3.97
  20   1  -8    5.38    3.89
 -20   1   8    6.79    4.36
 -20  -1   8    1.24    4.04
 -20  -1   8    4.41    3.78
  20  -1  -8   -4.25    3.88
  20   1  -8    4.85    3.13
 -20  -1   8  -10.12    3.73
  20  -1  -8   -4.95    2.53
 -20   1   8   -4.32    3.10
 -20   1   8    5.81    3.57
 -20   1   9   39.68    4.20
  20   1  -9   62.33    4.00
  20  -1  -9   68.69    4.17
 -20  -1   9   84.82    4.52
 -20   1   9   58.29    3.30
  20  -1  -9   58.69    2.74
 -20   1   9   70.74    4.89
  20   1  -9   61.17    3.31
 -20  -1   9   59.81    3.84
 -20  -1   9   81.83    3.54
 -20  -1  10  -13.46    3.66
 -20   1  10    1.70    3.36
  20   1 -10   -1.67    2.95
  20  -1 -10    2.98    2.98
  20   1 -10   16.52    3.89
 -20   1  10   -6.42    3.74
 -20   1  10   -1.51    4.16
  20  -1 -10   -2.35    3.79
 -20  -1  10   -5.59    4.04
  20  -1 -11   82.92    3.99
  20   1 -11   86.43    3.91
 -20   1  11   60.00    4.35
 -20  -1  11   81.58    3.44
  20   1 -11   61.37    3.48
  20  -1 -11   76.11    3.80
 -20  -1  11   79.19    4.37
 -20   1  11   82.67    4.28
 -20   1  11   76.40    3.84
 -20   1  12   -0.97    4.18
 -20   1  12    6.51    2.90
 -20   1  12   -2.26    3.81
 -20  -1  12   22.09    4.31
  20  -1 -12    6.55    3.48
  20   1 -12    3.22    3.23
 -20  -1  12   17.26    3.22
  20  -1 -12   -9.00    2.95
  20   1 -12   -7.76    3.53
 -20  -1  13   12.39    3.75
  20   1 -13    5.67    3.37
  20  -1 -13   -0.44    3.07
 -20   1  13    2.00    2.56
 -20   1  13    0.89    3.09
 -20  -1  13   13.42    3.16
 -20   1  13    6.24    3.76
  20   1 -13   27.99    3.81
  20  -1 -13  -10.27    3.42
  20  -1 -14   -1.76    2.66
 -20  -1  14   16.57    3.58
 -20   1  14   11.81    4.36
  20  -1 -14    9.73    2.89
  20   1 -14    7.30    3.07
 -20  -1  14    7.29    3.25
 -20   2   1    8.18    3.32
 -20   2   1    8.31    3.50
 -20  -2   1   28.75    4.15
  20   2  -1   13.06    3.73
  20  -2  -1   19.50    4.01
 -20  -2   1   24.69    2.61
  20  -2  -1   11.50    3.44
 -20  -2   1   27.07    3.91
 -20  -2   2    5.24    4.25
 -20   2   2   15.45    2.83
 -20  -2   2   11.29    3.27
  20  -2  -2   -2.91    4.29
 -20   2   2   22.49    4.25
  20  -2  -2   -0.79    2.74
  20   2  -2   38.12    3.76
  20   2  -2   13.99    3.45
 -20  -2   2   21.10    3.60
  20  -2  -3   10.22    3.08
  20  -2  -3   22.85    3.30
 -20  -2   3   13.49    3.29
  20   2  -3   -0.28    3.58
 -20  -2   3   19.14    4.40
 -20   2   3   28.95    3.63
  20   2  -3   19.78    3.30
 -20  -2   3   21.68    3.33
 -20   2   3   28.94    4.09
 -20   2   3   14.86    2.78
 -20  -2   4    9.72    3.84
  20   2  -4    9.36    4.05
 -20   2   4   14.02    4.57
  20   2  -4    5.45    3.40
 -20   2   4   -9.34    3.37
 -20  -2   4    9.45    3.10
 -20  -2   4   -0.21    4.08
  20  -2  -4   27.49    3.92
  20  -2  -4   14.62    3.34
 -20  -2   5   39.12    4.12
 -20  -2   5   40.10    3.69
  20   2  -5   51.35    3.10
 -20   2   5   67.90    4.59
 -20  -2   5   35.54    4.46
  20   2  -5   47.35    3.70
 -20   2   5   36.57    3.53
  20  -2  -5   51.70    3.73
 -20   2   5   58.17    2.93
  20  -2  -5   58.00    3.16
  20  -2  -6   28.41    4.11
  20   2  -6   37.71    3.50
 -20  -2   6   36.96    3.30
 -20   2   6   24.14    2.80
  20  -2  -6   23.39    3.19
 -20  -2   6   30.81    4.19
 -20   2   6   25.99    3.25
  20   2  -6   35.31    3.48
 -20  -2   6   13.67    4.79
 -20   2   6   18.55    4.59
  20  -2  -7    1.67    3.15
 -20  -2   7   19.20    2.50
 -20   2   7   -8.93    3.20
  20   2  -7   -0.81    2.89
  20  -2  -7   10.95    3.54
 -20  -2   7   12.58    3.91
  20   2  -7   -6.43    3.60
 -20   2   7   24.75    2.51
 -20   2   7   -6.55    4.42
  20   2  -8    8.42    3.31
  20   2  -8   11.27    3.71
 -20  -2   8   -1.48    4.13
 -20   2   8   20.63    3.43
 -20   2   8    6.04    4.64
  20  -2  -8   14.08    2.94
 -20  -2   8   -3.04    2.71
  20  -2  -8   14.77    2.89
 -20   2   8   10.03    3.39
 -20   2   9  101.87    3.87
 -20  -2   9   69.26    4.78
 -20   2   9  111.99    4.44
 -20  -2   9   99.17    3.54
  20   2  -9   91.05    3.63
  20  -2  -9   97.87    3.54
  20   2  -9   94.53    3.88
  20  -2  -9   97.17    3.95
 -20   2   9  117.25    3.86
 -20   2  10   21.86    3.26
  20  -2 -10   13.38    3.27
 -20   2  10   26.77    2.98
  20   2 -10   16.50    3.48
 -20   2  10    6.15    3.34
  20   2 -10   13.98    3.31
 -20  -2  10   35.30    3.76
 -20  -2  10    8.63    3.65
  20  -2 -10   25.94    3.75
  20  -2 -11   -9.30    2.34
 -20   2  11   -0.77    4.59
 -20  -2  11   -7.39    4.17
  20  -2 -11    5.87    3.68
 -20   2  11    6.75    2.83
  20   2 -11   -3.73    3.51
 -20   2  11    4.82    3.60
 -20  -2  11    0.87    3.24
  20   2 -11   10.07    3.87
  20   2 -12    2.36    3.68
  20   2 -12    4.80    3.19
  20  -2 -12   14.53    3.59
 -20  -2  12   19.16    3.19
 -20  -2  12   -7.64    2.86
 -20   2  12   -4.25    4.01
 -20   2  12   -3.47    3.28
 -20   2  12   22.50    3.93
  20  -2 -12   -2.85    3.26
  20  -2 -13   23.03    3.14
  20   2 -13   21.04    2.68
 -20  -2  13   22.25    3.36
 -20   2  13   19.57    3.23
 -20  -2  13   15.21    4.21
  20   2 -13   22.56    3.45
 -20   2  13   -1.37    3.94
  20  -2 -13   26.01    2.79
 -20   2  13    7.19    3.72
 -20  -3   1   56.08    4.62
 -20  -3   1   75.62    3.48
  20   3  -1   79.08    3.81
 -20   3   1   52.89    2.89
  20  -3  -1   57.91    2.91
  20  -3  -1   62.87    3.79
 -20  -3   1   66.88    4.79
 -20   3   1   50.65    3.46
  20  -3  -2   -5.16    3.21
 -20  -3   2   10.26    4.41
  20  -3  -2    0.27    3.99
 -20   3   2   -8.30    4.19
 -20  -3   2    1.91    4.19
  20   3  -2   -7.56    4.16
 -20   3   2   12.93    2.59
 -20  -3   2   12.01    3.61
  20   3  -2    5.25    3.60
  20   3  -3   85.80    4.16
 -20  -3   3  106.42    3.55
 -20   3   3  102.04    4.44
 -20  -3   3   87.41    4.40
  20  -3  -3   91.24    3.97
  20  -3  -3   85.43    3.59
 -20   3   3   95.34    3.42
  20   3  -3   96.35    3.37
 -20   3   4    2.26    3.52
 -20  -3   4    3.36    3.05
  20  -3  -4    1.12    3.43
 -20   3   4   -2.30    3.21
 -20   3   4    9.28    4.49
  20  -3  -4   18.79    3.47
 -20  -3   4   14.42    3.92
  20   3  -4    8.81    3.62
  20   3  -4   11.20    3.77
  20  -3  -5   32.04    4.00
 -20  -3   5   26.31    3.49
 -20  -3   5   29.96    4.34
  20  -3  -5   21.85    3.16
 -20   3   5   20.70    4.78
 -20   3   5   21.17    3.60
  20   3  -5   10.93    3.93
  20   3  -5   13.89    3.70
 -20   3   5   21.05    3.58
 -20   3   6   10.18    4.63
  20   3  -6    0.61    3.57
 -20   3   6   22.29    3.42
 -20  -3   6    7.72    3.13
 -20  -3   6   11.07    4.41
  20   3  -6   11.32    3.60
  20  -3  -6   -8.52    3.46
  20  -3  -6   13.92    2.99
 -20   3   6    9.19    3.59
  20  -3  -7   78.03    4.11
  20   3  -7   86.78    3.70
  20  -3  -7   78.42    3.55
 -20   3   7   54.24    4.84
 -20  -3   7   66.81    3.34
  20   3  -7   60.54    3.71
 -20   3   7   55.71    3.88
 -20  -3   7   67.05    3.58
 -20   3   7   56.16    3.35
  20  -3  -8    6.35    3.28
 -20   3   8   14.32    3.51
 -20  -3   8  -10.01    4.44
  20   3  -8   12.03    3.11
 -20   3   8   19.80    4.42
 -20   3   8    6.34    2.22
 -20  -3   8   14.08    3.21
  20  -3  -8    7.73    3.06
  20   3  -8    0.86    3.44
  20   3  -9   51.41    3.92
 -20   3   9   51.14    3.25
 -20  -3   9   79.77    3.51
 -20   3   9   27.91    4.52
  20   3  -9   41.18    3.54
  20  -3  -9   59.63    3.07
 -20   3   9   71.99    3.77
 -20  -3   9   66.96    4.32
  20  -3  -9   54.28    2.58
  20  -3 -10    1.46    2.67
  20   3 -10   -2.24    3.67
 -20   3  10    4.14    3.71
  20   3 -10   -9.55    3.16
 -20   3  10   16.36    3.15
 -20  -3  10  -13.99    4.52
  20  -3 -10    8.32    3.47
 -20   3  10   -3.09    3.93
  20  -3 -11    8.99    3.41
 -20   3  11    9.50    2.83
 -20  -3  11    5.46    3.79
 -20  -3  11    5.69    2.43
  20   3 -11   11.42    3.46
 -20   3  11   10.00    3.66
  20   3 -11   12.63    3.20
 -20   3  11    5.58    3.77
  20  -3 -11    6.65    3.01
 -20  -3  12   13.22    2.80
 -20   3  12   12.93    3.13
 -20   3  12   -9.77    4.10
 -20  -3  12  -10.21    3.96
  20   3 -12   16.38    3.22
 -20   3  12    0.03    3.34
  20  -3 -12   22.35    3.31
  20   3 -12   15.31    3.38
  20  -4  -1   42.77    2.79
  20  -4  -1   43.67    2.90
 -20  -4   1   46.04    3.62
 -20   4   1   46.05    3.61
 -20   4   1   33.06    3.84
 -20  -4   1   42.45    4.17
  20   4  -1   49.43    4.00
 -20   4   2   46.90    3.35
  20  -4  -2   32.60    3.64
 -20  -4   2   51.20    3.87
 -20   4   2   51.59    3.46
  20  -4  -2   38.88    3.21
  20   4  -2   61.99    3.74
 -20  -4   2   59.25    2.84
 -20  -4   3    1.13    2.89
  20   4  -3   -1.07    3.65
  20  -4  -3   14.57    2.96
  20  -4  -3   20.19    3.94
 -20   4   3   -4.11    3.14
 -20   4   3    4.24    3.97
  20   4  -3   -4.53    3.73
 -20  -4   3    0.68    3.64
 -20   4   4    5.05    4.50
 -20  -4   4   12.33    2.56
 -20  -4   4   26.43    4.23
  20   4  -4   10.71    2.74
 -20   4   4   12.75    2.51
  20   4  -4    3.14    4.05
 -20   4   4   18.98    3.16
  20  -4  -4    9.83    3.04
  20  -4  -4   16.46    2.81
 -20  -4   5   -9.54    3.62
  20  -4  -5   13.38    3.32
  20   4  -5   -0.95    3.48
 -20   4   5    5.98    2.95
 -20   4   5    1.94    2.66
  20  -4  -5   -6.20    2.90
 -20  -4   5   15.88    4.27
  20   4  -5   16.06    3.27
 -20   4   5    7.98    4.29
 -20   4   6   48.61    3.64
 -20  -4   6   73.63    3.99
  20  -4  -6   36.21    3.91
 -20   4   6   52.48    4.58
  20   4  -6   44.59    3.95
 -20  -4   6   49.51    3.25
  20  -4  -6   49.88    2.59
 -20   4   6   43.07    3.39
  20   4  -6   37.90    3.52
  20  -4  -7   26.79    3.00
 -20  -4   7    7.67    4.49
 -20   4   7   13.76    2.99
 -20   4   7   38.50    4.36
  20   4  -7   12.64    3.60
  20   4  -7   10.86    3.59
  20  -4  -7   34.14    3.34
 -20   4   7   16.72    3.35
 -20  -4   7   28.72    3.12
  20  -4  -8    8.49    3.68
 -20   4   8    1.71    2.86
 -20   4   8    7.35    3.69
 -20  -4   8  -10.06    4.01
 -20   4   8    1.56    3.40
  20   4  -8   20.07    3.24
 -20  -4   8   10.35    3.22
  20   4  -8   13.11    3.26
  20  -4  -8   -7.80    3.29
  20  -4  -9   25.09    3.25
  20   4  -9   32.72    3.41
  20   4  -9   30.98    3.66
 -20  -4   9   39.48    2.75
 -20   4   9   31.17    3.02
  20  -4  -9   27.69    2.95
 -20   4   9   38.77    3.93
 -20  -4   9   20.05    3.80
 -20   4   9   51.23    3.51
  20  -4 -10   43.84    2.99
 -20  -4  10   31.70    4.35
 -20   4  10   37.96    3.49
 -20   4  10   60.45    3.46
  20  -4 -10   61.68    3.41
  20   4 -10   44.88    3.78
 -20  -4  10   55.01    3.06
 -20   4  10   42.14    3.67
  20   4 -10   55.40    3.92
 -20  -5   1   32.20    3.13
  20  -5  -1   38.50    3.06
  20  -5  -1   45.74    2.67
 -20  -5   1   49.90    4.30
  20   5  -1   40.33    2.92
 -20   5   1   40.89    3.38
 -20   5   1   40.64    3.47
 -20  -5   2   47.57    3.10
 -20  -5   2   32.81    3.67
 -20   5   2   45.08    3.11
  20  -5  -2   50.25    2.56
  20   5  -2   50.91    4.03
  20  -5  -2   50.92    3.65
 -20   5   2   39.32    4.53
  20  -5  -3   41.57    3.60
  20   5  -3   21.19    3.59
 -20  -5   3   24.60    4.26
  20  -5  -3   26.59    2.96
 -20   5   3   24.38    2.48
 -20   5   3    9.34    4.26
 -20  -5   3   47.99    2.67
 -20   5   4   12.67    4.29
 -20  -5   4   15.69    3.74
  20  -5  -4   -5.02    2.82
  20  -5  -4   10.93    3.35
 -20   5   4   -3.36    2.96
  20   5  -4    5.61    3.51
  20  -5  -5   28.67    3.12
 -20  -5   5   21.01    2.60
  20   5  -5   31.25    3.77
  20   5  -5   22.30    3.53
 -20   5   5   22.26    2.87
 -20   5   5   14.52    3.07
 -20  -5   5   26.62    4.19
 -20   5   5   44.83    3.81
  20  -5  -5   37.29    2.60
 -20  -5   6   19.94    3.73
 -20  -5   6   15.03    3.08
 -20   5   6    6.62    3.11
  20  -5  -6   12.17    3.10
 -20   5   6    4.24    3.05
  20   5  -6   19.52    3.55
 -20   5   6   -7.48    3.78
  20  -5  -6   10.51    3.75
 -19   0   1   17.69    3.98
 -19   0   1   -3.76    2.67
  19   0  -1   22.03    3.72
  19   0  -1    4.85    3.65
 -19   0   1    2.76    4.21
  19   0  -2  163.62    4.17
 -19   0   2  151.30    3.95
 -19   0   2  197.65    5.14
 -19   0   2  169.73    4.32
  19   0  -2  178.45    4.51
  19   0  -3   -6.91    3.44
 -19   0   3   -0.27    3.71
 -19   0   3    6.47    3.84
  19   0  -3   -0.32    3.55
 -19   0   3   -0.71    4.58
  19   0  -4   83.51    4.74
  19   0  -4   86.07    3.61
 -19   0   4   83.76    4.77
 -19   0   4  102.99    3.97
 -19   0   4  100.51    3.87
 -19   0   5   -7.74    3.72
 -19   0   5   -5.46    3.64
  19   0  -5    7.04    3.54
  19   0  -5   -5.15    3.78
 -19   0   5   13.92    4.70
 -19   0   6   52.11    4.60
 -19   0   6   33.33    3.92
  19   0  -6   38.49    2.41
  19   0  -6   33.76    3.09
 -19   0   6   36.28    3.66
  19   0  -7   14.45    3.57
 -19   0   7    4.24    3.50
 -19   0   7    5.37    3.80
  19   0  -7    8.47    3.31
 -19   0   8   22.83    3.54
 -19   0   8   13.73    3.81
  19   0  -8   14.74    3.39
 -19   0   8    9.37    4.50
  19   0  -8    1.89    3.69
  19   0  -9   -2.73    3.10
  19   0  -9   13.79    3.59
 -19   0   9    6.10    4.17
 -19   0   9   -7.78    3.50
 -19   0   9   12.13    4.37
  19   0 -10   20.32    3.22
  19   0 -10   32.37    3.76
 -19   0  10   24.02    3.45
 -19   0  10   37.49    3.18
 -19   0  10   19.77    4.32
  19   0 -11    1.93    3.49
  19   0 -11   19.99    3.65
 -19   0  11   -3.93    4.04
 -19   0  11    2.60    2.64
 -19   0  11    2.26    4.56
 -19   0  12   14.16    3.20
 -19   0  12  -15.64    4.71
  19   0 -12    0.07    3.79
  19   0 -12   20.35    3.47
 -19   0  13    2.39    3.97
  19   0 -13   10.86    3.76
 -19   0  13   20.99    3.45
  19   0 -13   10.43    3.14
  19   0 -14   79.02    3.71
 -19   0  14   71.07    4.75
 -19   0  14   67.80    3.61
  19   0 -14   71.88    3.66
  19   0 -15   -6.98    2.17
  19   0 -15   -9.33    3.80
 -19   0  15    3.64    3.10
 -19   0  15  -12.19    3.97
  19   0 -16   66.90    3.30
 -19   0  16   57.23    4.23
 -19   0  16   61.34    3.33
  19   0 -16   86.90    3.76
  19   0 -17    9.61    3.00
  19   0 -17   23.01    3.49
 -19   0  17   10.75    4.32
 -19   1   1   25.38    4.16
 -19  -1   1   56.15    3.46
  19   1  -1   41.25    3.49
 -19   1   1   37.66    2.98
  19   1  -1   39.96    3.89
 -19  -1   1   29.51    4.66
 -19  -1   1   46.71    4.26
  19  -1  -1   38.70    3.68
  19  -1  -1   49.92    4.23
 -19   1   2    5.00    3.50
  19  -1  -2   -8.52    3.24
  19   1  -2    9.06    3.95
 -19   1   2   10.92    4.67
 -19  -1   2    4.06    3.88
  19   1  -2   10.02    3.80
 -19  -1   2   -0.21    3.46
 -19   1   2    4.07    3.43
  19  -1  -2   10.08    3.44
 -19  -1   2    0.62    3.60
 -19  -1   3  240.10    4.17
  19   1  -3  253.32    4.79
  19   1  -3  237.38    4.48
 -19   1   3  226.03    5.41
 -19  -1   3  240.75    5.16
 -19  -1   3  253.76    4.27
 -19   1   3  229.04    3.68
  19  -1  -3  246.38    4.28
  19  -1  -3  238.37    5.07
 -19   1   3  233.92    4.83
 -19  -1   4   17.81    3.90
 -19   1   4   19.72    4.44
 -19  -1   4   28.57    3.36
  19  -1  -4   22.08    3.14
 -19  -1   4   18.54    2.70
  19   1  -4   11.07    3.20
  19  -1  -4   13.34    3.52
 -19   1   4   30.38    3.85
  19   1  -4   26.89    3.43
 -19   1   4   16.30    2.93
 -19   1   5   -3.79    3.87
 -19  -1   5   16.34    3.25
 -19   1   5   -7.32    3.99
  19   1  -5   18.11    3.65
  19  -1  -5   16.98    4.05
  19   1  -5    9.03    3.54
 -19  -1   5    3.64    3.80
 -19  -1   5    4.76    2.51
 -19   1   5    4.13    2.60
  19  -1  -5   15.25    3.05
  19   1  -6    4.90    4.08
 -19   1   6    2.57    3.86
  19   1  -6    4.43    3.56
  19  -1  -6    0.28    3.11
 -19   1   6   31.66    4.32
 -19   1   6   16.19    2.65
 -19  -1   6    1.59    3.01
 -19  -1   6    6.53    3.68
  19  -1  -6   -0.32    4.17
 -19  -1   6   -7.32    2.53
 -19   1   7    7.34    4.30
 -19  -1   7    0.68    3.98
 -19  -1   7    5.32    3.40
 -19  -1   7   14.91    4.16
  19   1  -7   12.56    4.31
  19   1  -7    7.87    3.29
  19  -1  -7   25.59    3.64
 -19   1   7   11.60    3.51
  19  -1  -7    6.86    3.57
 -19   1   7   16.54    3.30
 -19  -1   8   11.88    4.00
 -19   1   8    8.09    3.47
 -19   1   8    8.12    4.12
  19  -1  -8   -2.85    3.67
  19   1  -8   -4.51    3.62
  19   1  -8    8.43    3.92
 -19  -1   8    6.73    3.29
 -19  -1   8   15.96    4.62
 -19   1   8   18.96    3.72
  19  -1  -8   -4.37    3.06
  19  -1  -9   43.32    3.00
 -19   1   9   38.80    3.76
 -19  -1   9   62.77    3.42
  19  -1  -9   43.59    3.89
  19   1  -9   52.18    4.30
 -19   1   9   53.21    3.87
 -19   1   9   34.55    4.68
 -19  -1   9   56.43    3.97
  19   1  -9   44.43    3.61
 -19  -1   9   75.47    4.76
 -19   1  10    0.96    3.76
 -19   1  10   10.80    4.71
  19   1 -10    2.10    3.71
 -19   1  10    4.55    2.86
  19  -1 -10    4.41    2.94
 -19  -1  10   10.32    3.85
 -19  -1  10    6.59    2.69
  19  -1 -10  -10.93    3.41
  19   1 -10    8.57    3.07
 -19   1  11   65.13    4.34
 -19  -1  11   72.85    4.66
 -19   1  11   55.39    2.74
  19  -1 -11   38.31    3.17
  19  -1 -11   66.47    3.54
 -19   1  11   52.02    4.05
 -19  -1  11   48.23    2.73
  19   1 -11   59.33    3.76
  19   1 -11   46.67    3.29
 -19  -1  12   20.29    4.78
  19   1 -12   23.27    4.01
 -19  -1  12    7.14    2.54
 -19   1  12    8.06    3.60
 -19   1  12   15.09    4.15
  19   1 -12   20.25    3.47
  19  -1 -12   22.51    3.41
 -19   1  12   21.95    3.79
  19  -1 -12   34.02    3.47
  19  -1 -13   -4.19    3.84
 -19  -1  13   23.71    3.04
  19  -1 -13   24.65    3.40
  19   1 -13   10.74    3.49
 -19   1  13   -1.75    4.80
 -19  -1  13   34.71    3.99
  19   1 -13   -0.93    3.30
 -19   1  13    7.88    3.54
 -19   1  13   15.28    3.13
  19   1 -14    7.45    2.42
 -19  -1  14    1.98    3.31
  19   1 -14   15.24    3.82
  19  -1 -14    5.38    2.59
 -19   1  14   -3.40    4.46
 -19   1  14    4.14    3.03
 -19  -1  14   12.30    3.91
  19  -1 -14   15.01    3.75
  19   1 -15   18.79    3.27
  19   1 -15   22.13    3.40
  19  -1 -15   26.83    3.60
 -19   1  15   11.75    3.30
  19  -1 -15   22.53    3.40
 -19   1  15   19.93    4.37
 -19  -1  15   10.69    4.23
 -19  -1  15    9.12    3.46
 -19   1  16   25.49    2.93
 -19  -1  16   25.03    3.84
  19  -1 -16   26.82    3.50
  19  -1 -16   30.17    3.22
 -19   1  16   22.86    4.04
  19   1 -16   18.87    3.03
  19   1 -16   31.69    3.28
 -19  -1  16   25.49    3.53
  19   1 -17   28.02    3.70
 -19  -1  17   34.67    2.91
 -19  -1  17   22.93    4.63
 -19   1  17   35.66    4.05
 -19   1  17   24.45    3.42
  19  -1 -17   20.97    3.92
  19   2  -1   30.08    3.11
 -19  -2   1   17.64    2.71
 -19   2   1   24.61    3.79
 -19  -2   1   12.41    4.33
 -19  -2   1   10.84    4.25
 -19   2   1   37.97    4.16
  19  -2  -1   22.67    3.74
  19   2  -1   13.88    3.81
  19  -2  -1   18.22    4.08
 -19  -2   2  145.87    4.66
 -19   2   2  160.29    4.27
 -19  -2   2  148.71    4.87
 -19   2   2  132.57    3.92
  19   2  -2  151.44    4.59
 -19  -2   2  123.34    4.13
  19  -2  -2  150.00    3.91
  19   2  -2  151.26    4.82
  19  -2  -2  138.68    4.35
 -19  -2   3   28.62    4.13
  19   2  -3   28.59    3.85
 -19   2   3   36.40    3.95
 -19  -2   3   23.83    3.35
  19   2  -3   47.77    3.95
 -19  -2   3   38.90    4.20
  19  -2  -3   44.15    3.83
  19  -2  -3   34.57    3.55
 -19   2   3   45.68    4.78
 -19   2   3   31.49    2.90
 -19   2   4  118.68    3.19
 -19   2   4   80.90    4.49
  19   2  -4  110.09    4.22
 -19  -2   4  111.07    2.98
 -19   2   4  118.27    5.03
  19  -2  -4  120.59    4.33
 -19  -2   4  124.67    4.42
  19  -2  -4  119.52    4.10
 -19  -2   4  120.11    4.79
  19   2  -4  133.37    4.08
 -19  -2   5   22.18    3.36
  19   2  -5   31.14    3.82
  19  -2  -5    4.92    4.22
  19   2  -5   22.12    4.27
 -19   2   5   34.61    4.02
  19  -2  -5   19.97    3.15
 -19   2   5   19.94    2.92
 -19  -2   5   45.34    3.25
 -19   2   5   22.63    4.68
 -19  -2   5   28.23    4.28
 -19  -2   6   25.47    3.54
 -19  -2   6   11.50    4.13
  19   2  -6    4.81    3.41
 -19   2   6  -11.02    4.90
 -19   2   6    8.12    4.06
  19  -2  -6    6.62    3.20
  19  -2  -6    4.51    2.65
  19   2  -6   23.68    4.08
 -19   2   6   27.56    2.55
 -19  -2   6   14.13    4.18
 -19   2   7    5.82    4.70
  19  -2  -7   10.56    3.98
 -19   2   7   10.13    3.19
  19   2  -7   12.01    4.04
 -19   2   7   -7.19    3.64
  19  -2  -7   19.05    2.98
 -19  -2   7   18.35    3.50
  19   2  -7   10.83    3.51
 -19  -2   7   -2.88    4.57
  19   2  -8    6.81    4.15
  19  -2  -8   -0.75    4.12
  19   2  -8    2.76    3.25
 -19   2   8   -7.03    4.77
  19  -2  -8    4.19    3.03
 -19   2   8   -2.64    3.53
 -19  -2   8    3.19    4.47
 -19   2   8   -6.99    3.85
 -19  -2   8   31.75    3.47
 -19   2   9   40.74    3.58
  19  -2  -9   42.92    2.86
 -19   2   9   53.08    3.50
  19   2  -9   42.72    3.72
 -19  -2   9   56.79    4.13
  19  -2  -9   39.48    3.69
 -19  -2   9   54.92    3.56
  19   2  -9   45.18    3.86
 -19   2   9   42.55    4.72
  19   2 -10   13.08    3.78
 -19   2  10   27.49    3.74
 -19   2  10   20.36    3.09
  19   2 -10    9.26    3.51
 -19   2  10   -1.43    4.58
 -19  -2  10    0.65    4.64
  19  -2 -10    7.41    3.61
  19  -2 -10   -8.54    3.26
 -19  -2  10    5.33    3.72
 -19   2  11    8.44    3.35
  19  -2 -11   -4.97    3.44
  19   2 -11   -3.88    3.91
  19  -2 -11   15.06    3.41
  19   2 -11   -0.23    3.31
 -19  -2  11  -10.50    4.03
 -19   2  11   16.49    3.39
 -19  -2  12    8.83    3.54
  19   2 -12   17.08    3.65
  19   2 -12   22.41    3.27
  19  -2 -12    8.52    3.37
 -19  -2  12   23.29    4.54
 -19   2  12   16.37    2.72
 -19   2  12    6.95    4.20
  19  -2 -12   22.90    3.39
 -19   2  12   36.30    3.83
  19   2 -13   18.26    3.04
 -19   2  13   13.67    4.38
  19   2 -13   10.60    3.83
  19  -2 -13    5.10    3.37
 -19   2  13   -8.91    3.85
  19  -2 -13    9.92    3.40
 -19   2  13   16.31    3.33
 -19  -2  13   14.97    4.01
 -19  -2  13   -1.65    3.40
 -19   2  14    2.58    3.68
 -19   2  14   13.41    3.06
  19   2 -14   11.47    2.77
 -19  -2  14   12.08    3.36
  19   2 -14   10.06    3.81
  19  -2 -14    2.76    3.61
  19  -2 -14    6.99    2.65
 -19  -2  14    3.92    4.44
 -19   2  14   -0.64    3.55
  19  -2 -15   11.54    3.48
 -19  -2  15    5.86    4.20
  19   2 -15    3.74    3.26
 -19   2  15    1.02    4.23
 -19  -2  15   21.57    3.22
  19   2 -15   -2.98    3.30
 -19   2  15   11.27    3.38
  19  -2 -15    5.02    3.18
 -19   2  15   19.76    3.53
 -19  -2  16   36.09    3.33
  19  -2 -16   30.79    3.43
  19   2 -16   38.48    3.02
 -19   2  16   28.68    3.97
 -19   2  16   37.48    3.32
  19   2 -16   50.87    3.83
  19  -2 -16   34.24    3.58
 -19   3   1  173.53    3.65
 -19  -3   1  170.96    4.99
 -19   3   1  153.72    4.13
 -19  -3   1  180.68    5.98
 -19  -3   1  184.89    3.96
  19   3  -1  175.47    3.71
  19  -3  -1  183.21    4.44
  19  -3  -1  175.56    4.44
 -19   3   2    7.93    3.45
 -19  -3   2   -3.33    3.27
 -19   3   2   10.21    4.45
  19  -3  -2   -3.07    2.80
 -19  -3   2   11.09    3.98
  19  -3  -2   13.90    3.97
 -19  -3   2   17.89    4.90
  19   3  -2   21.79    4.13
  19   3  -2    9.89    3.60
  19   3  -3   12.20    3.57
  19   3  -3   22.21    3.85
  19  -3  -3   23.36    2.89
 -19  -3   3   16.19    4.15
 -19   3   3   17.89    4.61
 -19   3   3   23.32    3.53
 -19  -3   3   10.09    3.56
  19  -3  -3   16.86    3.22
  19   3  -4   49.54    3.91
  19   3  -4   42.33    3.96
 -19   3   4   36.00    2.67
 -19   3   4   20.95    4.35
 -19  -3   4   13.09    3.66
 -19   3   4   28.41    3.30
  19  -3  -4   33.95    3.42
  19  -3  -4   32.40    4.27
 -19  -3   4   26.77    3.41
 -19  -3   5   27.25    4.13
  19  -3  -5   33.58    3.05
 -19  -3   5   28.65    2.48
  19  -3  -5   35.33    3.66
  19   3  -5   19.23    4.34
 -19   3   5   29.66    4.14
 -19   3   5   37.97    3.57
 -19   3   5   15.03    3.40
  19   3  -5   30.13    3.79
  19   3  -6  -11.50    3.99
 -19   3   6   11.08    3.31
  19   3  -6    6.52    3.45
 -19   3   6   12.01    3.74
  19  -3  -6  -11.71    4.19
 -19   3   6   11.29    3.27
 -19  -3   6    6.15    3.26
  19  -3  -6   -5.34    3.37
 -19  -3   6   16.36    4.50
  19   3  -7   15.11    4.06
 -19  -3   7   24.68    3.57
  19  -3  -7   18.56    3.81
  19  -3  -7   21.30    3.60
  19   3  -7   26.55    3.95
 -19   3   7   18.80    3.70
 -19   3   7   36.68    3.50
 -19   3   7   26.47    3.81
 -19  -3   7   26.20    4.39
 -19   3   8   65.98    4.11
  19   3  -8   73.36    4.10
 -19  -3   8   98.81    5.07
  19  -3  -8   79.51    3.33
 -19   3   8   65.21    2.96
 -19  -3   8   89.35    3.42
  19  -3  -8   80.15    3.64
  19   3  -8   86.47    4.01
 -19   3   8   70.82    3.45
 -19  -3   9   18.36    4.64
 -19   3   9   21.21    3.69
  19   3  -9   16.63    3.67
 -19   3   9   52.62    3.92
 -19  -3   9   13.19    2.66
  19  -3  -9    9.00    3.82
  19   3  -9   21.63    3.47
  19  -3  -9   15.00    3.10
 -19   3   9    9.66    3.60
  19  -3 -10   10.26    2.38
 -19   3  10   15.88    3.32
  19   3 -10   15.36    4.05
 -19   3  10   20.00    3.57
 -19  -3  10   13.92    4.01
  19  -3 -10   22.73    3.77
 -19   3  10   18.45    4.31
  19   3 -10    9.52    3.19
 -19  -3  10   10.48    2.71
  19  -3 -11   19.26    3.23
  19  -3 -11   22.61    3.18
  19   3 -11   27.24    3.05
  19   3 -11   12.73    3.51
 -19   3  11   14.78    3.73
 -19  -3  11   14.91    3.15
 -19   3  11   10.89    4.36
 -19  -3  11   -3.23    4.02
 -19   3  11    3.52    3.21
 -19  -3  12   30.59    3.55
  19   3 -12   35.68    4.02
 -19  -3  12   39.66    4.59
  19  -3 -12   48.18    3.69
 -19   3  12   43.42    3.63
  19   3 -12   42.00    3.42
  19  -3 -12   32.21    3.25
 -19   3  12   39.10    4.07
 -19   3  12   53.50    3.18
  19  -3 -13    3.30    3.26
 -19  -3  13   10.21    3.62
 -19   3  13    6.43    3.18
 -19   3  13   -0.12    3.76
 -19  -3  13  -10.47    3.40
  19   3 -13   -0.28    3.81
  19   3 -13    6.31    2.71
 -19   3  13   18.04    3.65
  19  -3 -13   -8.40    3.18
  19   3 -14   24.46    3.85
 -19   3  14   33.33    3.66
  19  -3 -14   17.94    2.32
 -19  -3  14   30.42    3.51
  19  -3 -14    8.33    3.06
 -19   3  14   26.29    4.13
  19   3 -14   12.84    2.91
 -19   3  14   13.62    3.46
 -19   3  15   16.11    3.74
  19  -3 -15   13.36    3.13
  19  -3 -15   13.35    2.85
 -19  -3  15   11.78    3.18
  19   3 -15   13.19    3.54
 -19   3  15   29.80    3.26
 -19   3  15   16.78    3.38
  19   3 -15   11.38    2.92
  19   4  -1    7.97    3.84
 -19   4   1   -1.29    4.07
  19  -4  -1   -2.15    4.10
 -19  -4   1   14.00    3.86
  19  -4  -1    0.25    3.40
 -19  -4   1   -4.50    3.26
 -19   4   1    0.46    3.43
  19  -4  -2   18.28    3.53
 -19   4   2   10.06    4.15
 -19  -4   2   20.83    3.14
 -19   4   2   17.61    3.63
  19  -4  -2   19.82    3.25
  19   4  -2   22.85    3.94
 -19  -4   2   41.62    3.80
  19   4  -3   21.28    4.17
  19   4  -3   13.80    3.73
 -19  -4   3   11.39    4.33
 -19  -4   3   27.35    2.52
 -19   4   3    8.33    3.54
 -19   4   3   -3.48    4.39
  19  -4  -3   25.33    2.80
  19  -4  -3   14.63    2.56
 -19   4   4   53.13    3.73
 -19  -4   4   50.54    4.55
  19   4  -4   22.09    3.92
  19  -4  -4   26.50    2.81
  19  -4  -4   36.11    4.39
 -19  -4   4   44.39    3.70
  19   4  -4   41.01    3.62
 -19   4   4   31.95    4.67
  19  -4  -5    3.53    2.15
  19   4  -5    5.25    3.54
 -19  -4   5   -0.65    4.19
 -19   4   5   -5.02    3.55
  19   4  -5    6.46    2.86
 -19  -4   5   16.81    3.30
 -19   4   5   19.24    3.30
  19  -4  -5    3.76    3.60
 -19   4   5   22.49    3.80
  19  -4  -6   13.30    2.37
  19   4  -6    5.70    3.67
 -19   4   6    9.85    3.55
 -19   4   6   19.65    3.92
  19   4  -6    4.50    3.09
 -19  -4   6   13.95    4.88
  19  -4  -6   10.62    4.17
 -19  -4   6    1.78    3.31
 -19   4   6   -1.73    2.89
 -19  -4   7    0.40    4.03
 -19   4   7    3.46    3.61
 -19  -4   7   -0.58    3.65
  19   4  -7    5.61    3.41
  19  -4  -7   10.62    2.82
  19   4  -7    1.30    3.53
 -19   4   7   10.54    3.34
 -19   4   7  -14.62    4.20
  19  -4  -7   -5.64    2.81
 -19   4   8    5.21    3.14
  19  -4  -8   15.88    3.24
 -19   4   8   -2.07    3.61
  19   4  -8   17.43    3.90
 -19  -4   8    1.13    3.06
 -19  -4   8    3.14    4.54
 -19   4   8    6.46    4.12
  19   4  -8    7.55    4.12
  19  -4  -8    8.80    3.81
 -19   4   9   13.26    3.43
  19  -4  -9   -4.72    2.76
 -19   4   9   17.64    4.25
 -19  -4   9    9.90    2.41
  19   4  -9   -9.58    3.93
  19   4  -9    2.42    3.69
 -19   4   9   14.17    2.88
  19  -4  -9   -2.18    2.77
 -19  -4   9  -11.94    4.01
  19   4 -10   29.86    3.61
  19   4 -10   21.97    3.71
 -19   4  10   27.42    3.39
 -19  -4  10   28.44    3.13
 -19   4  10    4.66    3.83
  19  -4 -10   17.89    2.22
 -19   4  10   32.48    4.15
  19  -4 -10   28.11    3.49
 -19  -4  10   18.74    4.49
  19   4 -11   12.83    3.52
  19   4 -11    1.16    3.49
  19  -4 -11   25.71    3.66
 -19   4  11   22.89    3.50
 -19   4  11    8.76    3.27
 -19  -4  11    5.77    4.46
 -19   4  11   11.39    4.05
  19  -4 -11   16.56    3.13
 -19  -4  11    2.40    3.30
  19  -4 -12   -3.34    3.26
 -19   4  12   -1.30    2.45
  19   4 -12    2.33    3.58
  19  -4 -12   -3.66    2.28
 -19  -4  12   -3.84    3.52
 -19   4  12  -13.16    3.62
 -19   4  12   13.74    2.92
  19   4 -12   -1.05    3.31
 -19   4  13    2.08    4.15
 -19   4  13   13.58    3.28
 -19  -4  13   19.28    2.83
  19   4 -13  -11.09    3.48
  19   4 -13   -3.63    3.05
 -19   4  13    5.85    3.32
  19  -4 -13    9.43    3.28
  19   4 -14    8.78    3.34
  19  -4 -14   15.36    2.60
 -19   4  14    7.66    3.14
 -19  -4  14    5.97    2.38
 -19  -4  14    8.40    4.21
 -19   4  14    5.90    3.51
  19   4 -14   10.80    3.25
 -19   4  14    5.83    3.58
 -19   5   1   33.32    4.20
 -19   5   1   48.48    3.25
 -19  -5   1   22.62    3.74
 -19  -5   1   26.92    3.95
  19  -5  -1   35.07    3.46
  19  -5  -1   39.12    4.25
  19   5  -1   52.75    3.73
 -19  -5   2   74.83    4.61
 -19   5   2   74.07    4.52
 -19   5   2   51.63    3.49
  19  -5  -2   73.76    3.82
  19  -5  -2   57.58    3.56
 -19  -5   2   68.76    2.98
  19   5  -2   85.82    4.30
 -19  -5   3    8.84    3.73
  19  -5  -3   29.66    3.33
 -19  -5   3    3.80    4.07
 -19   5   3    9.29    3.91
  19   5  -3    2.43    3.08
  19  -5  -3   10.72    2.62
 -19   5   3   16.79    3.31
 -19  -5   4   17.06    2.50
 -19   5   4   11.95    3.25
  19   5  -4   25.35    3.73
 -19  -5   4    6.61    4.50
  19   5  -4   11.41    3.92
 -19   5   4   13.05    3.40
  19  -5  -4   19.32    3.32
  19  -5  -4   10.91    4.01
 -19  -5   5   25.87    4.18
  19  -5  -5   25.43    3.51
 -19   5   5   33.33    3.87
  19  -5  -5   18.29    3.03
  19   5  -5   20.57    4.28
  19   5  -5   11.10    4.03
 -19   5   5   13.33    3.56
 -19  -5   5   16.60    3.58
 -19  -5   6   71.12    3.17
  19  -5  -6   55.51    3.78
  19   5  -6   59.76    4.09
 -19   5   6   53.25    2.61
  19  -5  -6   59.70    2.58
 -19  -5   6   33.21    4.65
 -19   5   6   57.36    3.36
 -19   5   6   57.14    3.90
  19   5  -6   66.99    3.80
  19   5  -7   -0.12    3.55
  19   5  -7    8.47    3.23
 -19   5   7   -1.49    3.90
  19  -5  -7   17.64    2.87
 -19  -5   7   12.00    4.11
  19  -5  -7    8.26    3.82
 -19   5   7   15.09    3.65
 -19  -5   7    3.86    3.00
 -19   5   7   11.78    3.19
 -19  -5   8    4.86    3.49
 -19   5   8    9.73    3.14
 -19   5   8   16.33    3.23
  19   5  -8   11.69    3.48
  19   5  -8   20.37    3.77
  19  -5  -8   20.91    2.89
 -19  -5   8   10.02    4.27
 -19   5   8   34.66    3.87
  19  -5  -8   -1.51    3.05
  19   5  -9   11.51    3.14
 -19   5   9    3.85    3.24
 -19   5   9  -10.89    3.20
  19  -5  -9  -11.40    3.76
  19  -5  -9    3.59    2.84
 -19  -5   9    6.59    2.56
  19   5  -9   12.59    3.80
 -19  -5   9    7.91    4.32
 -19   5   9   -9.38    3.24
 -19   5  10   59.38    3.55
 -19  -5  10   94.25    3.42
 -19  -5  10   65.82    4.23
 -19   5  10   68.31    2.81
  19  -5 -10   65.65    3.24
  19   5 -10   58.66    3.47
  19   5 -10   62.40    4.05
 -19   5  10   47.18    3.35
  19  -5 -10   65.66    3.63
 -19   5  11   37.82    4.11
  19   5 -11   28.38    3.62
  19  -5 -11   17.96    3.14
  19  -5 -11   20.56    3.39
 -19   5  11   37.09    3.22
 -19   5  11   36.62    2.99
 -19  -5  11   36.29    3.50
  19   5 -11   52.27    3.49
 -19   5  12   28.59    3.51
  19   5 -12   24.03    3.67
  19   5 -12   31.55    3.41
 -19   5  12   29.67    3.90
 -19  -5  12   16.68    2.58
  19  -5 -12    9.19    3.55
 -19   6   1  -11.19    2.85
  19   6  -1    2.73    3.98
 -19  -6   1   10.73    4.09
  19  -6  -1    1.53    3.61
 -19   6   1   21.53    3.84
 -19  -6   1    2.83    3.29
  19  -6  -2   16.58    3.01
  19   6  -2   45.04    3.67
 -19   6   2   20.70    2.56
 -19  -6   2   16.30    3.89
 -19   6   2   41.32    4.30
  19  -6  -2   33.53    2.94
 -19  -6   2   14.73    2.62
  19   6  -3   -3.45    3.49
 -19   6   3    4.71    2.89
  19  -6  -3   14.91    3.11
 -19  -6   3   11.34    4.12
 -19  -6   3   10.60    3.14
 -19   6   3   -0.98    4.01
  19  -6  -3   -4.87    3.54
 -19   6   4    8.62    3.21
  19  -6  -4   19.44    3.23
 -19   6   4   26.33    3.35
  19   6  -4   -5.20    4.07
 -19  -6   4   26.32    3.80
  19  -6  -4   33.29    3.91
 -19  -6   4    3.52    2.88
  19  -6  -5   10.46    2.89
  19   6  -5   24.98    4.16
 -19  -6   5   29.07    3.87
  19   6  -5    5.15    4.17
  19  -6  -5   16.74    3.72
 -19  -6   5    1.03    3.14
 -19   6   5   38.50    3.40
 -19   6   5   28.45    3.72
  19   6  -6   40.31    4.61
 -19  -6   6   30.43    4.35
 -19   6   6   57.32    3.57
  19  -6  -6   47.09    2.62
 -19  -6   6   33.12    3.04
 -19   6   6   26.58    3.58
 -19   6   6   38.97    3.93
  19   6  -6   34.09    4.14
  19  -6  -6   57.54    2.82
  19   6  -7   10.38    3.39
 -19  -6   7   17.31    2.85
 -19   6   7    2.66    2.84
 -19  -6   7  -12.16    4.18
 -19   6   7    3.00    3.78
 -19   6   7   10.22    3.07
  19   6  -7    5.48    4.11
  19  -6  -7   15.48    2.93
  19  -6  -7  -11.09    3.35
 -19   6   8   24.29    3.88
  19   6  -8   21.25    3.70
 -19   6   8   34.11    3.09
  19   6  -8   16.11    3.12
 -19  -6   8   23.35    3.46
  19  -6  -8   25.37    3.05
 -19  -6   8   28.72    2.80
 -19   6   8   31.31    3.31
  19  -6  -8   21.03    3.86
  18   0  -1    6.48    4.17
 -18   0   1    2.06    3.60
 -18   0   1   31.08    4.46
  18   0  -1   -3.07    3.40
 -18   0   2   -4.03    3.30
  18   0  -2    4.63    3.17
 -18   0   2    5.26    3.40
 -18   0   2   10.70    3.56
  18   0  -2   -0.98    3.56
 -18   0   3    0.21    3.84
  18   0  -3    0.10    4.01
 -18   0   3   -0.09    4.34
 -18   0   3   -2.43    3.59
  18   0  -3   -6.73    3.99
  18   0  -4   43.65    3.79
  18   0  -4   24.61    4.37
 -18   0   4   24.80    4.75
 -18   0   4   37.71    3.64
 -18   0   4   51.49    3.84
  18   0  -5   -0.39    3.16
  18   0  -5   18.23    4.00
 -18   0   5  -12.29    3.69
 -18   0   5    0.78    3.67
 -18   0   5   -4.40    4.60
 -18   0   6   25.03    4.85
 -18   0   6   12.16    4.12
  18   0  -6   30.99    3.60
 -18   0   6   39.30    3.75
  18   0  -6   29.55    3.15
 -18   0   7   -7.59    4.18
  18   0  -7   -2.08    2.87
 -18   0   7   13.54    4.66
  18   0  -7    3.86    3.33
 -18   0   7   -1.46    3.33
 -18   0   8    3.08    2.84
 -18   0   8   19.88    4.07
  18   0  -8   20.73    2.89
 -18   0   8   25.16    4.55
  18   0  -8   18.87    3.49
 -18   0   9   18.15    3.77
  18   0  -9   -6.93    3.52
  18   0  -9   -1.54    3.60
 -18   0   9   -8.12    4.69
 -18   0   9    1.61    2.71
 -18   0  10   -3.89    4.11
 -18   0  10   -3.47    4.39
  18   0 -10   24.21    4.10
  18   0 -10   13.36    3.48
 -18   0  10    5.83    3.75
  18   0 -11   -3.63    4.02
  18   0 -11   -3.08    3.61
 -18   0  11    4.18    3.79
 -18   0  11   -7.91    3.95
  18   0 -12  115.47    4.02
 -18   0  12  120.70    3.09
  18   0 -12  117.68    3.44
 -18   0  12  117.90    4.35
 -18   0  12  103.56    5.36
  18   0 -13   10.01    3.98
 -18   0  13    5.94    4.30
  18   0 -13   -3.20    2.48
 -18   0  13    9.99    3.13
  18   0 -14   17.48    3.32
  18   0 -14    5.89    2.98
 -18   0  14    6.10    3.45
 -18   0  14   -1.33    4.79
  18   0 -15   -4.29    2.51
 -18   0  15   -5.06    4.18
  18   0 -15    0.58    3.61
 -18   0  15   -2.04    2.53
  18   0 -16   18.52    3.17
 -18   0  16   21.21    4.69
 -18   0  16   -5.72    3.59
  18   0 -16   14.45    3.41
 -18   0  17   -4.76    3.36
  18   0 -17   14.63    3.52
  18   0 -17   -1.97    3.18
 -18   0  17    7.99    4.17
  18   0 -18    6.70    3.34
  18   0 -18   15.02    3.71
 -18   0  18    9.28    3.99
 -18   0  18   17.08    2.97
 -18   0  19    7.01    3.85
  18   0 -19   -2.65    3.39
 -18   0  19    4.64    3.18
  18   0 -19    5.33    2.99
 -18   1   1   32.73    3.66
 -18  -1   1   33.41    3.73
 -18  -1   1   28.88    4.29
 -18   1   1   32.63    3.39
  18  -1  -1   44.44    4.08
 -18  -1   1   30.37    4.07
  18   1  -1   23.36    4.40
  18  -1  -1   40.87    3.59
  18   1  -1   39.95    3.38
  18   1  -2   12.08    3.88
 -18  -1   2    9.80    3.62
 -18  -1   2   11.33    3.73
 -18   1   2   -0.09    4.20
 -18  -1   2    7.70    4.63
  18  -1  -2   -8.18    3.49
  18   1  -2   11.54    3.54
  18  -1  -2    8.29    3.82
 -18   1   2    5.08    3.69
  18   1  -3   51.65    3.21
 -18  -1   3   39.11    4.23
 -18  -1   3   40.57    4.79
 -18   1   3   38.45    3.75
  18   1  -3   36.98    3.94
 -18  -1   3   58.31    3.80
  18  -1  -3   35.40    2.91
  18  -1  -3   38.13    4.47
 -18   1   3   38.43    4.12
 -18   1   3   45.34    4.78
  18   1  -4   14.71    4.30
 -18  -1   4    6.35    3.16
  18  -1  -4   19.15    2.92
 -18   1   4   27.11    4.73
 -18   1   4   16.78    2.73
  18   1  -4   15.61    3.79
  18  -1  -4   12.32    3.44
 -18   1   4    7.37    2.78
 -18  -1   4   19.28    4.73
 -18  -1   4    5.35    4.13
 -18  -1   5   19.10    4.60
 -18  -1   5   10.29    3.33
  18   1  -5    0.55    4.35
 -18   1   5   11.39    2.75
  18   1  -5   12.13    3.59
  18  -1  -5    6.21    3.15
 -18   1   5    8.04    3.51
 -18  -1   5   11.36    3.76
 -18   1   5    6.77    4.15
  18  -1  -5    7.65    3.96
 -18   1   6   10.98    3.53
 -18  -1   6    5.32    3.85
  18  -1  -6   25.04    3.68
  18   1  -6   15.10    3.52
  18  -1  -6   20.87    4.23
 -18  -1   6   25.87    4.70
  18   1  -6    3.32    4.11
 -18   1   6   19.91    3.45
 -18  -1   6    3.09    3.43
 -18   1   6   19.04    3.80
 -18   1   7   21.07    4.30
  18   1  -7   35.08    3.66
  18   1  -7   36.46    4.22
 -18  -1   7   35.03    4.15
 -18   1   7   15.06    3.79
 -18  -1   7   41.57    3.47
 -18  -1   7   26.37    4.59
 -18   1   7   25.05    3.82
  18  -1  -7   23.43    4.15
  18  -1  -7   27.29    3.39
 -18   1   8   10.32    3.57
  18  -1  -8    7.06    2.80
  18   1  -8   14.26    4.22
  18  -1  -8   -0.26    4.01
 -18  -1   8    3.90    4.74
 -18  -1   8   -3.02    4.41
  18   1  -8    9.97    3.41
 -18   1   8   15.89    3.68
 -18  -1   8   -0.44    3.58
 -18   1   8   -0.41    3.59
 -18   1   9   17.87    3.15
 -18  -1   9   30.28    4.06
  18   1  -9   40.37    3.07
 -18   1   9   20.46    4.47
  18   1  -9   19.65    3.58
 -18   1   9   28.24    2.73
  18  -1  -9   29.57    4.19
 -18  -1   9   24.66    3.69
  18  -1  -9   32.84    3.33
 -18  -1   9   25.14    4.69
  18   1 -10    7.78    3.24
  18   1 -10   19.77    3.82
 -18   1  10   21.43    3.84
  18  -1 -10   17.01    2.70
 -18  -1  10   16.80    3.36
 -18   1  10   31.13    4.79
  18  -1 -10   25.79    4.14
 -18   1  10   22.25    3.50
 -18  -1  10   33.36    3.86
 -18   1  11  141.01    3.74
  18   1 -11  117.66    3.19
  18  -1 -11  121.23    3.85
  18   1 -11  143.77    4.47
 -18   1  11  133.19    5.24
  18  -1 -11  143.92    4.34
 -18   1  11  134.82    4.41
 -18  -1  11  147.44    5.11
 -18  -1  11  168.41    3.85
  18  -1 -12   12.12    3.68
  18   1 -12    9.82    3.13
 -18   1  12   20.32    3.80
 -18  -1  12    9.07    2.55
 -18   1  12    1.59    4.15
  18  -1 -12    3.18    2.99
 -18  -1  12   23.54    4.18
  18   1 -12   13.41    3.49
 -18   1  12   22.38    3.30
 -18  -1  13  177.12    3.97
  18  -1 -13  177.29    4.70
  18  -1 -13  181.54    3.85
  18   1 -13  215.04    4.48
 -18   1  13  179.22    4.79
  18   1 -13  168.88    4.30
 -18  -1  13  179.77    4.96
 -18   1  13  194.24    4.94
 -18   1  13  178.35    4.52
 -18   1  14   52.21    2.90
  18   1 -14   53.01    4.07
 -18  -1  14   54.37    4.32
 -18  -1  14   66.65    3.78
 -18   1  14   70.38    4.82
  18   1 -14   43.23    3.55
  18  -1 -14   63.99    4.04
  18  -1 -14   58.98    3.73
 -18   1  15  112.02    4.71
 -18  -1  15   83.11    5.06
  18  -1 -15  100.72    3.13
 -18  -1  15   99.80    3.85
  18   1 -15   99.60    3.82
 -18   1  15  108.21    3.92
  18   1 -15  111.81    3.90
  18  -1 -15  102.29    4.10
 -18  -1  16    0.40    2.61
  18   1 -16    8.87    2.56
  18  -1 -16    6.82    3.87
 -18   1  16    3.56    2.48
  18  -1 -16   34.38    3.33
  18   1 -16    8.39    3.47
 -18  -1  16   27.27    3.96
 -18   1  16   10.41    4.40
 -18   1  17   19.45    4.45
  18  -1 -17   14.14    2.82
  18  -1 -17   15.30    3.44
  18   1 -17   42.74    3.35
  18   1 -17   14.83    3.04
 -18  -1  17   30.52    3.81
 -18  -1  17   33.82    3.10
 -18   1  17   33.47    3.79
  18  -1 -18   -5.93    3.76
 -18   1  18   24.52    2.87
 -18  -1  18   16.95    3.48
 -18   1  18   10.35    3.96
  18  -1 -18   18.76    3.32
  18   1 -18   28.83    3.19
  18   1 -18   22.12    3.13
  18   1 -19   14.18    2.75
 -18   1  19   18.95    3.79
  18  -1 -19   22.23    3.27
 -18  -1  19    4.81    3.28
 -18   1  19   20.16    3.32
  18   1 -19   25.87    3.82
 -18   2   1   15.57    4.34
 -18  -2   1    1.50    3.64
  18   2  -1   10.60    3.66
 -18  -2   1    1.06    2.55
 -18   2   1   -3.70    3.82
  18   2  -1    6.39    4.03
 -18  -2   1   -0.38    4.26
  18  -2  -1    3.99    4.07
  18  -2  -1    2.26    3.14
 -18  -2   2   -2.09    4.59
 -18   2   2   -2.97    3.80
  18   2  -2    2.11    3.67
  18  -2  -2    6.93    2.79
 -18  -2   2   11.29    3.93
  18   2  -2   -6.03    3.96
 -18   2   2    1.62    3.21
 -18  -2   2   19.93    3.52
  18  -2  -2    4.07    3.47
 -18  -2   3    6.60    4.55
 -18   2   3   -2.17    3.44
 -18  -2   3    5.30    4.07
 -18   2   3    6.31    4.42
  18   2  -3    3.51    3.40
 -18  -2   3   -0.35    3.48
  18  -2  -3   -0.53    3.23
 -18  -2   4   19.53    4.68
  18   2  -4    5.53    4.25
 -18  -2   4   21.38    3.49
 -18   2   4   11.02    4.69
  18   2  -4    5.50    3.93
  18  -2  -4   26.53    3.50
 -18   2   4   15.48    2.84
 -18   2   4   21.98    3.85
  18  -2  -4   18.21    3.06
 -18  -2   4   24.38    4.37
  18   2  -5   13.74    3.59
 -18   2   5   -4.34    3.34
 -18  -2   5   -3.24    3.31
 -18  -2   5    5.51    4.61
  18   2  -5   21.33    3.69
  18  -2  -5    5.70    2.33
 -18   2   5   11.21    4.32
 -18   2   5   -5.79    3.41
 -18  -2   5   14.39    4.56
  18  -2  -5   23.21    4.05
  18   2  -6    2.33    3.63
  18   2  -6    2.59    3.75
 -18   2   6   -1.23    2.82
 -18  -2   6   12.16    4.11
 -18  -2   6   23.50    3.28
  18  -2  -6    7.87    4.17
 -18  -2   6   -0.33    4.16
  18  -2  -6    0.71    3.14
 -18   2   6   10.49    4.28
 -18   2   6  -13.73    3.85
 -18   2   7   74.92    3.71
 -18   2   7   85.69    4.08
  18   2  -7   79.12    4.56
 -18  -2   7   63.45    4.35
  18  -2  -7   83.95    4.02
 -18   2   7   85.88    3.90
 -18  -2   7   72.09    2.77
  18   2  -7   77.88    4.04
 -18  -2   7   77.11    3.64
  18  -2  -7   47.59    3.76
 -18   2   8   10.44    3.49
 -18  -2   8   12.76    2.48
  18  -2  -8    2.07    2.96
 -18  -2   8   -6.89    4.41
  18   2  -8   -0.61    4.07
  18  -2  -8    2.82    3.35
  18   2  -8   15.39    3.51
 -18   2   8    4.96    3.50
 -18   2   8   11.12    3.51
 -18   2   9   29.72    3.38
  18  -2  -9   46.72    3.64
 -18   2   9    6.36    4.36
  18   2  -9   32.10    3.90
 -18  -2   9   20.80    2.90
 -18  -2   9   15.71    4.72
  18   2  -9   23.59    3.74
  18  -2  -9   20.54    2.99
 -18   2   9   35.15    2.98
  18  -2 -10   36.94    2.99
 -18   2  10   51.13    4.42
 -18   2  10   33.57    3.18
  18  -2 -10   28.81    3.32
 -18   2  10   29.16    3.86
 -18  -2  10   18.84    4.39
  18   2 -10   45.65    4.13
 -18  -2  10   37.33    3.70
  18   2 -10   41.84    3.66
  18   2 -11  125.84    4.27
  18  -2 -11  112.04    3.27
 -18   2  11  114.92    3.71
  18   2 -11  107.78    3.71
 -18   2  11  107.94    5.04
  18  -2 -11  107.51    3.12
 -18  -2  11  103.07    3.81
 -18   2  11  123.85    4.11
 -18  -2  11  105.13    4.68
  18   2 -12   40.82    3.94
  18   2 -12   41.18    3.30
  18  -2 -12   46.21    3.67
 -18  -2  12   39.20    3.92
 -18  -2  12   33.49    4.70
 -18   2  12   25.91    3.73
  18  -2 -12   19.21    3.71
 -18   2  12   39.30    4.72
 -18   2  12   35.54    3.69
  18   2 -13   25.07    3.22
  18  -2 -13   10.25    3.12
 -18   2  13   -1.13    3.34
  18   2 -13   21.30    3.58
  18  -2 -13   21.85    3.31
 -18   2  13   -1.27    3.89
 -18   2  13    5.90    3.13
 -18  -2  13    0.38    4.22
 -18  -2  13   10.33    3.70
  18   2 -14  105.23    3.76
 -18   2  14  102.48    3.89
 -18  -2  14  123.15    3.88
 -18   2  14  106.89    4.03
  18  -2 -14   98.14    3.81
 -18  -2  14  102.54    4.54
  18  -2 -14  107.72    4.21
  18   2 -14   95.18    3.99
 -18   2  14   82.71    4.98
 -18   2  15   20.64    3.69
  18  -2 -15   23.63    2.45
 -18  -2  15   30.26    3.76
 -18   2  15   38.98    4.14
  18  -2 -15   22.23    4.00
  18   2 -15   35.90    4.32
 -18  -2  15   36.31    4.53
  18   2 -15   31.39    3.18
 -18   2  15   32.75    3.54
 -18   2  16   15.03    4.44
 -18   2  16   10.36    2.49
  18   2 -16   20.73    3.88
 -18  -2  16   11.29    3.13
  18   2 -16    5.45    3.27
  18  -2 -16   15.03    3.00
  18  -2 -16   -2.64    2.86
 -18   2  17   27.49    3.47
 -18  -2  17    9.06    3.13
  18  -2 -17    6.56    2.94
  18   2 -17   14.70    3.39
  18   2 -17   16.28    3.20
 -18  -2  17   15.78    4.23
 -18   2  17   10.08    3.99
  18  -2 -17   13.81    3.85
  18  -2 -18    8.98    2.83
  18   2 -18   -8.51    2.87
  18   2 -18   -0.41    3.53
 -18   2  18   26.75    3.90
 -18  -2  18   -4.36    4.25
  18  -2 -18   10.15    3.67
 -18   2  18    3.39    3.54
  18   3  -1    3.99    3.14
 -18  -3   1   -0.63    5.07
 -18   3   1   -0.61    3.62
  18   3  -1    9.70    3.52
 -18  -3   1    3.49    3.31
 -18   3   1    4.94    3.08
  18  -3  -1    9.17    3.47
  18  -3  -1    2.37    4.10
 -18  -3   1   11.16    3.62
  18  -3  -2   -4.84    3.33
  18   3  -2    5.68    4.22
  18   3  -2    6.14    3.49
 -18  -3   2   10.08    2.48
  18  -3  -2   -8.99    3.09
 -18   3   2   -6.28    4.40
 -18  -3   2   10.34    4.74
 -18  -3   2    8.87    3.21
 -18   3   2    9.41    3.58
  18  -3  -3   14.54    3.90
 -18  -3   3    1.95    4.79
  18   3  -3   12.32    3.46
 -18   3   3   15.08    3.53
 -18  -3   3   -5.49    3.24
 -18   3   3   -4.89    4.08
 -18  -3   3   19.02    3.23
  18  -3  -3   -5.16    2.46
 -18   3   4    9.35    3.47
  18  -3  -4    3.41    3.21
  18   3  -4   -3.47    3.38
  18   3  -4    6.91    3.71
  18  -3  -4   -3.09    2.97
 -18  -3   4   14.56    4.19
 -18   3   4    1.50    3.08
 -18  -3   4  -10.88    3.56
  18  -3  -5   14.61    4.04
 -18   3   5   25.02    4.22
  18   3  -5   -4.25    3.07
 -18   3   5   10.91    3.35
  18  -3  -5   -7.34    3.52
 -18   3   5   -3.12    3.33
  18   3  -5   -0.82    3.32
 -18  -3   5    3.58    4.67
 -18  -3   5    1.91    3.34
 -18   3   6    9.11    2.70
 -18  -3   6    7.03    4.61
  18   3  -6   15.29    3.83
  18   3  -6   22.77    3.94
 -18  -3   6    4.40    3.13
 -18   3   6   22.89    3.22
  18  -3  -6   20.43    3.83
 -18   3   6   15.94    4.51
  18  -3  -6   17.39    3.59
 -18  -3   7   13.52    4.12
 -18  -3   7    3.24    3.15
 -18   3   7    1.94    4.59
 -18   3   7    5.22    3.85
  18  -3  -7    3.36    3.37
  18   3  -7    4.45    3.53
  18   3  -7   12.51    4.16
  18  -3  -7   -0.62    3.24
  18   3  -8   52.57    4.17
 -18  -3   8   26.44    2.59
  18  -3  -8   35.71    3.52
 -18   3   8   30.96    3.80
  18   3  -8   30.67    3.88
 -18  -3   8   22.10    4.28
  18  -3  -8   24.69    4.09
 -18   3   8   30.57    2.78
 -18   3   8   15.53    4.69
  18   3  -9   16.58    3.06
 -18   3   9    6.23    3.71
 -18  -3   9   16.49    2.61
 -18  -3   9   13.65    4.51
  18  -3  -9    4.15    4.24
 -18   3   9   16.14    3.87
  18  -3  -9   35.10    3.39
 -18   3   9    5.19    4.68
  18   3  -9   16.53    3.90
 -18   3  10   -0.17    4.09
 -18  -3  10   11.54    2.59
 -18  -3  10   19.55    3.31
  18   3 -10   -1.22    3.99
 -18   3  10   -9.53    3.46
 -18   3  10   -2.76    3.89
  18  -3 -10   -3.58    3.29
  18   3 -10    1.36    3.42
  18  -3 -10   12.17    3.89
 -18   3  11   79.51    4.17
 -18  -3  11   95.80    5.13
  18   3 -11   92.44    3.67
  18  -3 -11   94.61    3.57
 -18   3  11  106.30    3.80
  18  -3 -11  122.12    3.94
 -18  -3  11  118.39    3.65
 -18   3  11   85.10    3.76
  18   3 -11  112.96    4.16
 -18  -3  12    1.10    4.17
 -18   3  12   15.05    3.34
  18  -3 -12   11.34    3.33
  18  -3 -12   -0.46    3.60
  18   3 -12    9.33    3.72
  18   3 -12    4.92    2.99
 -18   3  12   -7.03    4.12
 -18  -3  12   -9.44    3.35
 -18   3  13  231.07    4.24
  18   3 -13  230.41    4.29
 -18   3  13  230.38    4.44
  18  -3 -13  218.50    3.53
 -18   3  13  208.73    5.41
  18   3 -13  220.76    4.78
 -18  -3  13  221.79    5.19
  18  -3 -13  228.14    4.54
 -18  -3  13  252.80    4.31
 -18   3  14   19.58    3.21
  18   3 -14   -4.27    3.36
  18  -3 -14  -11.73    3.20
  18   3 -14   -1.17    3.57
 -18   3  14    0.96    3.32
 -18   3  14    4.25    3.47
  18  -3 -14   23.33    3.91
 -18  -3  14    4.06    3.29
 -18  -3  15   62.46    4.64
  18  -3 -15   45.64    3.52
  18  -3 -15   53.81    4.03
 -18   3  15   65.39    3.72
 -18   3  15   36.56    3.72
  18   3 -15   41.61    4.30
  18   3 -15   40.67    3.21
 -18   3  15   54.10    4.55
 -18  -3  15   66.64    3.43
 -18  -3  16    2.23    4.41
  18   3 -16    1.22    3.06
  18  -3 -16    8.96    3.82
 -18   3  16    3.63    3.18
  18  -3 -16    1.60    3.00
 -18   3  16   21.47    3.45
  18   3 -16    5.79    3.83
 -18   3  16   -0.85    3.36
 -18  -3  16   17.32    2.95
  18   3 -17  137.95    3.58
  18   3 -17  163.29    4.54
  18  -3 -17  136.97    2.90
 -18  -3  17  149.06    5.38
  18  -3 -17  133.57    4.24
 -18  -3  17  176.19    4.04
 -18   3  17  167.97    3.82
 -18   3  17  146.71    4.83
 -18   3  18   17.81    2.66
  18   3 -18    8.41    3.36
 -18  -3  18   19.32    4.33
 -18  -3  18   -1.62    3.00
 -18   4   1   55.56    2.81
 -18  -4   1   44.25    3.59
 -18   4   1   40.91    3.38
  18  -4  -1   48.09    3.50
  18   4  -1   60.12    3.33
  18  -4  -1   51.05    3.21
 -18  -4   1   47.02    4.66
 -18   4   2   10.58    2.55
  18  -4  -2   -4.28    3.61
 -18  -4   2   -3.80    4.55
 -18  -4   2    9.99    3.41
  18   4  -2   10.90    4.04
  18  -4  -2   12.16    3.55
 -18   4   2    1.58    4.36
  18   4  -2    2.83    4.32
  18   4  -3  133.97    4.79
 -18   4   3  117.81    4.71
  18  -4  -3  139.20    4.35
  18  -4  -3  140.03    3.96
 -18   4   3  126.72    3.25
 -18  -4   3  136.35    3.98
  18   4  -3  134.59    4.35
 -18  -4   3  139.19    4.99
  18   4  -4   26.08    3.98
  18  -4  -4   11.71    3.63
 -18   4   4   16.01    2.58
 -18   4   4   13.73    3.21
  18  -4  -4   13.24    2.92
 -18  -4   4   30.83    2.70
 -18  -4   4   19.90    4.29
  18   4  -4    9.52    4.21
  18   4  -5   43.69    4.32
 -18   4   5   56.94    3.37
 -18  -4   5   42.59    3.38
  18   4  -5   56.49    3.92
  18  -4  -5   41.83    3.45
 -18   4   5   74.70    4.29
  18  -4  -5   49.69    4.12
 -18  -4   5   57.40    4.46
 -18   4   6    4.71    4.09
  18  -4  -6    8.86    2.99
 -18   4   6   -6.48    3.25
 -18   4   6   -3.04    3.39
 -18  -4   6    2.94    4.29
  18   4  -6   11.53    4.00
  18   4  -6   -2.77    3.66
 -18  -4   6    2.74    3.38
 -18   4   7    9.54    3.71
 -18  -4   7   -1.99    3.47
  18   4  -7   -2.43    4.05
 -18   4   7   -0.67    4.58
 -18  -4   7   -4.36    3.53
  18  -4  -7   10.11    3.84
  18  -4  -7   -1.52    3.46
 -18   4   7   20.99    3.57
  18   4  -7   13.15    3.77
 -18  -4   8   40.76    4.50
  18  -4  -8   28.52    3.47
 -18   4   8   14.53    3.40
 -18  -4   8   13.49    3.08
 -18   4   8   25.16    3.77
  18   4  -8   16.04    3.86
  18  -4  -8   20.23    4.07
  18   4  -8   37.31    3.66
 -18   4   8   31.72    4.57
  18  -4  -9    0.59    3.31
  18   4  -9    0.16    3.83
  18  -4  -9   22.77    2.92
 -18   4   9   11.49    3.34
 -18   4   9    8.65    3.83
 -18  -4   9   34.78    4.21
  18   4  -9   16.36    3.91
 -18  -4   9    6.13    2.34
 -18   4   9  -10.54    4.34
 -18  -4  10   23.15    3.07
 -18   4  10    6.78    3.17
  18   4 -10    6.05    3.44
 -18  -4  10  -10.42    4.69
 -18   4  10   12.20    4.03
  18   4 -10    4.49    4.17
  18  -4 -10    9.74    2.23
  18  -4 -10   12.28    3.75
 -18   4  10   14.85    3.71
 -18  -4  11    9.22    3.54
 -18  -4  11    1.43    4.60
 -18   4  11   10.34    3.32
 -18   4  11   21.97    3.20
  18  -4 -11   18.53    3.44
  18   4 -11   10.00    4.02
 -18   4  11   14.54    3.63
  18  -4 -11   17.80    3.81
  18   4 -11   12.51    3.62
  18   4 -12   10.15    3.89
  18   4 -12   18.05    3.62
  18  -4 -12    9.66    3.96
 -18  -4  12   23.46    3.60
 -18   4  12   24.69    4.50
 -18   4  12   29.39    3.68
  18  -4 -12   16.22    2.67
 -18   4  12   11.88    3.66
 -18   4  13   -2.17    3.51
  18   4 -13   11.66    3.89
  18  -4 -13    4.59    3.55
  18   4 -13    5.89    3.43
 -18   4  13   11.91    3.30
 -18   4  13   -5.63    4.34
 -18  -4  13   20.41    3.45
  18  -4 -13   -0.41    3.38
  18  -4 -14  125.25    3.71
 -18   4  14  134.24    3.68
  18  -4 -14  119.58    3.90
 -18  -4  14  109.99    5.21
  18   4 -14  112.66    3.87
 -18  -4  14  147.05    3.68
 -18   4  14  139.73    3.95
 -18   4  14  128.37    4.24
  18   4 -14  130.01    4.53
 -18   4  15   14.70    2.99
  18  -4 -15   -2.92    3.16
 -18   4  15   22.62    3.94
 -18  -4  15   26.35    4.53
  18   4 -15    0.95    3.85
 -18   4  15  -12.84    3.50
 -18  -4  15   17.38    3.02
  18  -4 -15   -2.12    2.27
  18   4 -15   12.27    2.88
 -18   4  16   48.42    3.77
 -18  -4  16   18.92    2.87
 -18  -4  16   32.21    4.41
 -18   4  16   50.66    3.41
 -18   4  16   31.76    3.19
  18   4 -16   29.06    4.07
  18  -4 -16   40.08    3.22
  18   4 -16   27.42    3.23
  18  -5  -1  -10.24    3.81
  18   5  -1   10.06    4.52
 -18   5   1    5.55    2.51
  18  -5  -1    0.48    3.07
 -18  -5   1    1.54    4.27
 -18   5   1   35.64    4.28
 -18  -5   1    5.98    3.21
  18  -5  -2   30.65    3.22
  18   5  -2   21.22    3.94
 -18   5   2   -1.94    3.19
 -18  -5   2   16.29    4.07
  18  -5  -2    7.22    3.95
 -18   5   2   13.12    2.65
 -18  -5   2    3.96    3.91
  18  -5  -3   27.03    3.47
  18   5  -3    9.68    4.21
 -18  -5   3   23.94    4.69
  18   5  -3   13.25    3.78
 -18   5   3   -8.12    3.96
 -18  -5   3   -3.00    3.44
  18  -5  -3    6.66    3.12
 -18   5   3   -3.48    2.56
  18  -5  -4    6.93    3.52
  18   5  -4    6.84    4.26
  18  -5  -4   14.90    3.13
 -18   5   4   13.79    4.10
 -18  -5   4   20.52    3.29
  18   5  -4   15.62    4.20
 -18  -5   4   14.22    4.13
 -18   5   4   16.03    2.66
  18   5  -5    5.34    3.98
 -18   5   5    9.02    2.42
  18  -5  -5    9.96    2.85
 -18   5   5   10.94    4.23
 -18  -5   5   21.96    3.70
  18   5  -5   18.01    4.14
  18  -5  -5   12.32    3.70
 -18  -5   5   11.18    4.51
  18  -5  -6    6.79    3.10
 -18  -5   6    3.49    4.14
  18   5  -6    7.30    3.27
 -18   5   6   20.42    3.58
 -18   5   6   21.33    3.88
 -18  -5   6   -2.67    2.61
  18  -5  -6    3.92    2.84
 -18   5   6   -2.29    2.69
  18   5  -6   12.23    3.81
 -18   5   7   16.71    3.81
 -18   5   7    9.89    2.78
 -18  -5   7   -3.83    4.54
  18   5  -7   16.25    4.05
 -18  -5   7   22.39    3.36
  18   5  -7   37.32    3.67
 -18   5   7   20.30    3.09
  18  -5  -7   12.93    3.98
  18  -5  -7   33.89    3.46
 -18   5   8    8.54    4.04
  18  -5  -8    3.79    2.94
 -18  -5   8    1.55    3.92
 -18  -5   8   16.18    3.47
 -18   5   8    6.03    2.64
 -18   5   8    3.60    3.12
  18  -5  -8   10.67    3.18
  18   5  -8    2.59    3.65
  18   5  -8    3.22    3.89
  18  -5  -9    9.68    4.01
  18   5  -9    5.24    4.06
  18  -5  -9   14.95    2.47
 -18  -5   9    2.58    4.12
 -18   5   9    0.85    3.53
 -18   5   9   17.35    4.04
  18   5  -9   15.36    3.77
 -18  -5   9    6.32    2.66
  18  -5 -10   32.29    3.61
  18  -5 -10   38.98    4.18
 -18  -5  10   15.08    3.42
  18   5 -10   17.61    3.91
  18   5 -10    8.79    3.91
 -18   5  10   -0.20    3.52
 -18   5  10   30.60    4.24
 -18   5  10   29.40    3.51
 -18   5  11   10.80    3.37
  18  -5 -11   29.31    2.80
  18   5 -11   26.39    3.92
  18  -5 -11   40.62    3.12
  18   5 -11   30.40    3.69
 -18   5  11   25.84    3.32
 -18   5  11   33.57    4.39
 -18  -5  11   18.78    3.40
  18  -5 -12   24.18    3.70
 -18  -5  12   11.98    3.51
  18   5 -12   16.03    3.93
 -18  -5  12   23.42    4.34
 -18   5  12   17.38    3.25
 -18   5  12   30.47    3.36
  18  -5 -12   26.75    3.39
 -18   5  12   12.49    3.40
  18   5 -12   14.64    3.62
  18   5 -13   78.98    4.51
 -18   5  13   58.82    3.78
  18  -5 -13  105.82    4.15
  18  -5 -13   88.65    2.90
  18   5 -13   79.24    3.79
 -18  -5  13   75.56    2.93
 -18   5  13   83.31    3.86
 -18  -5  13   79.50    4.47
 -18   5  13   89.90    3.54
 -18  -5  14   14.24    2.69
 -18   5  14   26.81    3.40
  18   5 -14   27.73    3.87
  18   5 -14   19.37    3.39
 -18   5  14   30.58    3.77
  18  -5 -14   18.40    3.30
 -18  -5  14    7.42    4.49
  18  -5 -14   21.99    3.17
 -18   5  14   40.83    3.21
  18  -5 -15   65.31    3.71
  18   5 -15   74.29    3.24
 -18   5  15   78.74    3.41
 -18   5  15   78.80    3.51
 -18   5  15   79.75    3.82
  18   5 -15   77.31    4.40
 -18  -5  15   63.68    4.22
 -18  -5  15   74.78    3.60
 -18   6   1   98.08    3.93
  18  -6  -1   95.17    2.98
 -18  -6   1   86.82    3.79
 -18   6   1   74.00    5.05
  18  -6  -1  108.94    4.78
  18   6  -1  112.20    4.55
 -18  -6   1  115.54    4.70
 -18   6   2   -3.14    3.37
  18  -6  -2   -6.01    2.28
  18  -6  -2  -11.67    3.78
 -18   6   2   -3.26    3.41
 -18  -6   2    3.55    3.44
  18   6  -2    1.10    4.04
 -18  -6   2   -4.75    3.26
  18  -6  -3   43.11    3.15
 -18   6   3   55.58    3.79
  18  -6  -3   70.79    2.86
 -18  -6   3   47.20    4.53
 -18   6   3   54.16    3.94
 -18  -6   3   53.30    3.50
  18   6  -3   47.26    4.51
 -18  -6   4   27.55    3.30
 -18   6   4   -4.38    4.33
 -18  -6   4   19.65    4.03
  18   6  -4   10.89    4.15
 -18   6   4  -11.99    3.39
  18  -6  -4   -6.35    3.86
  18  -6  -4   18.42    2.53
 -18   6   5  146.50    3.79
 -18  -6   5  135.46    4.92
  18   6  -5  124.99    4.62
 -18  -6   5  156.19    3.84
  18   6  -5  139.59    5.79
 -18   6   5  141.47    4.67
  18  -6  -5  139.84    3.67
  18  -6  -5  137.50    4.40
 -18   6   6    9.30    2.60
  18  -6  -6    2.42    2.84
 -18   6   6   19.51    3.81
  18   6  -6   27.23    4.33
 -18   6   6   20.58    3.17
 -18  -6   6   14.22    4.25
  18  -6  -6   32.39    3.35
 -18  -6   6   33.19    3.27
  18   6  -6   12.08    4.07
 -18  -6   7   15.17    2.95
 -18  -6   7   10.39    3.88
  18  -6  -7   -8.78    3.85
  18   6  -7    0.11    3.61
  18   6  -7   19.09    3.66
 -18   6   7    9.78    3.27
  18  -6  -7   -4.17    3.20
 -18   6   7   -7.94    3.26
 -18   6   7   20.04    3.63
 -18   6   8    4.46    3.14
  18   6  -8    8.07    3.91
  18  -6  -8   10.24    2.50
 -18   6   8   -0.95    3.73
 -18   6   8    0.15    3.45
  18  -6  -8    4.74    3.57
 -18  -6   8   13.73    3.11
  18   6  -8   19.96    4.05
 -18  -6   8    2.45    3.73
 -18  -6   9   21.17    3.21
  18   6  -9   12.91    4.23
 -18   6   9    3.44    3.25
 -18   6   9    1.74    4.31
  18   6  -9    1.75    3.91
 -18   6   9   18.62    3.03
  18  -6  -9   18.25    3.43
 -18  -6  10   35.51    3.62
 -18  -6  10   25.29    2.63
  18   6 -10   26.60    3.50
  18  -6 -10   25.24    2.66
  18   6 -10   26.94    3.57
  18  -6 -10   30.59    3.70
 -18   6  10   24.46    3.70
 -18   6  10   32.67    4.19
 -18   6  10   35.46    3.28
  18  -6 -11    0.69    3.86
 -18   6  11    2.91    2.87
  18   6 -11   10.96    3.24
  18   6 -11    1.28    3.00
 -18   6  11    6.12    3.12
 -18  -6  11   10.13    4.00
 -18   6  11    9.16    3.67
  18  -6 -11   18.15    3.31
 -18  -6  11    7.46    3.12
 -18   6  12   45.40    3.03
  18  -6 -12   46.16    3.01
  18   6 -12   36.44    3.47
 -18  -6  12   53.66    3.58
 -18   6  12   48.38    2.97
  18  -6 -12   28.83    2.71
  18   6 -12   31.20    4.54
 -18   6  12   56.40    3.51
 -18  -6  12   55.52    3.88
 -18  -7   1   13.75    3.40
 -18   7   1   17.81    3.26
 -18  -7   1   20.95    4.25
  18  -7  -1   25.25    2.88
 -18   7   1   30.26    3.71
  18   7  -1   18.63    4.12
 -18   7   2   18.09    2.90
 -18   7   2    1.78    4.31
 -18  -7   2   11.55    3.80
  18   7  -2   24.03    3.68
  18  -7  -2   11.82    3.57
 -18  -7   2   24.89    2.45
  18  -7  -2    2.57    3.09
  18  -7  -3   -0.24    2.38
  18   7  -3   -2.07    3.76
 -18  -7   3    8.31    3.05
 -18   7   3   14.32    2.42
 -18   7   3   -3.47    3.20
  18  -7  -3    9.35    3.54
 -18  -7   3   10.43    4.26
  18  -7  -4   18.21    4.36
 -18  -7   4   28.61    3.61
  18   7  -4   41.66    4.22
  18  -7  -4   34.64    3.30
 -18   7   4   51.86    4.06
 -18  -7   4   41.59    4.47
 -18   7   4   28.46    2.71
  18   7  -5   53.81    3.86
 -18   7   5   27.82    3.19
 -18   7   5   47.51    3.92
  18  -7  -5   23.93    4.18
 -18  -7   5   24.08    3.69
  18  -7  -5   15.84    3.70
 -18  -7   5   40.24    2.41
  18   7  -6    7.95    3.48
 -18  -7   6   10.91    3.23
  18   7  -6    4.94    4.57
  18  -7  -6    9.02    2.76
 -18   7   6    0.51    3.25
  18  -7  -6    5.06    2.96
 -18   7   6   10.80    4.03
 -18  -7   6    7.47    3.56
  18  -7  -7   26.36    3.51
  18   7  -7   29.60    4.65
 -18   7   7   55.78    4.10
 -18   7   7   20.83    3.43
 -18   7   7   34.01    3.44
  18  -7  -7   42.82    2.99
 -18  -7   7   30.90    3.56
  18   7  -7   22.90    3.51
 -18  -7   7   21.09    2.33
 -18   7   8   35.44    4.29
 -18   7   8   63.40    3.52
 -18  -7   8   28.54    3.34
  18  -7  -8   35.21    3.85
  18   7  -8   51.68    4.28
  18  -7  -8   37.71    3.33
 -18   7   8   51.52    3.69
  18   7  -8   47.74    3.99
 -18   7   9   24.14    3.68
 -18   7   9   16.25    3.51
 -17   0   1   20.29    4.16
  17   0  -1   -1.35    2.85
  17   0  -1    3.63    3.66
 -17   0   1    7.64    3.49
 -17   0   2   23.14    3.99
 -17   0   2   -9.46    3.67
  17   0  -2    5.38    3.41
 -17   0   2   -2.88    4.79
  17   0  -2   19.91    4.32
 -17   0   3   -4.43    4.60
 -17   0   3    0.08    3.60
  17   0  -3    4.35    3.28
  17   0  -3   -8.21    4.48
 -17   0   3    2.61    3.72
  17   0  -4   36.27    3.80
 -17   0   4   39.75    4.03
 -17   0   4   37.59    4.04
  17   0  -4   45.07    4.11
 -17   0   4   32.27    3.70
  17   0  -5   -5.98    3.84
 -17   0   5   -4.56    4.60
 -17   0   5    2.98    3.07
 -17   0   5   -3.58    3.89
  17   0  -5   -0.74    4.26
 -17   0   6  507.40    6.22
 -17   0   6  461.08    6.47
  17   0  -6  547.54    5.96
  17   0  -6  519.85    5.88
 -17   0   6  498.30    5.32
 -17   0   7   -0.25    4.43
  17   0  -7    0.98    3.92
 -17   0   7  -12.00    4.92
  17   0  -7    4.36    3.42
 -17   0   7   15.34    2.76
 -17   0   8   62.66    4.05
 -17   0   8   63.35    4.09
  17   0  -8   52.61    4.46
  17   0  -8   58.31    3.69
 -17   0   8   62.28    4.74
 -17   0   9   -7.44    3.57
 -17   0   9    9.83    4.74
  17   0  -9    1.02    4.16
  17   0  -9    5.73    3.57
 -17   0   9    8.18    3.85
  17   0 -10  427.26    5.17
 -17   0  10  374.31    6.12
 -17   0  10  442.53    5.01
 -17   0  10  386.69    5.85
  17   0 -10  409.48    4.74
  17   0 -11   -9.35    4.14
 -17   0  11   13.77    4.25
 -17   0  11    2.88    3.60
 -17   0  11    3.67    4.32
  17   0 -11    7.10    3.56
 -17   0  12    6.73    4.35
  17   0 -12   11.07    3.75
  17   0 -12   13.29    3.58
 -17   0  12    7.15    2.73
 -17   0  12   -3.22    4.34
  17   0 -13   -7.68    3.96
  17   0 -13   -2.61    2.65
 -17   0  13   10.74    4.64
 -17   0  13   13.39    3.51
 -17   0  14  144.98    3.73
 -17   0  14  134.52    4.63
  17   0 -14  140.77    4.06
  17   0 -14  114.10    4.19
  17   0 -15    5.53    3.45
 -17   0  15  -11.21    4.50
  17   0 -15    0.74    2.72
 -17   0  15    3.06    3.25
  17   0 -16   61.46    4.14
  17   0 -16   31.66    3.33
 -17   0  16   35.74    4.20
 -17   0  16   35.38    3.76
  17   0 -17    1.30    3.53
  17   0 -17    4.38    3.82
 -17   0  17    3.59    4.52
 -17   0  17    5.87    3.03
  17   0 -18    7.66    3.48
 -17   0  18   13.32    4.74
 -17   0  18   31.36    3.47
  17   0 -18   26.88    3.35
  17   0 -19   -6.04    3.54
 -17   0  19    7.47    4.44
 -17   0  19    4.35    2.28
  17   0 -19   15.52    3.38
 -17   0  20   13.24    3.21
  17   0 -20   -9.67    2.99
  17   0 -21    2.31    2.29
 -17   0  21   11.13    2.21
 -17   1   1  -13.99    4.91
 -17   1   1   14.83    3.98
  17   1  -1   11.47    3.17
  17  -1  -1    2.49    3.84
  17   1  -1    3.01    3.90
 -17  -1   1    0.14    4.43
  17  -1  -1   17.85    3.92
 -17  -1   1    1.51    3.80
 -17  -1   1    9.46    4.96
  17   1  -2   24.24    3.90
 -17  -1   2   44.89    4.96
 -17  -1   2   15.11    4.08
 -17   1   2   33.31    3.54
 -17   1   2   31.31    3.45
  17  -1  -2   24.31    3.93
  17  -1  -2   22.73    3.81
 -17  -1   2   22.25    3.75
  17   1  -2   28.19    4.37
  17   1  -3  -16.28    4.51
 -17   1   3    3.03    3.52
 -17  -1   3   12.18    4.48
 -17   1   3   17.05    4.68
  17   1  -3    4.94    3.61
  17  -1  -3   13.41    3.26
  17  -1  -3    0.59    4.39
 -17  -1   3   12.05    3.74
 -17  -1   3    8.10    3.63
 -17   1   4   19.39    3.47
 -17  -1   4   -2.54    3.49
 -17   1   4   21.67    3.86
  17  -1  -4    8.93    4.38
 -17   1   4   18.19    4.86
 -17  -1   4    7.90    4.21
 -17  -1   4   14.32    3.78
  17  -1  -4   15.59    3.42
  17   1  -4   11.93    3.69
  17   1  -4   11.56    4.45
  17  -1  -5   22.34    3.74
 -17  -1   5   14.44    4.02
 -17   1   5   22.06    2.98
 -17   1   5   21.77    3.60
  17   1  -5   29.70    4.50
 -17  -1   5   33.34    3.80
 -17  -1   5   17.32    4.61
  17   1  -5   21.80    3.73
 -17   1   5   11.17    2.80
  17  -1  -5    0.88    3.20
 -17   1   6  215.50    4.69
  17  -1  -6  184.96    3.45
  17  -1  -6  185.38    3.82
  17   1  -6  189.96    5.02
 -17  -1   6  181.86    4.78
 -17  -1   6  147.49    5.09
 -17   1   6  161.56    4.23
  17   1  -6  188.19    4.48
 -17  -1   6  194.14    4.13
 -17   1   6  185.75    4.63
 -17   1   7   59.02    4.03
  17  -1  -7   56.33    3.76
  17  -1  -7   69.59    3.38
 -17  -1   7   60.34    4.57
 -17  -1   7   65.87    3.53
 -17   1   7   40.04    4.10
 -17  -1   7   54.58    4.27
  17   1  -7   67.03    4.32
 -17   1   7   44.84    4.89
  17   1  -7   61.50    3.70
  17   1  -8   26.46    3.81
 -17   1   8   33.13    3.01
 -17  -1   8   43.89    4.62
  17  -1  -8   47.18    3.66
 -17   1   8   24.31    4.69
 -17  -1   8   47.86    4.36
  17  -1  -8   35.92    3.14
 -17  -1   8   31.60    2.82
 -17   1   8   39.40    3.04
  17   1  -8   39.49    4.02
 -17   1   9   40.60    3.83
 -17   1   9   49.20    4.69
  17   1  -9   43.10    3.53
 -17  -1   9   42.42    3.97
  17  -1  -9   52.65    3.95
 -17   1   9   39.57    3.98
 -17  -1   9   50.10    3.56
  17   1  -9   45.11    3.94
  17  -1  -9   56.93    3.73
 -17  -1   9   40.87    4.07
  17  -1 -10   28.23    4.25
  17   1 -10   50.96    3.47
  17   1 -10   45.93    4.31
 -17   1  10   38.01    2.90
 -17   1  10   45.58    3.64
 -17  -1  10   43.62    3.82
 -17  -1  10   53.28    3.98
 -17  -1  10   45.65    4.45
 -17   1  10   48.87    4.12
  17  -1 -10   44.67    3.70
  17   1 -11   22.32    3.16
 -17  -1  11    4.27    4.74
 -17   1  11   20.73    3.30
  17   1 -11    2.25    3.83
  17  -1 -11   -3.05    4.06
 -17   1  11   17.24    4.07
  17  -1 -11    2.44    3.53
 -17  -1  11   -6.82    3.50
 -17   1  11   -6.97    3.65
 -17   1  12    4.95    2.71
 -17  -1  12   -6.08    2.77
  17  -1 -12    6.69    3.01
  17   1 -12   10.10    3.67
 -17   1  12   12.99    3.83
 -17  -1  12    3.53    4.60
  17   1 -12    0.28    2.58
  17  -1 -12    8.64    3.32
 -17   1  12   -4.48    4.66
 -17   1  13    1.27    3.81
 -17  -1  13   -6.68    3.74
  17   1 -13   13.07    3.22
  17  -1 -13  -12.21    4.06
 -17   1  13   13.57    4.71
  17   1 -13    1.98    4.01
 -17  -1  13    8.40    4.13
  17  -1 -13    8.21    2.34
 -17   1  13    0.01    3.82
 -17   1  14   52.56    3.84
 -17  -1  14   49.54    3.80
  17   1 -14   49.84    4.17
 -17   1  14   43.88    3.19
  17   1 -14   59.48    3.59
 -17   1  14   45.71    3.77
  17  -1 -14   58.20    3.61
 -17  -1  14   31.54    4.89
  17  -1 -14   50.91    3.72
 -17  -1  15   11.87    2.70
  17   1 -15    8.94    3.07
  17   1 -15    4.65    4.14
  17  -1 -15    1.82    3.89
 -17   1  15    3.28    3.43
 -17   1  15    6.12    4.62
 -17  -1  15   33.66    4.32
  17  -1 -15    9.01    3.05
  17  -1 -16   11.89    2.42
 -17   1  16   12.26    3.54
 -17  -1  16   11.44    4.13
 -17  -1  16   -0.83    3.46
  17   1 -16    9.84    3.18
  17   1 -16    9.87    3.75
 -17   1  16   10.27    4.00
  17  -1 -16   14.24    3.51
  17   1 -17   15.58    3.50
 -17   1  17   26.68    4.50
 -17   1  17   19.46    2.58
  17   1 -17   25.45    3.67
  17  -1 -17   26.76    3.19
  17  -1 -17   27.07    3.83
 -17  -1  17   34.92    3.46
 -17   1  18   27.69    3.49
  17  -1 -18   25.47    3.62
 -17   1  18   36.49    4.45
  17   1 -18   22.65    3.51
  17  -1 -18   24.74    2.89
 -17  -1  18   20.99    2.62
  17   1 -18   19.60    3.85
 -17   1  19   19.09    3.04
  17  -1 -19   -5.79    2.74
 -17   1  19   10.11    4.12
 -17  -1  19    5.80    3.13
 -17  -1  19    8.41    4.13
  17   1 -19   -5.06    3.47
  17   1 -19    2.83    3.68
  17   1 -20    1.02    2.93
  17  -1 -20   -1.80    2.25
 -17   1  20   12.55    3.17
 -17   1  20   20.23    3.78
 -17  -1  20    2.84    3.30
 -17  -1  20    3.20    4.22
 -17   1  21   16.70    3.72
 -17   1  21    5.51    3.31
 -17  -1  21   12.84    4.15
 -17  -1  21   -9.67    3.27
  17   2  -1   40.63    4.77
  17  -2  -1   29.51    3.30
  17   2  -1   29.24    3.83
 -17   2   1   29.74    4.66
  17  -2  -1   24.43    4.37
 -17  -2   1   34.62    2.79
 -17  -2   1   38.36    4.24
 -17   2   1   31.78    3.89
 -17  -2   1   46.88    4.60
 -17   2   2   84.48    3.41
 -17  -2   2   68.94    4.23
  17  -2  -2   72.33    3.24
  17   2  -2   65.37    4.45
 -17   2   2   73.16    2.98
 -17  -2   2   62.89    5.10
 -17  -2   2   81.47    3.87
  17  -2  -2   81.82    3.70
  17   2  -2   81.04    3.68
 -17   2   3    5.32    3.81
 -17  -2   3   20.33    4.08
 -17  -2   3   24.43    3.34
  17  -2  -3   15.73    3.25
  17   2  -3   30.07    4.04
  17  -2  -3   22.02    3.87
  17   2  -3   14.95    3.62
 -17  -2   3   15.70    4.81
 -17   2   3   20.84    4.52
 -17   2   4   49.27    4.37
 -17  -2   4   51.57    3.80
 -17  -2   4   58.71    4.41
  17  -2  -4   49.40    3.76
  17   2  -4   51.09    3.95
  17   2  -4   46.05    4.37
 -17  -2   4   41.27    5.17
 -17   2   4   75.00    3.97
  17  -2  -4   59.55    4.17
 -17  -2   5  193.22    5.01
 -17   2   5  183.43    3.74
  17  -2  -5  195.43    4.82
 -17   2   5  162.89    4.15
  17  -2  -5  179.28    3.48
  17   2  -5  173.90    4.65
 -17  -2   5  158.33    5.24
 -17  -2   5  162.05    4.25
  17   2  -5  192.83    4.59
 -17   2   5  184.66    4.73
 -17  -2   6  304.49    5.68
 -17   2   6  333.95    4.16
 -17   2   6  315.81    4.82
  17  -2  -6  308.25    4.80
 -17   2   6  298.56    5.40
 -17  -2   6  290.99    4.44
  17   2  -6  319.42    5.46
 -17  -2   6  307.37    5.72
  17  -2  -6  342.81    4.43
  17   2  -6  344.22    5.20
  17  -2  -7   34.12    4.26
 -17   2   7   26.32    4.01
 -17   2   7   27.46    4.78
 -17   2   7    7.99    4.07
  17   2  -7   41.63    3.96
 -17  -2   7   21.83    4.52
 -17  -2   7   33.93    4.78
  17  -2  -7   35.63    3.67
 -17  -2   7   30.77    3.41
  17   2  -7   32.63    4.14
 -17  -2   8  282.31    5.86
  17   2  -8  354.04    5.23
 -17   2   8  327.98    4.81
  17  -2  -8  343.71    4.98
 -17   2   8  311.34    4.00
  17  -2  -8  314.67    4.56
 -17  -2   8  346.31    4.03
 -17   2   8  319.60    5.83
  17   2  -8  320.64    5.42
 -17  -2   9   63.48    4.55
 -17   2   9   79.41    5.05
  17   2  -9   58.75    3.65
  17  -2  -9   76.14    4.22
  17   2  -9   65.29    3.75
 -17   2   9   59.73    3.92
 -17  -2   9   69.37    2.98
  17  -2  -9   52.09    3.76
 -17   2   9   66.49    3.95
 -17  -2  10   69.47    4.51
  17   2 -10   75.04    3.86
 -17   2  10   57.68    4.31
  17  -2 -10   77.59    3.19
 -17   2  10   66.91    3.60
 -17  -2  10   79.84    3.67
  17  -2 -10   68.00    3.80
  17   2 -10   64.15    4.20
 -17   2  10   66.13    4.71
  17   2 -11   10.15    3.74
  17  -2 -11   -3.00    3.51
 -17   2  11    4.12    4.12
 -17  -2  11    5.11    3.55
 -17   2  11   16.96    3.83
 -17  -2  11    4.05    4.66
  17  -2 -11   -5.90    2.74
 -17   2  11    5.18    3.48
  17   2 -11    3.73    3.55
 -17   2  12   63.64    3.68
 -17   2  12   59.71    4.26
 -17  -2  12   85.87    3.58
  17   2 -12   74.28    3.88
  17  -2 -12   64.35    3.80
  17  -2 -12   70.06    3.46
 -17  -2  12   61.76    4.10
  17   2 -12   75.83    3.31
 -17   2  12   69.36    4.03
  17   2 -13   21.79    3.78
 -17  -2  13    8.63    3.88
 -17   2  13   20.78    3.38
  17  -2 -13   11.77    4.01
  17   2 -13   20.66    3.37
 -17   2  13   25.09    4.59
  17  -2 -13    3.65    3.72
 -17  -2  13    4.70    4.83
 -17   2  13    6.01    3.86
  17   2 -14   25.12    2.54
 -17  -2  14   55.32    3.37
  17  -2 -14   50.73    3.84
  17   2 -14   40.81    4.04
 -17   2  14   38.18    3.40
  17  -2 -14   36.17    2.65
 -17   2  14   14.28    4.86
 -17   2  14   20.99    3.25
 -17  -2  14   38.98    4.29
 -17   2  15   25.66    2.95
 -17   2  15   24.13    3.55
  17  -2 -15    7.59    3.06
 -17   2  15   -1.86    4.21
  17   2 -15   -4.44    4.09
  17  -2 -15    7.18    3.46
 -17  -2  15   16.89    2.55
  17   2 -15   21.69    3.34
  17  -2 -16   38.88    3.92
  17  -2 -16   30.18    3.51
  17   2 -16   32.71    3.10
  17   2 -16   32.87    4.00
 -17   2  16   50.68    3.76
 -17   2  16   23.98    4.64
 -17  -2  16   39.81    3.30
  17  -2 -17   -3.02    3.31
  17   2 -17    6.90    3.83
 -17  -2  17   11.77    3.39
 -17   2  17    7.65    3.32
  17  -2 -17    3.96    3.52
 -17  -2  17   16.54    4.50
  17   2 -17    0.65    2.64
 -17   2  17    2.85    4.69
 -17   2  18   20.81    3.51
  17   2 -18   41.05    4.03
 -17  -2  18   35.40    4.51
  17   2 -18   38.85    3.27
 -17   2  18   22.97    4.22
 -17  -2  18   46.46    3.49
  17  -2 -18   35.91    3.17
 -17   2  19    6.86    3.44
 -17  -2  19    5.54    3.17
  17   2 -19   -6.25    3.57
 -17  -2  19    3.60    4.29
 -17   2  19   -1.55    4.23
  17   2 -19   -1.00    3.20
  17  -2 -19    2.36    2.98
 -17  -2  20   21.27    2.49
 -17  -2  20   19.00    4.48
 -17   2  20   17.05    3.46
  17  -2 -20   16.15    3.20
  17   2 -20   12.01    3.03
 -17   2  20   18.54    4.41
 -17   3   1   17.63    4.11
  17  -3  -1    8.73    3.33
  17   3  -1   10.89    3.32
  17  -3  -1   -0.41    3.02
 -17  -3   1   14.41    4.37
 -17  -3   1   -1.59    3.36
  17   3  -1    2.39    4.06
 -17   3   1   16.61    3.66
 -17  -3   1  -10.75    4.33
  17   3  -2   -0.52    4.64
 -17  -3   2   24.97    4.99
  17  -3  -2   29.29    3.56
 -17   3   2    3.87    4.62
 -17   3   2    8.24    3.51
 -17  -3   2   21.06    3.44
  17   3  -2   25.24    3.84
  17  -3  -2    9.75    4.07
 -17  -3   2   20.93    4.47
 -17   3   3   12.25    3.26
  17  -3  -3   18.73    3.42
 -17  -3   3   18.37    4.26
  17   3  -3    9.51    4.53
  17   3  -3   16.90    3.85
 -17   3   3   13.00    2.72
 -17  -3   3   17.09    3.58
 -17  -3   3   17.45    4.30
  17  -3  -3   16.13    2.59
  17  -3  -4    1.07    3.95
  17  -3  -4   -0.68    2.63
 -17   3   4   -0.01    3.75
 -17  -3   4    1.22    3.33
  17   3  -4    2.99    3.54
 -17   3   4    5.90    4.22
  17   3  -4    2.48    4.49
 -17  -3   4   12.04    4.19
  17   3  -5  148.09    4.43
  17   3  -5  148.02    4.85
 -17  -3   5  139.04    5.37
 -17  -3   5  137.27    3.27
 -17   3   5  135.27    4.89
  17  -3  -5  162.74    4.25
 -17   3   5  142.36    4.25
  17  -3  -5  141.24    4.31
  17   3  -6   40.64    4.51
 -17  -3   6   33.86    2.77
  17  -3  -6   26.13    3.71
 -17   3   6   38.32    3.47
  17  -3  -6   36.24    3.01
 -17   3   6   36.78    4.34
 -17  -3   6   38.39    4.95
 -17   3   6   32.03    3.75
  17   3  -6   28.27    3.93
 -17   3   7   86.01    4.22
  17   3  -7   96.30    3.95
  17  -3  -7   93.71    4.25
 -17  -3   7   87.31    2.96
 -17  -3   7   78.99    4.81
 -17   3   7   67.63    3.62
  17  -3  -7   76.84    3.98
 -17   3   7   80.06    3.14
  17   3  -7   75.14    4.35
 -17  -3   8   22.86    4.44
 -17   3   8   34.45    3.95
  17  -3  -8   27.41    4.33
 -17   3   8   23.60    3.70
 -17  -3   8   27.12    2.75
  17   3  -8   28.97    3.48
  17   3  -8   28.83    4.28
  17  -3  -8   24.94    3.64
 -17   3   8   30.96    3.65
 -17  -3   9  125.60    3.13
 -17  -3   9  106.76    5.05
 -17   3   9   89.42    3.84
  17  -3  -9  102.39    4.54
  17  -3  -9  112.02    4.02
  17   3  -9  110.31    4.24
  17   3  -9  107.15    4.26
 -17   3   9   84.26    3.99
 -17   3   9  111.37    4.42
  17   3 -10    0.15    4.33
 -17  -3  10   10.89    4.49
 -17   3  10    9.57    3.79
  17  -3 -10    2.55    3.51
 -17  -3  10    7.50    2.45
 -17   3  10    6.45    3.85
  17  -3 -10   -2.92    4.14
 -17   3  10   14.79    3.31
  17   3 -10    8.05    3.24
 -17  -3  11   19.89    2.49
  17   3 -11   28.31    4.11
 -17   3  11   24.74    4.14
  17  -3 -11   21.15    4.20
  17  -3 -11   19.32    2.92
 -17   3  11   26.06    3.64
 -17  -3  11   23.78    4.92
  17   3 -11   23.90    3.74
 -17   3  11   24.04    2.96
 -17  -3  12   11.87    4.23
  17  -3 -12   19.16    3.91
 -17  -3  12   11.86    2.54
  17  -3 -12   20.52    3.08
 -17   3  12   16.67    3.16
 -17   3  12   27.23    4.50
  17   3 -12    6.81    3.61
 -17   3  12   19.20    3.47
  17   3 -12   14.05    4.05
  17   3 -13    7.59    3.39
  17   3 -13   -5.83    3.82
 -17   3  13   18.51    3.95
 -17   3  13    8.44    3.52
  17  -3 -13   12.82    3.73
 -17   3  13    5.02    2.56
  17  -3 -13    5.95    3.12
 -17  -3  13   -8.05    2.73
  17  -3 -14    7.37    3.45
 -17   3  14   13.45    3.23
 -17   3  14   26.26    4.02
  17  -3 -14   19.76    3.93
 -17   3  14    7.97    4.03
  17   3 -14   16.83    3.80
  17   3 -14   -0.12    3.44
 -17  -3  14   12.73    3.34
  17   3 -15   64.41    4.50
  17  -3 -15   65.70    3.63
 -17   3  15   72.54    3.51
 -17  -3  15   66.87    3.61
 -17   3  15   58.32    4.76
  17  -3 -15   62.99    2.73
 -17  -3  15   56.86    4.52
  17   3 -15   61.85    3.13
 -17   3  15   80.32    4.40
  17   3 -16   12.26    3.76
  17   3 -16    9.16    3.13
  17  -3 -16   15.03    3.18
  17  -3 -16    8.32    2.77
 -17  -3  16   -0.80    4.79
 -17   3  16   -4.49    4.03
 -17   3  16  -12.57    4.05
 -17  -3  16   13.23    3.19
 -17   3  16    9.22    3.39
  17   3 -17    2.26    3.97
  17   3 -17   12.30    3.31
 -17   3  17   10.65    3.64
 -17   3  17    4.11    4.21
  17  -3 -17    3.85    2.99
 -17  -3  17   18.31    4.58
 -17  -3  18   10.35    4.68
  17   3 -18   12.45    3.68
  17   3 -18   30.33    3.42
 -17   3  18    7.83    3.39
  17  -3 -18   23.72    3.02
 -17  -3  18   12.95    3.61
 -17   3  18   19.72    4.41
  17   3 -19    6.45    3.51
  17  -3 -19    2.80    3.40
 -17  -3  19   24.16    3.47
  17   3 -19   11.55    3.56
 -17  -3  19   12.85    4.51
 -17   3  19    4.13    3.66
 -17   3  19   -0.53    3.19
 -17   3  20    8.79    3.47
  17   3 -20   13.12    3.34
 -17   3  20    3.16    3.07
 -17   4   1   20.25    4.02
  17   4  -1   20.82    4.19
 -17   4   1    3.03    3.18
  17  -4  -1   -5.14    3.64
 -17  -4   1   20.75    3.76
 -17  -4   1   20.58    4.13
  17  -4  -1   17.43    4.27
  17   4  -1    5.52    4.61
  17   4  -2    9.61    4.34
 -17   4   2   11.33    4.19
 -17  -4   2    9.27    3.38
  17   4  -2    8.74    4.36
  17  -4  -2    3.40    2.99
 -17   4   2   12.62    3.77
 -17  -4   2    1.91    3.74
  17  -4  -2   17.60    3.13
 -17  -4   3   20.97    2.82
  17   4  -3   18.21    4.43
 -17  -4   3   29.63    4.12
 -17   4   3   13.73    3.18
  17  -4  -3   20.83    3.21
 -17   4   3   37.60    3.61
  17  -4  -3   34.24    3.91
  17   4  -3   25.03    4.56
  17   4  -4   73.64    4.60
  17  -4  -4   82.30    4.04
 -17  -4   4   86.99    3.55
  17   4  -4   90.91    4.21
 -17  -4   4   83.18    5.15
  17  -4  -4   88.12    3.95
 -17   4   4   86.28    4.40
 -17   4   4   83.78    4.13
 -17   4   5   25.94    3.25
  17   4  -5    4.06    4.24
 -17  -4   5   -8.57    4.83
  17  -4  -5    1.47    3.63
 -17   4   5    7.35    4.12
  17   4  -5   -4.15    4.33
 -17  -4   5   18.98    3.48
 -17   4   6   86.70    3.10
 -17  -4   6  109.12    3.73
  17  -4  -6   66.32    4.10
  17   4  -6   74.11    4.65
 -17  -4   6   77.70    4.52
  17  -4  -6   95.80    3.27
  17   4  -6   74.74    4.66
 -17   4   6   71.59    4.05
 -17   4   6   71.77    4.48
 -17  -4   7   -0.08    4.67
  17   4  -7    9.94    3.74
  17  -4  -7    0.53    3.60
  17  -4  -7    4.01    3.69
 -17   4   7    0.03    3.54
 -17  -4   7   17.06    3.67
  17   4  -7    6.24    3.69
 -17   4   7   13.54    3.38
 -17   4   7    0.16    3.23
 -17   4   8  294.95    4.41
  17   4  -8  311.58    5.25
  17  -4  -8  277.23    4.76
 -17  -4   8  302.20    4.27
  17  -4  -8  304.71    5.19
 -17   4   8  301.09    4.87
  17   4  -8  304.16    5.48
 -17   4   8  322.82    4.75
 -17  -4   8  292.53    5.80
  17  -4  -9   26.77    3.36
 -17   4   9   29.39    3.78
 -17   4   9   36.33    3.13
 -17   4   9   15.31    4.04
  17   4  -9   30.47    3.86
  17  -4  -9   40.70    3.66
 -17  -4   9   17.85    4.87
 -17  -4   9   20.88    2.73
  17   4  -9   22.05    3.83
 -17  -4  10   54.57    4.56
  17   4 -10   60.70    4.11
 -17   4  10   60.70    3.38
 -17   4  10   67.79    3.86
  17   4 -10   54.08    3.84
  17  -4 -10   45.27    2.74
 -17  -4  10   53.00    2.77
  17  -4 -10   48.12    3.24
 -17   4  10   74.01    3.60
  17   4 -11    0.04    4.21
 -17   4  11   12.05    4.13
  17  -4 -11   16.87    3.69
 -17   4  11   12.21    2.99
  17   4 -11   15.58    3.80
  17  -4 -11   22.37    3.70
 -17  -4  11    3.92    2.43
 -17   4  11   17.24    3.60
  17   4 -12  161.84    4.44
  17  -4 -12  162.86    3.88
 -17  -4  12  156.69    3.89
  17   4 -12  165.26    4.31
  17  -4 -12  185.53    4.34
 -17   4  12  164.61    3.64
 -17   4  12  189.76    4.48
 -17   4  12  160.58    4.90
 -17   4  13   23.73    3.78
 -17   4  13   -1.15    3.93
 -17  -4  13   22.24    4.80
  17   4 -13   22.40    3.73
 -17   4  13   17.25    3.86
  17  -4 -13   27.56    3.62
 -17  -4  13   31.95    3.11
  17  -4 -13   13.84    3.79
  17   4 -13   23.16    3.49
  17   4 -14   15.55    3.06
 -17   4  14   14.63    3.84
  17  -4 -14    2.73    4.18
 -17  -4  14   15.12    4.34
  17  -4 -14   12.71    2.77
 -17   4  14   21.73    3.89
  17   4 -14   10.24    3.89
 -17  -4  14   25.80    3.56
 -17   4  14   13.18    4.23
 -17  -4  15   23.11    3.58
  17  -4 -15   12.30    3.24
 -17   4  15   12.92    3.28
 -17   4  15   -2.55    4.01
  17   4 -15   13.58    3.13
  17   4 -15    2.46    3.59
  17  -4 -15    0.21    4.05
 -17  -4  15    0.09    4.57
  17   4 -16   26.75    3.33
 -17   4  16   48.63    3.99
 -17  -4  16   20.61    4.91
 -17   4  16   11.13    4.02
  17  -4 -16   47.16    3.72
  17   4 -16   29.85    4.25
 -17  -4  16   18.55    3.68
 -17   4  16   27.42    3.66
 -17  -4  17    0.84    5.22
  17   4 -17    5.86    3.20
  17  -4 -17    4.42    3.25
 -17   4  17   12.70    4.16
 -17   4  17   20.59    3.96
 -17   4  17   13.78    3.44
 -17  -4  17   10.81    3.71
  17   4 -17   15.92    3.92
  17   4 -18   54.68    4.11
 -17   4  18   46.87    4.55
  17  -4 -18   71.82    3.70
 -17  -4  18   53.23    3.62
  17   4 -18   69.89    3.75
 -17   4  18   55.13    3.61
 -17  -4  18   45.70    4.67
  17   4 -19   15.02    3.35
 -17  -5   1   31.87    3.73
 -17   5   1   34.83    3.84
 -17   5   1   36.02    3.99
  17  -5  -1   37.75    2.92
 -17  -5   1   45.12    4.67
  17  -5  -1   35.25    3.31
  17   5  -1   50.14    4.19
  17  -5  -2   14.87    3.13
 -17   5   2   -7.66    4.14
  17  -5  -2   -9.53    3.79
  17   5  -2    1.33    4.14
 -17   5   2    0.27    3.51
 -17  -5   2   11.26    3.41
 -17  -5   2    3.50    3.77
 -17  -5   3   -7.45    2.71
 -17   5   3   -8.58    4.16
  17  -5  -3   -4.40    3.55
 -17  -5   3   31.94    4.78
  17  -5  -3   10.33    3.39
  17   5  -3    1.80    3.88
  17   5  -3   24.67    4.61
 -17   5   3    5.99    3.67
 -17   5   4   14.26    2.92
  17   5  -4    3.21    4.30
  17   5  -4   12.51    4.11
 -17   5   4    6.88    3.64
  17  -5  -4    6.39    3.59
  17  -5  -4    6.45    3.53
 -17  -5   4    2.89    4.52
 -17  -5   5    1.19    3.79
  17  -5  -5   -3.79    3.77
  17   5  -5    5.50    4.12
 -17  -5   5   -3.27    4.12
  17   5  -5    8.21    4.05
 -17   5   5   17.00    3.72
  17  -5  -5   -1.89    3.85
 -17   5   5   18.18    3.67
  17   5  -6   -5.49    3.76
 -17   5   6  -13.11    4.01
 -17  -5   6    4.96    4.45
  17  -5  -6    3.41    2.69
 -17   5   6   -3.81    3.34
 -17  -5   6   15.60    2.58
  17   5  -6    4.36    3.91
  17  -5  -6    9.01    3.45
 -17  -5   7   53.77    4.59
 -17  -5   7   58.01    3.48
  17   5  -7   69.99    4.03
 -17   5   7   59.17    2.97
 -17   5   7   48.20    4.19
  17   5  -7   70.12    4.70
 -17   5   7   67.11    3.03
  17  -5  -7   73.69    4.13
  17  -5  -7   71.51    3.53
  17  -5  -8    5.88    2.34
 -17   5   8    5.92    3.35
 -17  -5   8   -4.54    4.29
 -17   5   8   -8.16    4.39
 -17   5   8    4.67    2.60
  17   5  -8   -1.85    3.78
  17  -5  -8    3.58    3.78
 -17  -5   8   -2.60    3.57
  17   5  -8    1.73    3.81
 -17  -5   9   77.16    4.93
  17  -5  -9   72.33    3.52
  17  -5  -9   77.47    3.06
 -17   5   9   73.60    4.01
  17   5  -9   60.28    4.01
 -17   5   9   85.03    3.59
  17   5  -9   70.63    4.50
 -17   5   9   73.77    4.76
 -17  -5   9   66.41    3.89
 -17   5  10   14.25    3.58
  17   5 -10   15.42    3.56
  17  -5 -10   22.71    4.17
 -17  -5  10   14.14    2.59
 -17   5  10    6.94    4.43
  17  -5 -10    7.55    3.51
 -17   5  10   16.77    3.55
  17   5 -10   23.45    4.02
 -17   5  11   26.77    3.68
  17  -5 -11   13.64    2.60
 -17   5  11   -3.35    3.96
 -17  -5  11    6.64    4.49
  17   5 -11   -2.77    3.95
  17  -5 -11   21.95    4.05
 -17   5  11   -1.41    3.69
 -17  -5  11    4.25    2.35
  17   5 -11    1.32    3.81
 -17   5  12   -0.69    3.32
 -17   5  12   20.88    3.41
 -17  -5  12    2.37    4.39
  17  -5 -12   14.12    2.79
 -17   5  12   18.19    3.78
  17  -5 -12   13.31    3.62
  17   5 -12    8.91    4.10
 -17  -5  12   28.35    3.10
  17   5 -12    5.63    3.58
 -17   5  13   27.22    4.55
  17  -5 -13   53.12    3.04
 -17   5  13   51.39    3.98
 -17   5  13   38.75    3.46
  17   5 -13   44.87    3.54
 -17  -5  13   42.10    4.69
  17  -5 -13   32.06    2.86
  17   5 -13   38.39    3.68
 -17  -5  13   18.18    3.76
 -17   5  14    5.78    3.42
  17   5 -14   11.80    3.26
  17  -5 -14   -0.43    3.54
 -17  -5  14   20.57    3.51
 -17  -5  14  -15.43    4.57
 -17   5  14  -10.87    3.17
 -17   5  14   17.03    3.71
  17  -5 -14   -2.74    3.23
  17   5 -14    5.86    3.98
  17   5 -15   17.25    3.40
 -17  -5  15   18.46    3.32
 -17  -5  15   16.29    4.56
 -17   5  15    4.44    3.60
 -17   5  15    5.63    3.51
  17   5 -15   15.20    3.89
 -17   5  15    6.88    3.70
  17   5 -16   95.60    3.30
 -17   5  16   77.78    3.86
 -17   5  16   86.00    3.97
 -17  -5  16   67.82    4.96
 -17  -5  16   94.85    2.79
 -17   5  16   69.86    3.89
  17   5 -16   92.15    4.76
 -17   5  17    6.68    3.63
  17  -5 -17   -4.03    3.14
 -17  -5  17   20.00    3.10
 -17   5  17   11.94    2.83
 -17  -5  17   12.94    3.58
 -17   5  17   14.47    3.89
  17   5 -17    8.59    4.18
  17   5 -17   21.03    2.94
 -17  -6   1   16.64    2.56
  17  -6  -1   25.80    3.35
 -17   6   1    9.22    3.18
  17   6  -1    8.27    4.11
  17  -6  -1    5.76    4.13
 -17   6   1   12.91    2.84
 -17  -6   1   20.08    4.59
 -17   6   2    1.32    2.53
 -17   6   2    3.51    4.61
 -17  -6   2    2.50    3.46
  17  -6  -2    6.08    3.19
  17   6  -2   -0.55    4.09
 -17  -6   2   -0.80    3.18
  17  -6  -3   -0.30    3.09
 -17   6   3   -4.30    4.01
 -17   6   3   12.59    2.66
  17   6  -3   11.06    3.82
  17  -6  -3   -2.60    2.93
 -17  -6   3   -1.87    3.32
 -17  -6   4   37.69    3.89
 -17   6   4   21.57    2.69
  17  -6  -4   29.49    3.30
  17   6  -4   24.09    4.67
 -17  -6   4   27.85    3.65
  17   6  -4   27.72    4.02
 -17   6   4    8.96    3.23
  17  -6  -4   41.42    4.03
 -17   6   5    6.86    2.75
 -17  -6   5    6.28    3.32
  17  -6  -5   17.53    3.10
 -17   6   5   18.10    3.58
 -17  -6   5    5.95    4.52
  17   6  -5   13.36    4.17
  17  -6  -5    1.40    3.53
  17   6  -5    4.88    4.01
 -17  -6   6   28.78    4.74
 -17   6   6   48.18    2.72
 -17  -6   6   40.53    3.69
  17   6  -6   45.96    4.30
  17   6  -6   51.78    4.35
  17  -6  -6   43.84    3.72
 -17   6   6   37.10    4.13
  17  -6  -6   39.08    2.78
  17  -6  -7   49.13    3.43
 -17  -6   7   36.27    3.83
 -17   6   7   40.31    4.20
  17   6  -7   39.92    4.13
  17  -6  -7   50.86    3.81
  17   6  -7   38.60    3.89
 -17  -6   7   41.99    4.54
 -17   6   7   40.62    3.92
 -17   6   7   40.66    2.87
 -17   6   8   33.02    3.38
  17  -6  -8   18.53    3.49
 -17   6   8   43.47    4.19
 -17   6   8   36.51    3.69
 -17  -6   8   39.28    2.73
  17   6  -8   30.49    4.39
  17   6  -8   20.55    4.15
  17  -6  -8   39.56    2.96
  17  -6  -9   26.37    3.02
 -17   6   9   -3.44    3.33
 -17  -6   9   11.40    3.18
 -17   6   9    1.26    3.24
 -17   6   9   -8.53    4.35
  17   6  -9   13.87    3.92
  17   6  -9   -6.98    3.80
  17  -6  -9   11.83    3.93
 -17  -6  10   19.66    3.67
 -17   6  10   16.32    3.53
  17   6 -10    6.44    4.04
 -17  -6  10   12.08    3.56
  17  -6 -10   20.19    3.60
  17  -6 -10   27.98    3.18
 -17   6  10    8.42    4.51
  17   6 -10    7.43    3.33
 -17   6  10   19.05    3.69
 -17   6  11   23.79    3.82
  17   6 -11   17.30    3.49
  17   6 -11   24.47    3.91
 -17   6  11   20.84    3.56
  17  -6 -11   26.76    3.55
  17  -6 -11   -6.17    3.35
 -17  -6  11   22.65    2.57
 -17   6  11   18.23    3.73
 -17  -6  11   -1.59    4.14
 -17   6  12   24.31    3.82
 -17  -6  12    7.85    3.17
 -17   6  12   12.07    3.45
  17  -6 -12   15.52    2.93
  17   6 -12    7.67    4.29
  17   6 -12    7.67    3.88
  17  -6 -12    6.13    3.95
 -17   6  12   11.43    3.81
 -17  -6  12    0.83    3.90
  17  -6 -13   11.27    2.57
  17   6 -13   22.25    3.18
  17   6 -13   15.29    3.85
 -17  -6  13   24.98    3.36
 -17   6  13   14.78    3.56
 -17  -6  13   12.50    3.93
 -17   6  13    7.09    3.15
 -17   6  13   19.59    3.92
 -17   6  14   16.04    3.61
  17   6 -14    8.39    3.29
 -17   6  14   28.62    3.77
 -17  -6  14    1.50    4.22
 -17   6  14   -3.05    3.54
  17   6 -14   27.82    3.86
 -17  -6  14  -10.51    3.13
  17   6 -15   10.65    3.40
  17   6 -15   -2.00    3.31
 -17   6  15    5.22    3.60
 -17  -6  15    0.06    4.08
 -17   6  15    7.85    3.40
 -17   6  15   16.88    3.55
 -17  -6  15    1.51    2.57
 -17   7   1    2.33    2.75
  17   7  -1    3.05    3.94
  17  -7  -1   -5.33    3.79
 -17   7   1    2.43    4.24
  17  -7  -1   -3.12    3.77
 -17  -7   1   20.28    3.53
 -17  -7   1    1.89    4.39
  17  -7  -2   27.86    3.91
 -17  -7   2   25.29    4.04
 -17   7   2   59.35    3.18
 -17   7   2   50.65    4.28
 -17  -7   2   52.86    2.96
  17  -7  -2   27.44    3.35
  17   7  -2   64.18    4.78
 -17   7   3   86.55    3.53
 -17   7   3   61.15    4.94
  17   7  -3   70.34    4.17
  17  -7  -3   74.05    4.42
  17  -7  -3   75.27    2.89
 -17  -7   3   91.94    4.37
 -17  -7   3   82.66    3.72
 -17   7   4   17.71    3.87
  17  -7  -4   12.54    4.16
  17  -7  -4  -10.53    2.80
 -17  -7   4    3.99    4.15
 -17   7   4   20.75    3.53
  17   7  -4   -9.29    3.93
 -17  -7   4  -11.68    3.11
 -17  -7   5   64.06    3.31
  17  -7  -5   42.47    3.16
  17  -7  -5   43.72    3.39
  17   7  -5   37.20    4.31
 -17   7   5   49.15    3.83
 -17   7   5   37.63    3.40
 -17  -7   5   40.22    4.39
  17  -7  -6   34.89    3.73
 -17   7   6   32.12    3.64
 -17  -7   6   21.01    4.19
 -17  -7   6   17.71    3.24
  17   7  -6   19.97    5.18
 -17   7   6   29.31    3.00
  17   7  -6   21.57    4.06
  17  -7  -6   28.79    3.67
  17   7  -7   40.05    4.03
 -17   7   7   50.77    3.51
 -17   7   7   57.08    3.52
  17  -7  -7   57.10    3.27
 -17  -7   7   48.88    3.48
 -17   7   7   44.27    3.04
  17  -7  -7   65.14    4.02
  17   7  -7   49.98    5.07
 -17   7   8    5.61    3.11
  17  -7  -8   24.09    3.23
 -17   7   8   13.12    3.13
  17  -7  -8   10.50    2.84
  17   7  -8   18.82    3.96
  17   7  -8   12.35    4.32
 -17  -7   8   13.95    3.25
 -17   7   8   17.02    3.66
 -17  -7   9   32.77    3.51
  17   7  -9    2.48    4.20
 -17  -7   9   24.17    3.62
 -17   7   9    7.35    2.98
 -17   7   9   24.11    3.42
 -17   7   9    7.62    3.25
  17  -7  -9   18.27    3.94
  17  -7  -9    4.33    3.36
  17   7  -9   11.31    3.89
 -17   7  10   -2.82    3.38
 -17   7  10    3.11    3.44
  17   7 -10    9.23    3.62
  17   7 -10    1.35    3.71
 -17  -7  10    5.32    2.38
 -17  -7  10   13.47    3.08
  17  -7 -10   -0.58    2.29
 -17   7  10    2.99    3.71
  17  -7 -10   26.29    3.32
 -17   7  11   -7.13    3.74
  17   7 -11   14.73    3.86
 -17  -7  11    0.45    3.63
 -17   7  11   25.11    2.99
  17  -7 -11    4.72    3.21
  17   7 -11    6.18    3.70
 -17   7  11   -1.44    3.98
 -17   7  12   10.55    3.82
  17   7 -12    9.41    3.56
 -17  -7  12    3.25    4.01
 -17   7  12   12.45    2.96
 -17  -7  12   11.25    2.53
  17   7 -12    0.57    3.54
  17  -7 -12   -2.84    2.88
 -17   7  12    8.84    3.34
 -17  -8   1   19.15    4.26
  17  -8  -1   28.93    3.95
  17   8  -1   23.39    4.18
 -17   8   1   26.98    3.24
 -17  -8   1   14.15    3.25
 -17   8   1   26.87    2.93
  17  -8  -2    2.34    3.71
 -17  -8   2   39.76    4.04
 -17  -8   2   34.97    3.77
 -17   8   2   29.52    4.37
 -17   8   2   33.61    2.49
  17   8  -2   41.89    3.91
  17  -8  -2   26.53    2.86
  17  -8  -3   66.14    3.66
  17  -8  -3   44.90    3.34
 -17   8   3   44.96    2.85
 -17  -8   3   56.73    3.72
  17   8  -3   52.31    4.55
 -17  -8   3   40.55    3.39
 -17   8   3   74.69    4.28
 -17  -8   4    6.86    3.13
  17  -8  -4   21.40    3.43
  17  -8  -4    7.40    3.34
  17   8  -4    9.59    3.91
 -17   8   4   -1.18    3.18
 -17   8   4   18.69    3.50
 -17  -8   4    4.73    3.51
  17   8  -5   22.67    4.10
 -17  -8   5   31.07    3.48
 -17   8   5   41.64    2.93
 -17   8   5   17.62    3.65
  17  -8  -5   20.75    3.24
  17  -8  -5   37.02    3.22
 -17  -8   5   16.62    3.38
  17  -8  -6   82.85    3.62
  17  -8  -6   59.83    2.59
 -17   8   6   81.66    3.57
  17   8  -6   69.18    4.43
 -17   8   6   63.88    4.00
 -17  -8   6   62.62    3.23
  17  -8  -7   12.76    3.39
 -17   8   7   19.06    3.56
 -17   8   7   20.78    3.29
 -17  -8   7    9.98    3.53
 -17   8   7  -11.34    3.84
  17  -8  -7  -12.28    4.00
  17   8  -7   23.54    3.85
 -17  -8   7    2.48    3.25
 -17  -8   8   24.65    3.97
 -17   8   8   41.19    3.75
 -17   8   8   34.16    3.50
 -17   8   8   21.54    3.73
 -17  -8   8   38.10    3.40
  17   8  -8   33.16    4.91
  17   8  -8   20.84    3.50
 -16   0   1   19.48    4.94
  16   0  -1    5.87    3.81
  16   0  -1    8.00    4.26
 -16   0   1   17.63    4.03
  16   0  -2   90.55    4.71
 -16   0   2   79.14    4.03
  16   0  -2   87.54    3.00
 -16   0   2  102.03    4.86
 -16   0   3    3.52    4.95
 -16   0   3    0.54    3.95
  16   0  -3   -0.04    3.42
 -16   0   3    6.62    3.93
  16   0  -3   14.50    4.47
  16   0  -4   17.48    3.76
 -16   0   4   -7.37    4.70
  16   0  -4   25.11    4.46
 -16   0   4    1.50    4.41
 -16   0   4   18.98    3.87
 -16   0   5   -2.66    4.67
 -16   0   5   -3.80    2.91
 -16   0   5    1.87    2.75
  16   0  -5    3.14    4.41
  16   0  -5    9.29    3.57
 -16   0   6   25.53    3.68
 -16   0   6    4.57    4.91
  16   0  -6   20.25    4.51
  16   0  -6   14.94    2.72
 -16   0   6   19.77    4.14
 -16   0   7    2.60    3.91
  16   0  -7    1.19    4.29
  16   0  -7    9.32    3.71
 -16   0   7    3.61    2.94
 -16   0   7  -15.22    4.90
 -16   0   8  121.76    5.41
  16   0  -8  129.63    3.67
 -16   0   8  115.69    4.59
  16   0  -8  108.91    3.27
 -16   0   8  130.48    3.55
  16   0  -9    2.39    4.11
 -16   0   9   -3.45    4.11
 -16   0   9    3.39    4.02
 -16   0   9   -6.61    4.81
  16   0  -9   15.95    3.44
 -16   0  10    7.40    3.15
 -16   0  10    9.92    2.79
 -16   0  10   10.20    5.01
  16   0 -10    7.59    3.68
  16   0 -10   16.32    4.00
 -16   0  11   -3.75    3.89
  16   0 -11    8.24    4.02
 -16   0  11   -0.65    4.64
 -16   0  11    3.98    3.88
  16   0 -11    1.29    3.59
 -16   0  12   80.92    4.83
 -16   0  12   81.16    3.04
  16   0 -12   91.43    3.52
 -16   0  12   90.66    4.53
  16   0 -12   80.01    3.97
 -16   0  13   12.58    4.15
 -16   0  13   16.36    3.72
  16   0 -13    3.52    4.06
  16   0 -13   -0.50    2.68
  16   0 -14   -8.34    3.57
 -16   0  14   -1.77    4.79
  16   0 -14    4.22    4.05
 -16   0  14   -5.47    3.46
  16   0 -15   -6.09    2.46
 -16   0  15    5.13    4.15
  16   0 -15    9.23    3.78
 -16   0  15    5.34    3.28
  16   0 -16    5.22    3.20
  16   0 -16   15.13    3.52
 -16   0  16    4.53    4.69
 -16   0  16   16.71    3.83
  16   0 -17    6.01    3.49
 -16   0  17   -8.05    4.09
  16   0 -17   -2.15    3.43
 -16   0  17   -0.50    3.26
 -16   0  18   13.94    4.37
 -16   0  18   11.35    3.57
  16   0 -18   20.22    3.50
  16   0 -18   16.69    3.45
 -16   0  19   14.75    3.22
  16   0 -19   -0.48    3.34
 -16   0  20   19.25    3.42
  16   0 -20   10.74    3.04
 -16   0  21    4.00    3.18
 -16   0  21   20.67    4.05
  16   0 -21   12.85    3.14
  16   0 -22    9.51    3.40
 -16   0  22   18.19    3.42
 -16   0  22   20.63    4.31
 -16  -1   1   96.07    4.33
 -16   1   1   90.96    4.28
  16  -1  -1   99.41    4.04
  16   1  -1  107.62    4.96
  16  -1  -1  101.17    4.32
 -16   1   1   78.09    4.88
 -16  -1   1   89.34    4.50
 -16  -1   1   73.71    5.39
  16   1  -1   88.66    4.25
  16  -1  -2   21.59    3.78
 -16   1   2   16.68    3.61
 -16  -1   2   18.85    3.88
  16   1  -2   33.62    4.64
 -16   1   2   27.43    4.03
 -16  -1   2   21.64    3.60
  16   1  -2   29.99    3.48
  16  -1  -2   27.29    3.33
 -16  -1   2   27.24    4.24
  16   1  -3   95.19    4.17
  16  -1  -3   88.80    4.76
 -16  -1   3   88.63    5.11
 -16   1   3  105.56    4.30
 -16  -1   3   95.54    4.00
 -16   1   3   78.66    5.19
  16   1  -3   94.81    4.50
  16  -1  -3  113.08    4.22
 -16  -1   3   92.65    4.16
  16   1  -4  158.44    4.34
  16  -1  -4  178.62    4.23
 -16  -1   4  168.98    5.18
 -16  -1   4  140.46    5.44
  16   1  -4  171.35    4.84
 -16  -1   4  181.85    4.29
 -16   1   4  184.61    4.73
 -16   1   4  174.96    4.63
 -16   1   4  172.16    5.57
  16  -1  -4  173.94    5.17
  16   1  -5  178.65    4.47
 -16  -1   5  182.80    4.06
 -16  -1   5  180.02    3.46
 -16   1   5  188.38    3.65
  16  -1  -5  162.03    4.13
 -16  -1   5  176.63    5.34
  16   1  -5  165.69    4.77
  16  -1  -5  175.53    5.13
 -16   1   5  162.92    4.30
 -16   1   5  155.92    4.32
 -16   1   6   19.01    4.09
 -16   1   6   16.83    3.94
  16   1  -6    5.52    4.30
 -16   1   6   17.87    4.68
  16  -1  -6    8.02    3.65
  16  -1  -6    2.33    4.46
  16   1  -6    3.23    3.68
 -16  -1   6    5.75    4.68
 -16  -1   6    6.33    4.47
 -16  -1   6    5.98    3.40
 -16   1   7   34.31    3.01
 -16  -1   7   21.57    3.97
  16   1  -7   26.76    2.88
 -16   1   7   27.90    3.87
  16  -1  -7   31.56    3.55
 -16  -1   7   26.28    4.12
 -16  -1   7    9.97    4.69
 -16   1   7   21.99    4.92
  16  -1  -7   27.20    4.60
  16   1  -7   32.42    4.50
 -16   1   8   -1.57    4.78
  16  -1  -8    9.11    4.05
  16   1  -8   -0.82    4.00
  16   1  -8   12.22    3.72
 -16  -1   8   16.18    4.31
 -16  -1   8   -3.70    3.35
 -16   1   8   14.97    3.67
 -16  -1   8   10.95    4.46
  16  -1  -8    6.64    3.31
 -16   1   8   12.01    4.04
  16   1  -9  120.73    4.60
  16   1  -9  121.26    3.80
 -16   1   9  114.63    5.07
  16  -1  -9  120.85    3.95
 -16  -1   9  128.81    3.98
 -16  -1   9  116.70    4.86
 -16   1   9  117.44    4.16
  16  -1  -9  137.63    3.72
 -16  -1   9  108.54    4.85
 -16   1   9  115.96    4.57
  16   1 -10   -0.04    3.96
 -16   1  10    1.44    2.93
 -16  -1  10    7.11    4.62
 -16   1  10   11.76    3.57
  16  -1 -10   19.05    4.35
  16   1 -10   -3.77    4.29
  16  -1 -10   -4.90    3.66
 -16  -1  10    6.00    3.95
 -16   1  10    3.48    4.77
 -16  -1  10    1.39    4.69
 -16   1  11   83.19    4.94
 -16   1  11   54.24    3.96
 -16   1  11   73.64    4.14
 -16  -1  11   76.18    3.05
 -16  -1  11   54.01    5.17
  16  -1 -11   61.51    4.08
  16  -1 -11   59.54    3.91
  16   1 -11   62.07    3.35
  16   1 -11   72.52    3.96
 -16   1  12    7.57    4.20
 -16  -1  12    9.16    4.93
  16  -1 -12    0.89    2.58
  16  -1 -12   -5.64    3.74
 -16   1  12   -4.91    3.45
 -16  -1  12   -6.55    3.86
  16   1 -12    0.93    4.15
  16   1 -12    4.90    3.59
 -16   1  12  -12.49    4.61
 -16  -1  13   67.60    4.67
  16  -1 -13   63.66    4.33
 -16   1  13   64.86    4.46
  16   1 -13   61.93    3.62
  16   1 -13   54.67    4.50
 -16   1  13   72.06    4.71
  16  -1 -13   61.83    4.08
 -16   1  13   69.80    3.59
 -16  -1  13   65.41    3.96
 -16   1  14   26.31    4.70
  16  -1 -14    6.54    3.92
 -16   1  14   -6.10    3.84
 -16  -1  14    9.50    3.44
 -16  -1  14    6.91    4.82
  16   1 -14   22.13    4.08
  16  -1 -14   24.15    3.15
 -16   1  14   12.68    3.77
  16   1 -14   28.90    3.63
  16   1 -15   -9.02    4.12
 -16   1  15    4.23    3.28
 -16   1  15   -1.23    4.72
  16  -1 -15    6.58    3.66
 -16  -1  15    9.59    4.29
 -16  -1  15    2.19    3.84
  16  -1 -15    0.25    3.47
  16   1 -15   19.69    2.47
  16  -1 -16   -5.59    3.97
  16   1 -16   16.17    3.33
 -16   1  16   14.46    3.18
  16  -1 -16   22.91    3.12
 -16  -1  16   11.03    4.65
 -16  -1  16    4.22    2.61
 -16   1  16   19.79    4.12
  16   1 -16   12.13    3.52
  16  -1 -17   -0.19    2.51
 -16   1  17   13.13    4.12
 -16   1  17   -1.62    3.76
  16   1 -17   -0.25    3.64
  16  -1 -17    2.03    3.95
 -16  -1  17    0.38    3.52
  16   1 -17    9.51    3.65
  16   1 -18  -13.55    3.87
 -16   1  18  -11.47    4.56
  16  -1 -18   13.07    3.70
  16  -1 -18   13.01    2.43
  16   1 -18    0.00    3.80
 -16   1  18    4.02    3.68
 -16  -1  18    5.75    3.59
  16   1 -19   51.33    4.07
  16  -1 -19   43.48    2.79
 -16  -1  19   47.71    2.89
 -16   1  19   51.13    2.85
 -16   1  19   59.20    4.15
 -16  -1  19   56.98    5.03
  16   1 -19   36.87    3.93
 -16   1  20    0.53    3.85
 -16  -1  20    1.41    4.83
 -16   1  20   22.04    3.47
 -16  -1  20   -2.57    3.53
  16   1 -20   15.78    3.42
  16  -1 -20   16.23    3.22
 -16   1  21   18.70    3.61
 -16  -1  21   12.40    4.73
  16   1 -21   19.68    2.44
 -16   1  21   27.80    4.13
  16  -1 -21   34.29    3.63
 -16  -1  21   10.68    2.96
 -16  -1  22    9.91    4.23
 -16   1  22   18.76    2.51
  16   1 -22    4.28    3.11
 -16  -1  22    5.18    2.74
  16  -1 -22   -2.85    2.28
  16   2  -1   83.24    4.48
  16  -2  -1   92.38    4.33
 -16  -2   1   95.50    5.00
 -16   2   1   64.57    3.88
 -16   2   1   65.63    5.11
 -16  -2   1   85.70    3.11
  16   2  -1  100.73    4.97
 -16  -2   1   87.48    4.34
  16  -2  -1   76.90    4.01
 -16   2   2   53.87    4.58
 -16  -2   2   24.74    4.74
 -16  -2   2   27.61    2.90
  16  -2  -2   37.12    4.39
 -16  -2   2   35.28    5.25
  16  -2  -2   23.65    4.03
  16   2  -2   29.64    4.78
  16   2  -2   25.02    4.05
 -16   2   2   36.03    4.07
 -16  -2   3   49.36    4.89
 -16   2   3   44.62    3.92
  16  -2  -3   32.96    2.64
 -16  -2   3   35.84    4.56
 -16   2   3   34.89    4.96
  16  -2  -3   55.05    4.21
  16   2  -3   37.74    4.54
 -16  -2   3   42.27    2.92
  16   2  -3   37.29    3.97
 -16  -2   4  120.92    4.56
 -16   2   4  146.43    4.34
  16  -2  -4  143.46    3.69
  16   2  -4  129.89    4.52
  16  -2  -4  137.38    4.21
 -16  -2   4  108.97    5.21
 -16  -2   4  126.45    3.96
  16   2  -4  140.64    4.54
 -16   2   4  138.22    3.90
 -16  -2   5    6.12    4.55
 -16   2   5   11.30    3.97
  16   2  -5   -6.61    4.51
 -16   2   5   -1.26    3.69
  16  -2  -5    3.09    3.54
 -16  -2   5   20.37    4.33
  16  -2  -5    8.59    4.05
 -16  -2   5   19.40    3.69
 -16   2   5   15.46    4.87
  16   2  -5    1.40    3.98
  16   2  -6   34.51    4.40
  16  -2  -6   48.19    3.76
  16   2  -6   31.63    4.25
 -16  -2   6   49.97    4.70
 -16  -2   6   44.82    4.59
 -16   2   6   35.08    5.11
 -16   2   6   25.23    3.86
  16  -2  -6   21.69    4.49
 -16  -2   6   50.36    3.76
 -16   2   6   41.31    3.82
  16  -2  -7   10.03    2.61
 -16   2   7   23.65    4.57
 -16  -2   7   22.61    4.85
  16   2  -7   11.54    3.18
 -16   2   7    8.66    3.84
  16   2  -7   14.83    3.44
  16  -2  -7   12.55    4.45
 -16   2   7   15.86    4.00
 -16  -2   7    5.74    3.75
 -16  -2   7   18.13    4.58
 -16  -2   8   37.10    3.44
  16  -2  -8   24.35    2.77
  16  -2  -8   42.06    4.63
 -16   2   8   36.40    3.51
  16   2  -8   31.89    3.28
  16   2  -8   27.96    4.46
 -16  -2   8   19.81    4.92
 -16   2   8   14.34    3.14
 -16   2   8   47.11    3.93
  16   2  -9   27.56    4.31
 -16   2   9   17.26    3.70
 -16   2   9   25.40    2.77
  16  -2  -9   21.70    3.44
 -16  -2   9   42.08    5.15
 -16   2   9   13.21    4.36
 -16  -2   9   27.27    2.81
  16  -2  -9   35.33    4.14
  16   2  -9   31.07    3.77
  16  -2 -10   59.24    3.31
 -16   2  10   91.19    3.92
 -16   2  10   66.87    3.71
 -16  -2  10   61.91    5.08
 -16  -2  10   60.86    3.62
 -16   2  10   57.56    4.28
  16   2 -10   78.56    4.31
  16   2 -10   60.63    3.84
  16  -2 -10   75.83    3.67
  16   2 -11    5.60    4.27
  16  -2 -11   -4.23    4.09
 -16  -2  11   24.36    3.58
 -16  -2  11   12.02    4.49
 -16   2  11    7.02    3.03
  16  -2 -11    3.12    2.51
  16   2 -11    0.72    3.44
 -16   2  11    3.54    4.24
 -16   2  11    0.53    3.65
  16   2 -12   98.32    3.85
 -16   2  12   97.08    4.21
 -16  -2  12   88.02    5.12
  16   2 -12  119.84    4.45
 -16   2  12  104.83    5.00
  16  -2 -12  102.33    4.18
 -16   2  12   90.64    4.26
 -16  -2  12  104.96    3.75
  16  -2 -12   94.34    4.11
  16   2 -13   48.62    4.29
  16  -2 -13   69.78    3.90
  16  -2 -13   74.13    3.51
 -16   2  13   64.36    4.89
 -16   2  13   79.77    3.85
 -16   2  13   65.87    4.42
  16   2 -13   66.18    3.38
 -16  -2  13   59.99    4.97
 -16  -2  13   58.00    3.04
 -16  -2  14   13.42    3.83
  16   2 -14    8.23    4.52
  16  -2 -14   -2.16    3.60
 -16   2  14    7.85    3.35
 -16   2  14   -8.47    4.27
  16   2 -14   -6.31    3.66
  16  -2 -14    5.97    3.53
 -16   2  14   -2.48    4.33
 -16  -2  15    6.13    3.79
  16  -2 -15    5.95    2.78
  16   2 -15    2.42    3.30
  16   2 -15    6.35    4.17
 -16   2  15   13.76    4.53
 -16   2  15    6.37    2.65
 -16   2  15   -4.55    3.86
  16  -2 -15   -2.19    4.10
  16   2 -16   -6.88    3.59
  16  -2 -16    8.73    3.55
  16   2 -16    0.32    3.99
 -16   2  16    9.98    3.27
 -16   2  16    0.32    4.07
 -16  -2  16    0.09    4.48
 -16  -2  16   13.92    3.31
 -16   2  17   18.16    3.35
 -16  -2  17   30.05    2.80
  16   2 -17    7.03    3.80
 -16   2  17    1.94    4.49
 -16  -2  17   11.79    4.60
  16   2 -17   14.83    3.85
  16  -2 -17   -7.94    3.93
 -16   2  18   19.98    3.51
 -16   2  18   13.79    3.46
  16  -2 -18    7.46    3.58
  16   2 -18   18.66    3.58
 -16  -2  18   10.45    3.51
  16   2 -18   12.82    3.84
 -16  -2  18   19.73    4.61
 -16   2  19   -1.89    3.56
  16   2 -19   -6.41    3.59
 -16  -2  19    7.60    3.61
  16  -2 -19    3.38    3.38
 -16  -2  19    6.36    4.60
 -16   2  19  -10.90    4.43
  16   2 -19   10.28    3.72
  16   2 -20   37.41    3.36
 -16   2  20   62.70    3.78
 -16   2  20   41.39    4.56
 -16  -2  20   58.12    3.42
 -16  -2  20   34.37    4.82
  16  -2 -20   48.17    3.36
  16  -2 -21   12.32    2.38
 -16   2  21   24.02    2.99
 -16  -2  21    3.57    4.86
 -16  -2  21   19.59    2.58
 -16   2  21    7.56    4.37
  16   2 -21    7.14    3.20
 -16   2  22  -10.67    4.03
  16  -2 -22   14.10    3.09
 -16  -2  22   23.11    2.83
 -16  -2  22    9.19    4.28
  16   2 -22    6.28    3.34
 -16   2  22   16.34    2.89
 -16  -3   1  218.82    3.59
  16   3  -1  210.35    5.05
  16  -3  -1  238.38    4.40
 -16  -3   1  213.61    5.52
 -16  -3   1  189.20    5.62
  16  -3  -1  248.64    5.11
 -16   3   1  218.58    5.31
 -16   3   1  197.52    4.38
  16   3  -1  216.96    5.20
  16  -3  -2   31.55    2.70
 -16   3   2   23.85    3.35
  16   3  -2   33.19    4.19
 -16   3   2   34.97    3.65
 -16  -3   2   42.96    5.20
 -16  -3   2   29.37    4.85
  16   3  -2   22.72    4.86
  16  -3  -2   16.28    3.19
 -16  -3   2   24.43    2.90
 -16  -3   3  437.98    6.78
  16  -3  -3  485.85    5.46
 -16   3   3  442.89    6.02
 -16   3   3  474.19    5.49
 -16  -3   3  476.03    6.57
  16   3  -3  474.65    5.98
 -16  -3   3  481.85    4.58
  16   3  -3  501.62    6.41
  16  -3  -3  463.56    5.80
  16   3  -4  101.76    4.80
 -16  -3   4  106.67    3.96
  16  -3  -4  108.24    4.70
 -16   3   4  112.05    4.54
 -16  -3   4   92.92    5.29
  16   3  -4   98.71    4.53
  16  -3  -4   98.90    3.14
 -16   3   4   88.77    3.40
 -16   3   5   42.81    4.05
 -16   3   5   36.12    3.39
  16   3  -5   21.19    4.35
 -16  -3   5   18.91    3.51
  16  -3  -5   33.20    3.25
  16   3  -5   30.14    4.12
 -16  -3   5   25.91    4.88
  16  -3  -5   24.44    3.82
 -16   3   6   21.48    2.85
  16  -3  -6   21.22    3.86
  16   3  -6   19.63    4.22
 -16   3   6   26.74    4.84
  16   3  -6   15.71    3.89
 -16  -3   6    8.94    4.72
 -16   3   6   19.37    3.81
  16  -3  -6    9.62    3.16
 -16  -3   6   21.72    2.68
 -16  -3   7  247.44    5.56
 -16   3   7  236.61    4.68
  16  -3  -7  242.18    4.32
  16  -3  -7  270.09    4.94
  16   3  -7  247.29    4.95
  16   3  -7  262.47    5.29
 -16   3   7  255.87    3.97
 -16  -3   7  276.94    3.85
 -16   3   7  232.44    5.38
 -16   3   8   20.08    4.87
 -16   3   8   26.50    3.79
  16  -3  -8   16.89    3.42
 -16  -3   8   24.46    4.86
  16   3  -8    7.28    3.74
 -16  -3   8    2.98    2.57
 -16   3   8    5.89    4.10
  16  -3  -8   10.24    4.24
  16   3  -8    8.98    4.15
 -16  -3   9  146.63    5.65
 -16   3   9  176.17    5.25
 -16  -3   9  186.01    3.29
  16   3  -9  167.96    4.76
  16  -3  -9  163.34    4.73
 -16   3   9  148.86    4.22
  16  -3  -9  154.56    3.87
  16   3  -9  165.08    4.61
 -16   3   9  197.70    4.44
 -16   3  10   26.07    4.53
  16   3 -10   -9.43    4.31
  16  -3 -10    0.08    3.73
 -16   3  10    0.99    3.70
  16   3 -10    8.78    3.32
 -16  -3  10    2.47    3.23
 -16  -3  10   -8.07    5.10
  16  -3 -10   12.94    4.11
 -16   3  10    7.43    3.42
 -16  -3  11   31.49    4.43
 -16   3  11   39.56    4.78
  16  -3 -11   57.85    3.96
  16   3 -11   44.86    3.67
 -16   3  11   34.67    3.97
 -16  -3  11   51.28    3.62
  16   3 -11   35.66    4.36
 -16   3  11   44.49    3.45
  16  -3 -11   39.67    3.59
  16  -3 -12    2.47    3.05
 -16  -3  12    9.05    3.60
  16   3 -12   -5.58    3.48
 -16   3  12   25.46    4.74
 -16   3  12   12.91    3.35
  16  -3 -12   12.90    2.62
  16   3 -12    7.78    3.78
 -16   3  12    4.69    4.12
  16  -3 -13   66.82    3.97
 -16   3  13   82.51    3.32
  16   3 -13   92.00    3.88
  16  -3 -13   85.81    3.15
 -16  -3  13   70.98    4.07
 -16   3  13   65.60    4.47
  16   3 -13   67.82    4.14
 -16   3  13   97.09    3.57
 -16  -3  14    4.69    3.79
 -16   3  14   20.70    3.01
  16   3 -14    2.40    2.96
  16  -3 -14    4.65    2.54
  16  -3 -14   -6.66    3.99
 -16   3  14  -13.64    3.44
 -16  -3  14   12.43    5.02
  16   3 -14    4.69    3.95
 -16  -3  15    8.09    3.30
  16  -3 -15   14.32    3.92
  16   3 -15    4.96    3.72
  16   3 -15    6.22    3.81
 -16   3  15    6.55    3.71
 -16   3  15    0.81    3.45
  16  -3 -15   18.84    3.57
 -16  -3  15    7.85    4.49
 -16   3  15   28.69    4.42
  16   3 -16   15.77    3.10
  16  -3 -16   -0.63    3.71
  16  -3 -16   10.89    3.66
 -16  -3  16   -5.99    4.58
 -16   3  16   14.66    4.25
 -16  -3  16   -0.96    2.87
  16   3 -16    1.96    4.12
 -16   3  16    2.26    3.72
 -16   3  16   14.61    3.99
 -16   3  17   21.32    4.60
  16   3 -17    0.70    4.06
  16   3 -17   11.51    2.46
 -16  -3  17    7.37    2.85
  16  -3 -17   15.80    3.72
 -16   3  17   17.12    3.76
 -16  -3  17   16.00    4.77
 -16  -3  18   12.42    4.91
 -16   3  18    1.16    3.36
  16   3 -18    2.62    3.25
  16  -3 -18   -9.03    3.75
  16   3 -18   -0.48    4.02
 -16   3  18  -11.62    4.34
 -16  -3  18    8.82    3.31
 -16  -3  19    8.42    3.38
  16   3 -19   27.90    4.34
 -16   3  19   17.16    3.99
 -16   3  19   12.42    3.46
  16   3 -19   10.39    2.57
 -16  -3  19   -1.70    4.52
  16  -3 -19   22.44    3.66
 -16   3  20    8.78    3.82
  16   3 -20    7.33    3.01
  16  -3 -20    1.17    3.60
 -16  -3  20   -1.67    5.24
 -16   3  20    3.44    3.41
 -16  -3  20    9.34    3.69
 -16   3  21    8.86    3.76
 -16  -3  21    1.33    4.42
 -16   3  21    8.03    3.26
 -16  -3  21    5.08    3.38
  16  -3 -21    4.16    2.90
  16   3 -21   15.88    3.31
 -16   4   1    4.02    3.94
 -16  -4   1   18.66    3.39
  16  -4  -1   11.06    3.82
 -16  -4   1    1.17    4.73
  16   4  -1    4.47    4.21
 -16   4   1   -2.54    4.40
  16  -4  -1   -4.02    2.64
  16   4  -1    7.73    4.65
 -16   4   2   99.20    3.64
 -16  -4   2   94.55    2.95
  16  -4  -2  107.89    4.39
  16   4  -2   92.41    5.04
  16  -4  -2   95.80    4.07
  16   4  -2   93.85    4.94
 -16  -4   2  108.11    5.19
 -16   4   2   95.87    3.58
  16  -4  -3   29.14    3.77
  16   4  -3    1.05    4.20
  16  -4  -3   28.27    3.88
 -16   4   3   31.80    2.73
 -16   4   3   30.11    4.55
  16   4  -3   15.52    3.95
 -16  -4   3   29.63    3.49
 -16  -4   3   31.35    4.45
 -16  -4   4   25.62    3.61
 -16   4   4   21.49    3.79
  16  -4  -4   33.50    3.83
  16  -4  -4   22.86    2.58
  16   4  -4   27.41    4.38
  16   4  -4   16.26    3.94
 -16  -4   4   26.60    3.64
 -16   4   4   10.66    3.36
 -16   4   5   19.87    3.80
 -16   4   5  -15.64    4.18
 -16  -4   5   10.09    3.58
 -16  -4   5   15.45    4.57
  16  -4  -5   11.54    4.15
  16   4  -5   -4.38    4.59
  16  -4  -5   16.59    3.33
  16   4  -5    2.37    4.44
  16  -4  -6  147.28    4.28
  16  -4  -6  131.26    4.29
 -16   4   6  146.74    4.68
  16   4  -6  134.80    5.16
  16   4  -6  129.77    4.92
 -16  -4   6  133.19    5.49
 -16   4   6  122.71    3.37
 -16  -4   6  119.48    4.08
 -16   4   7  133.39    4.84
  16   4  -7  132.52    5.10
  16  -4  -7  140.72    3.60
  16   4  -7  114.49    4.42
 -16  -4   7  103.37    4.07
 -16   4   7  129.86    4.20
 -16   4   7  126.01    4.04
  16  -4  -7  127.05    4.11
 -16  -4   7  118.00    5.18
 -16   4   8   30.53    4.03
 -16   4   8   69.27    3.68
  16   4  -8   52.49    4.40
 -16  -4   8   30.27    4.53
  16   4  -8   50.70    4.16
 -16   4   8   61.30    4.25
 -16  -4   8   57.54    3.72
  16  -4  -8   56.35    3.78
  16  -4  -8   45.55    4.31
  16   4  -9   29.14    4.20
 -16   4   9   29.00    4.05
 -16  -4   9   13.68    4.87
 -16   4   9   14.70    3.72
  16   4  -9   15.76    3.93
 -16  -4   9   17.27    3.57
  16  -4  -9   18.95    3.51
 -16   4   9   25.27    3.49
  16  -4  -9   21.85    3.95
 -16   4  10  141.18    4.38
  16  -4 -10  108.50    3.02
  16   4 -10  124.60    4.86
  16   4 -10  113.07    4.44
 -16  -4  10  107.03    4.02
 -16   4  10  107.59    4.04
  16  -4 -10  115.73    4.51
 -16   4  10  106.88    3.22
  16   4 -11   35.86    3.74
  16   4 -11   41.38    4.04
 -16   4  11   31.34    2.88
  16  -4 -11   34.21    3.40
 -16   4  11   33.67    3.92
 -16  -4  11   27.68    3.47
  16  -4 -11   41.32    4.13
 -16   4  11   40.13    4.62
  16  -4 -12   41.93    3.77
 -16   4  12   35.83    3.47
 -16  -4  12   38.79    3.37
 -16  -4  12   31.08    4.98
 -16   4  12   32.53    3.93
  16   4 -12   33.08    4.29
  16   4 -12   47.91    3.78
 -16   4  12   56.73    4.68
  16  -4 -12   36.34    4.21
 -16   4  13   -2.98    3.86
  16   4 -13   18.98    4.07
  16  -4 -13   22.38    4.01
  16  -4 -13   23.66    3.28
 -16   4  13   -1.75    3.65
 -16   4  13   20.80    4.26
 -16  -4  13    5.73    4.74
 -16  -4  13   21.51    3.26
  16   4 -13    9.79    3.60
  16   4 -14   23.18    3.90
 -16   4  14   33.90    4.03
  16   4 -14   19.19    4.16
 -16   4  14   18.94    3.76
  16  -4 -14   24.40    3.20
 -16  -4  14   19.58    3.30
 -16  -4  14    5.51    4.76
 -16   4  14    7.61    3.09
  16  -4 -14   14.22    4.11
 -16   4  15   26.52    4.56
 -16  -4  15   21.38    4.73
  16   4 -15   26.43    4.17
  16  -4 -15   11.02    3.99
 -16   4  15   16.35    2.88
 -16   4  15   10.02    3.71
  16   4 -15   16.13    3.70
 -16  -4  15   28.72    3.28
  16   4 -16    4.10    4.00
 -16   4  16   35.48    3.77
 -16  -4  16   -1.88    3.58
 -16   4  16   15.13    3.29
  16   4 -16   17.60    3.07
 -16  -4  16   17.07    4.68
 -16   4  16    9.87    3.99
  16   4 -17   48.26    4.27
 -16   4  17   56.40    4.31
 -16   4  17   45.11    4.34
 -16  -4  17   56.53    5.48
 -16   4  17   49.10    3.76
 -16  -4  17   51.67    3.58
  16  -4 -17   48.61    3.56
  16   4 -17   54.94    3.63
 -16  -4  18   29.53    5.11
 -16   4  18   33.57    3.70
 -16   4  18   32.43    4.08
 -16  -4  18   22.10    3.42
  16   4 -18   22.19    3.47
  16  -4 -18   49.24    3.19
  16   4 -18   47.59    4.09
 -16  -4  19   13.50    4.29
 -16  -4  19   -1.65    3.14
 -16   4  19    5.41    3.06
  16   4 -19    6.63    3.47
  16   4 -19   21.70    4.21
  16  -4 -19   13.18    3.29
 -16   4  19   -4.38    3.52
  16  -4 -20   40.49    3.73
 -16  -4  20   54.83    2.96
 -16   4  20   40.06    3.75
 -16  -4  20   27.14    5.06
 -16   4  20   45.20    3.72
  16   4 -20   30.09    3.35
 -16  -5   1   81.07    5.01
  16  -5  -1  101.46    3.44
  16  -5  -1   96.19    3.70
 -16   5   1   89.29    4.14
 -16  -5   1   75.85    4.08
  16   5  -1   97.53    4.96
 -16   5   1   97.21    4.13
 -16   5   2   14.02    4.21
  16  -5  -2    1.76    4.16
  16   5  -2    9.27    4.47
 -16  -5   2    9.11    3.39
  16  -5  -2   -0.09    3.53
 -16   5   2   13.48    3.50
  16   5  -2    7.90    4.32
 -16  -5   2   14.90    3.34
 -16  -5   3   34.53    4.54
 -16   5   3   17.45    4.12
  16  -5  -3   61.10    3.78
 -16   5   3   27.61    2.83
  16   5  -3   43.29    4.53
  16  -5  -3   36.80    3.93
 -16  -5   3   56.86    2.89
  16   5  -3   23.11    5.01
  16   5  -4   44.31    4.51
 -16   5   4   32.10    4.43
 -16   5   4   35.03    3.70
  16  -5  -4   46.75    3.93
  16   5  -4   45.88    4.57
 -16  -5   4   71.38    5.01
 -16  -5   4   44.69    3.95
  16  -5  -4   36.00    3.24
  16  -5  -5   42.30    2.70
  16  -5  -5   39.11    3.76
  16   5  -5   28.19    4.55
 -16  -5   5   34.12    3.82
 -16  -5   5   38.28    3.41
  16   5  -5   36.38    4.48
 -16   5   5   42.29    3.12
 -16   5   5    9.89    4.01
  16  -5  -6   21.01    3.86
 -16  -5   6   13.26    4.73
 -16   5   6   11.42    3.56
  16   5  -6    4.87    3.99
 -16   5   6    5.43    3.18
  16   5  -6    5.79    4.09
  16  -5  -6    6.20    2.52
 -16  -5   6   15.60    3.31
  16   5  -7   87.57    4.77
  16   5  -7   76.72    4.75
 -16  -5   7   81.84    2.94
 -16   5   7   86.42    3.95
  16  -5  -7   94.29    3.19
 -16  -5   7   53.96    4.63
  16  -5  -7   75.02    2.83
 -16   5   7   42.92    4.18
 -16   5   7   70.75    2.96
  16  -5  -8    6.07    3.23
  16   5  -8   -1.85    3.63
 -16   5   8   14.44    4.25
  16   5  -8   10.26    3.97
  16  -5  -8   -6.26    4.06
 -16   5   8   15.70    2.69
 -16  -5   8   12.01    2.60
 -16  -5   8  -13.15    4.83
  16  -5  -9   57.48    3.77
 -16   5   9   49.96    3.65
  16   5  -9   68.56    4.84
  16  -5  -9   55.10    4.28
 -16   5   9   61.82    3.91
 -16  -5   9   52.88    3.45
 -16   5   9   56.05    4.59
  16   5  -9   44.39    4.13
 -16  -5  10   -1.79    3.55
  16  -5 -10    3.21    3.18
 -16   5  10   -6.47    4.13
  16   5 -10   19.39    4.47
  16   5 -10    7.81    3.86
 -16   5  10    8.11    3.70
 -16   5  10    6.10    3.47
  16  -5 -10   -3.76    3.61
  16  -5 -11  239.22    4.45
 -16  -5  11  167.65    5.01
  16   5 -11  208.43    4.73
  16  -5 -11  206.76    3.50
 -16  -5  11  213.97    4.20
 -16   5  11  224.37    4.81
  16   5 -11  229.34    5.24
 -16   5  11  213.82    4.96
 -16   5  11  219.52    4.17
  16   5 -12    1.46    4.00
 -16  -5  12   10.85    4.22
  16  -5 -12   12.62    4.00
 -16   5  12    5.47    2.80
  16  -5 -12   -5.16    3.53
 -16   5  12   22.81    3.44
 -16   5  12   -1.82    2.98
  16   5 -12    0.36    4.25
 -16  -5  12   10.48    3.05
 -16  -5  13   -1.18    4.46
  16   5 -13    5.93    4.16
 -16   5  13   16.96    4.16
 -16  -5  13    5.29    3.12
  16  -5 -13    9.05    4.09
 -16   5  13  -10.63    3.63
  16   5 -13    7.17    3.19
 -16   5  13    1.40    3.47
  16  -5 -13    4.55    3.30
 -16   5  14   -0.67    3.72
 -16  -5  14   -4.11    4.30
  16   5 -14   -7.07    4.00
  16  -5 -14   -6.95    3.18
 -16   5  14   -0.18    3.92
 -16   5  14   -0.32    3.95
  16   5 -14    5.57    3.83
 -16  -5  15   -2.30    3.31
 -16   5  15   -5.31    3.12
 -16  -5  15    7.04    4.24
 -16   5  15   -3.04    3.80
  16   5 -15   -0.04    3.63
  16   5 -15   -2.87    3.89
 -16   5  15   10.50    3.72
  16   5 -16    8.18    4.10
 -16   5  16    1.11    3.86
  16   5 -16    4.73    3.65
 -16   5  16    9.41    3.69
 -16  -5  16   -3.16    3.28
 -16  -5  16    7.30    4.47
 -16   5  16   -0.91    3.54
  16   5 -17    1.01    3.34
 -16  -5  17   10.95    4.34
  16  -5 -17    5.92    3.24
  16   5 -17    7.27    4.34
 -16   5  17    9.65    3.65
 -16   5  17   24.67    3.96
 -16   5  17   16.16    3.40
 -16  -5  17    3.71    3.54
 -16  -5  18   15.11    4.26
  16   5 -18   12.34    3.83
 -16   5  18    4.12    2.86
  16   5 -18    9.16    3.25
 -16   5  18    6.33    3.26
 -16   5  18   -2.37    3.41
  16  -5 -18    1.88    2.90
  16   5 -19   21.23    3.65
 -16  -5  19   29.67    4.45
 -16  -5  19   15.50    3.21
  16  -5 -19   36.38    3.65
 -16   5  19   43.39    3.53
  16   5 -19   29.73    4.42
 -16   5  19   24.28    3.66
 -16  -6   1    0.92    3.09
 -16  -6   1   10.23    4.23
  16  -6  -1    7.15    3.71
 -16   6   1    5.28    4.64
 -16   6   1    4.46    3.88
  16  -6  -1   14.27    3.76
  16   6  -1    1.91    4.27
  16   6  -2   16.73    4.03
 -16   6   2   37.11    3.69
 -16  -6   2   22.08    4.36
 -16  -6   2   29.76    3.79
 -16   6   2    9.74    3.39
  16  -6  -2   27.61    2.89
  16  -6  -2    0.27    3.52
 -16  -6   3   -4.30    4.10
  16  -6  -3   -2.94    3.38
  16  -6  -3    5.85    3.66
  16   6  -3    1.15    4.60
 -16   6   3   18.61    3.35
 -16  -6   3   -2.84    3.39
  16   6  -3    7.85    4.82
 -16   6   3    3.82    4.16
 -16   6   4    1.75    3.47
  16   6  -4   18.77    4.24
  16  -6  -4   30.44    3.82
 -16  -6   4    3.26    3.27
 -16  -6   4  -11.03    4.33
  16   6  -4   -0.65    4.88
  16  -6  -4    6.21    3.28
 -16   6   4   15.57    3.80
  16   6  -5    2.42    4.04
  16   6  -5   10.49    4.34
  16  -6  -5   15.18    3.31
  16  -6  -5   -0.04    2.95
 -16  -6   5   10.79    3.96
 -16   6   5    2.55    3.23
 -16  -6   5   20.08    3.56
 -16   6   5    8.16    2.71
 -16  -6   6    8.58    3.38
 -16  -6   6    1.88    4.40
  16  -6  -6    5.04    3.83
  16  -6  -6   -5.39    3.40
  16   6  -6    5.59    4.51
 -16   6   6    4.33    3.72
  16   6  -6   17.12    4.27
 -16   6   6    5.06    2.40
  16  -6  -7   61.42    3.11
  16  -6  -7   60.85    3.27
 -16   6   7   44.77    4.38
  16   6  -7   51.90    4.65
 -16  -6   7   37.24    3.71
  16   6  -7   52.98    4.15
 -16  -6   7   50.33    4.87
 -16   6   7   51.04    2.87
 -16   6   7   65.16    3.69
 -16   6   8   57.13    4.32
 -16  -6   8   77.41    3.90
 -16   6   8   81.77    3.83
  16  -6  -8   69.08    2.85
  16  -6  -8   87.35    4.09
 -16   6   8   65.42    3.52
  16   6  -8   65.20    4.72
  16   6  -8   82.71    4.59
 -16   6   9   16.32    4.39
  16   6  -9    0.54    4.16
  16  -6  -9    1.16    3.07
  16   6  -9    6.38    3.72
  16  -6  -9   20.75    3.57
 -16   6   9   -9.44    3.59
 -16   6   9   11.38    3.88
 -16  -6   9    9.68    4.20
 -16  -6   9    5.03    3.32
 -16  -6  10   42.68    2.76
 -16   6  10   22.60    3.66
 -16   6  10   43.18    3.88
  16   6 -10   43.63    4.28
 -16   6  10   37.47    3.77
  16   6 -10   32.72    3.88
  16  -6 -10   30.59    3.46
 -16  -6  10   37.99    4.38
  16  -6 -10   60.07    3.80
  16  -6 -11   34.69    2.37
 -16  -6  11   46.58    3.72
 -16   6  11   30.86    3.43
  16   6 -11   30.04    4.60
 -16   6  11   36.10    3.56
 -16  -6  11   16.76    4.30
  16   6 -11   40.78    3.73
  16  -6 -11   28.65    4.10
 -16   6  11   42.09    2.95
  16  -6 -12  111.49    3.77
 -16   6  12   78.44    4.03
 -16  -6  12  109.55    3.85
  16   6 -12   98.00    4.41
 -16   6  12   76.81    2.90
 -16   6  12   85.06    4.24
 -16  -6  12   65.21    4.54
  16   6 -12   95.96    4.85
  16  -6 -12   84.35    3.32
  16  -6 -13   19.71    3.21
 -16   6  13   10.00    4.19
 -16   6  13   17.20    3.42
  16   6 -13   17.88    3.97
  16   6 -13    4.64    3.46
 -16   6  13   -3.01    2.77
 -16  -6  13   16.70    4.10
 -16  -6  13    2.95    3.37
 -16  -6  14    4.57    4.04
  16   6 -14    4.27    4.34
 -16   6  14    9.12    3.56
 -16   6  14   15.45    2.68
  16   6 -14   15.64    3.83
 -16  -6  14   10.63    3.29
 -16   6  14   32.86    3.86
  16  -6 -14   17.56    3.05
 -16  -6  15   30.84    3.57
 -16   6  15   37.45    4.00
 -16   6  15   43.38    3.29
  16   6 -15   28.42    3.72
  16   6 -15   36.46    3.90
 -16   6  15   49.10    4.01
 -16  -6  15   20.29    4.13
  16   6 -16   23.75    3.43
  16   6 -16   15.20    3.82
 -16  -6  16   16.52    4.47
 -16   6  16   24.66    3.55
 -16  -6  16   25.20    3.46
 -16   6  16   23.53    3.75
 -16   6  16   16.27    3.43
  16  -6 -17   14.46    3.57
 -16   6  17   10.29    3.46
  16   6 -17   15.98    4.17
 -16   6  17   14.70    3.63
 -16  -6  17   12.76    2.42
 -16   6  17   21.89    4.13
  16   6 -17   12.03    3.31
 -16  -6  17   22.85    4.28
 -16  -7   1  104.34    3.80
  16   7  -1  116.32    4.22
 -16   7   1  108.57    3.96
  16  -7  -1  104.95    4.68
 -16  -7   1   91.83    3.59
 -16   7   1  102.74    4.56
  16  -7  -1   96.35    3.56
  16  -7  -2   44.26    3.21
 -16  -7   2   43.72    4.43
 -16  -7   2   33.77    3.30
 -16   7   2   56.68    3.61
  16  -7  -2   28.52    4.38
  16   7  -2   45.68    3.98
 -16   7   2   44.21    4.54
  16  -7  -3   -3.19    3.59
 -16  -7   3    6.04    4.14
 -16  -7   3   -9.87    3.65
 -16   7   3   13.47    3.11
  16   7  -3    1.42    4.41
 -16   7   3    8.46    3.30
  16  -7  -3   22.96    3.16
 -16   7   4   77.69    4.59
  16   7  -4   54.52    4.73
  16  -7  -4   53.38    3.19
 -16  -7   4   64.55    3.56
 -16  -7   4   68.32    4.26
  16  -7  -4   64.22    3.09
 -16   7   4   82.68    3.59
 -16  -7   5   22.60    4.76
 -16   7   5   40.48    4.14
  16  -7  -5   38.26    4.05
  16   7  -5   29.66    4.03
  16   7  -5   23.07    5.77
  16  -7  -5   16.45    2.75
 -16   7   5   17.93    3.58
 -16  -7   5   32.24    3.52
 -16  -7   6    5.30    3.40
 -16   7   6   36.67    3.61
  16  -7  -6   21.00    4.06
 -16  -7   6   27.89    3.74
  16  -7  -6   17.12    3.04
  16   7  -6   39.17    3.84
 -16   7   6   23.32    3.89
  16   7  -6   28.49    5.26
  16   7  -7    7.64    4.23
  16  -7  -7   -1.48    2.66
 -16   7   7    0.57    3.76
  16   7  -7    0.23    4.44
 -16   7   7   15.52    3.40
 -16  -7   7   17.20    3.28
  16  -7  -7   10.42    3.39
  16   7  -8   -1.43    4.18
  16  -7  -8   15.80    3.80
 -16   7   8    6.50    3.76
 -16   7   8    3.06    3.09
 -16  -7   8    7.21    3.67
  16   7  -8   -5.26    4.06
  16  -7  -8   18.61    2.93
 -16  -7   8    4.00    3.58
  16  -7  -9   42.04    3.15
  16   7  -9   43.16    4.08
 -16   7   9   41.88    3.69
 -16  -7   9   37.40    2.67
  16   7  -9   34.06    4.07
  16  -7  -9   39.62    2.96
 -16   7   9   19.87    3.41
 -16   7   9   18.70    3.78
 -16  -7   9   28.18    4.06
 -16   7  10    0.75    3.83
 -16  -7  10   10.97    3.57
  16   7 -10    9.62    3.99
 -16  -7  10   -2.01    4.27
 -16   7  10    6.08    2.62
 -16   7  10    5.47    2.99
  16   7 -10   -3.91    3.74
  16  -7 -10   12.79    3.28
 -16   7  11   19.55    2.66
 -16   7  11   12.29    3.72
 -16   7  11   20.54    4.16
  16   7 -11   16.85    4.18
 -16  -7  11   19.32    4.47
 -16  -7  11   10.55    2.86
  16  -7 -11   11.88    2.60
  16   7 -11   20.64    3.85
 -16  -7  12   22.65    4.39
  16  -7 -12   23.36    3.52
  16   7 -12   10.39    4.59
 -16  -7  12   -3.59    3.74
  16   7 -12   10.05    3.95
 -16   7  12   14.55    3.46
 -16   7  12   14.17    3.32
 -16   7  12   13.32    3.70
 -16   7  13   22.03    3.50
 -16   7  13   18.53    3.58
  16  -7 -13   36.49    3.07
  16   7 -13   18.95    3.43
 -16  -7  13    8.50    4.08
  16   7 -13   18.46    3.91
 -16   7  13   18.89    3.15
 -16  -7  13   25.87    3.28
 -16   7  14   22.59    3.61
  16   7 -14    9.00    4.09
 -16   7  14   15.91    3.92
 -16   7  14   -0.90    3.59
 -16  -7  14   -2.07    4.27
 -16  -7  14    3.83    2.32
  16   7 -14    7.47    3.50
  16  -7 -14   17.63    2.62
 -16   7  15   32.33    2.71
  16   7 -15   17.25    3.99
  16   7 -15   14.70    3.48
 -16   7  15   28.46    3.69
 -16  -7  15   20.02    4.30
  16  -7 -15   38.73    3.16
 -16  -7  15   14.91    3.31
 -16   7  15    6.65    4.07
 -16  -8   1  115.60    4.16
  16   8  -1  123.48    4.97
  16  -8  -1  128.99    3.40
 -16   8   1  119.42    4.73
 -16   8   1  112.89    3.74
 -16  -8   1  111.10    4.31
 -16  -8   2   90.92    3.66
 -16   8   2  112.84    3.82
  16  -8  -2  105.24    3.01
  16  -8  -2  118.95    4.09
 -16  -8   2   92.07    3.80
  16   8  -2   88.10    4.36
 -16   8   2  101.99    3.61
 -16  -8   3   15.15    3.78
  16  -8  -3   35.52    3.16
 -16  -8   3    2.14    3.21
 -16   8   3    1.29    4.15
  16  -8  -3   31.78    3.62
 -16   8   3   30.09    3.52
  16   8  -3   21.74    3.86
 -16  -8   4   31.32    3.90
  16  -8  -4    5.93    3.41
 -16   8   4   32.45    4.38
 -16   8   4   20.38    3.66
 -16  -8   4   24.61    3.91
  16  -8  -4    6.57    4.07
  16   8  -4   18.54    4.08
  16  -8  -5   14.85    4.23
 -16   8   5   16.67    3.39
  16   8  -5   28.70    3.63
 -16  -8   5   18.02    4.09
  16  -8  -5   14.66    3.52
 -16   8   5   26.00    3.65
 -16  -8   5   27.16    2.69
  16  -8  -6   14.12    2.65
 -16   8   6    5.41    3.51
  16   8  -6    3.82    4.35
 -16  -8   6   13.34    3.59
 -16   8   6    6.91    3.39
  16  -8  -6    4.72    3.81
 -16  -8   7   10.92    3.80
  16   8  -7    1.71    3.78
  16   8  -7    2.96    5.93
 -16   8   7    0.44    3.34
 -16  -8   7   -3.03    3.10
  16  -8  -7    5.47    2.78
 -16   8   7    5.72    2.95
 -16   8   7    4.55    3.21
  16  -8  -8    7.58    3.27
 -16  -8   8   -1.53    2.82
  16   8  -8    9.57    4.80
  16   8  -8   -5.82    3.66
 -16   8   8   -4.78    3.48
 -16   8   8  -12.91    3.39
 -16  -8   8   27.88    3.92
 -16   8   8    3.17    2.65
  16  -8  -9   45.50    2.93
 -16   8   9   48.79    4.18
  16   8  -9   31.67    4.65
 -16   8   9   30.49    3.18
 -16  -8   9   28.79    4.04
 -16   8   9   43.42    3.38
 -16  -8   9   40.19    3.50
  16   8  -9   37.06    4.33
 -16   8  10   27.59    3.58
  16  -8 -10   29.30    3.57
  16   8 -10   25.71    3.97
 -16   8  10   25.32    3.66
 -16   8  10   28.01    3.18
  16   8 -10   19.37    4.01
 -16  -8  10   25.70    2.96
 -16  -8  10   16.01    4.04
 -16   8  11    8.25    3.89
 -16   8  11   17.22    3.22
 -16  -8  11   22.74    3.39
  16   8 -11   12.32    4.19
  16  -8 -11   22.44    2.73
 -16  -8  11    8.09    3.96
  16   8 -11   14.19    3.55
 -16   8  11   10.78    3.21
 -16   8  12   14.95    3.31
 -16   8  12   31.22    3.66
  16   8 -12   24.93    3.79
 -16  -8  12   22.62    4.05
 -16   8  12   13.29    2.65
 -16  -8  12   23.04    2.44
  16  -8 -12   27.54    2.78
  16   8 -12   27.04    3.31
 -16   9   1   53.12    3.99
 -16  -9   1   47.96    3.69
 -16   9   1   35.74    3.64
 -16  -9   1   41.44    3.87
  16  -9  -1   32.72    3.93
  16   9  -1   26.69    4.46
 -16  -9   2   87.97    3.90
  16  -9  -2  104.93    3.92
 -16  -9   2   63.02    4.00
 -16   9   2   88.27    3.66
 -16   9   2   73.74    3.91
  16   9  -2   91.25    4.27
 -16   9   3   32.94    3.69
  16   9  -3   15.34    3.84
 -16  -9   3    7.32    3.07
 -16  -9   3   31.07    3.61
  16  -9  -3   29.62    3.72
 -16   9   3   29.09    3.16
  16  -9  -3   29.23    3.15
  16   9  -4   27.56    4.21
 -16   9   4   48.71    2.52
 -16   9   4   34.25    4.28
  16  -9  -4   51.55    2.99
 -16  -9   4   36.12    3.19
 -16  -9   4   46.31    3.61
 -16   9   5    9.87    3.93
 -16   9   5    0.52    2.49
  16  -9  -5   -3.67    3.15
 -16  -9   5    9.91    3.20
  16   9  -5    3.36    3.42
  16   9  -6   -2.23    3.92
 -16  -9   6    9.34    3.49
 -16  -9   7    3.08    3.01
 -15   0   1    1.30    3.91
  15   0  -1   -7.21    4.45
 -15   0   1   -1.26    4.72
  15   0  -1    3.26    3.84
 -15   0   2   24.44    4.57
 -15   0   2    1.95    4.19
  15   0  -2    3.38    4.71
  15   0  -2   15.09    3.74
 -15   0   3   21.76    3.87
 -15   0   3    4.76    4.10
 -15   0   3    9.34    4.61
  15   0  -3    7.49    4.44
  15   0  -3    6.30    3.82
 -15   0   4  325.63    4.72
 -15   0   4  281.23    5.36
  15   0  -4  300.65    4.97
 -15   0   4  310.92    5.89
  15   0  -4  327.95    5.53
 -15   0   5    0.17    3.91
  15   0  -5    7.61    3.45
  15   0  -5    9.15    4.48
 -15   0   5  -13.52    3.72
 -15   0   5    9.09    3.41
  15   0  -6  244.86    4.71
 -15   0   6  237.87    5.99
 -15   0   6  250.06    5.08
 -15   0   6  234.96    4.48
  15   0  -6  282.58    5.28
 -15   0   7   11.51    3.96
 -15   0   7   -3.78    3.76
  15   0  -7   -2.07    3.65
 -15   0   7   -1.81    5.02
  15   0  -7   22.18    4.01
  15   0  -8   11.53    2.70
 -15   0   8   -1.23    4.04
  15   0  -8    4.39    4.49
 -15   0   8   12.39    2.81
 -15   0   8    5.16    5.10
 -15   0   9    6.86    4.22
 -15   0   9   -1.76    4.62
  15   0  -9    0.15    3.54
 -15   0   9   10.09    3.88
  15   0  -9  -15.20    3.95
  15   0 -10   66.69    3.82
  15   0 -10   65.89    4.52
 -15   0  10   67.68    4.59
 -15   0  10   82.31    3.80
 -15   0  10   70.18    4.73
  15   0 -11   -8.94    3.74
  15   0 -11   -1.27    4.11
 -15   0  11    9.45    3.55
 -15   0  11   10.43    4.51
 -15   0  12   20.88    3.85
 -15   0  12   10.30    4.27
  15   0 -12    1.55    3.97
  15   0 -12   -7.97    3.44
 -15   0  12  -16.26    4.84
  15   0 -13    8.78    3.39
  15   0 -13   10.80    3.82
 -15   0  13    4.35    4.82
 -15   0  13    1.67    3.43
 -15   0  14   38.38    4.65
  15   0 -14   52.08    3.04
  15   0 -14   32.35    3.81
 -15   0  14   65.71    3.49
  15   0 -15   -1.79    3.79
 -15   0  15    3.57    4.87
  15   0 -15    4.81    2.80
 -15   0  15    7.12    3.68
 -15   0  16    4.51    2.64
  15   0 -16   -3.09    3.63
  15   0 -16    0.92    3.68
 -15   0  16    4.31    4.58
  15   0 -17    5.25    3.65
 -15   0  17    0.77    4.55
 -15   0  17    8.53    3.59
  15   0 -17   -0.77    3.72
  15   0 -18   70.40    4.13
 -15   0  18   60.82    4.06
  15   0 -18   75.06    3.98
 -15   0  18   69.94    4.49
 -15   0  19    3.99    3.35
  15   0 -19   13.41    3.80
  15   0 -20  202.52    3.56
 -15   0  20  209.36    4.47
 -15   0  21   16.08    4.31
  15   0 -21   -2.99    3.14
 -15   0  21    2.82    2.52
  15   0 -22   19.13    3.64
 -15   0  22   26.95    4.46
 -15   0  22   32.22    3.60
 -15   0  23    7.38    3.89
 -15   0  23   15.80    3.09
  15   0 -23   -2.35    3.15
 -15   0  24  106.42    3.91
  15   0 -24  103.34    3.49
 -15   0  24  102.42    4.39
  15   1  -1  168.15    4.74
 -15  -1   1  157.05    4.55
  15  -1  -1  178.29    4.80
  15   1  -1  212.61    4.02
  15  -1  -1  178.96    4.28
 -15   1   1  167.30    3.73
 -15  -1   1  188.13    5.21
 -15   1   1  172.31    5.03
  15  -1  -2   97.10    4.30
 -15  -1   2   97.33    4.20
  15   1  -2   88.05    4.68
  15   1  -2   80.80    4.47
 -15   1   2  100.49    4.91
 -15   1   2   92.39    4.40
 -15  -1   2   88.47    4.38
  15  -1  -2   80.00    3.52
 -15  -1   2   70.24    5.02
 -15  -1   3  204.52    4.82
 -15   1   3  206.66    4.79
  15  -1  -3  242.89    4.08
  15  -1  -3  174.87    4.55
 -15   1   3  166.96    5.56
  15   1  -3  190.73    4.74
  15   1  -3  218.06    5.11
 -15  -1   3  189.93    5.86
 -15  -1   3  191.64    3.54
 -15   1   4   19.13    3.78
 -15   1   4   11.77    4.55
  15   1  -4    4.95    3.59
 -15  -1   4    2.60    4.39
  15   1  -4   19.47    3.33
  15  -1  -4   18.33    3.16
 -15  -1   4    1.95    3.85
  15  -1  -4   14.48    3.75
 -15  -1   4   14.30    3.60
  15  -1  -5   29.38    3.68
  15   1  -5   21.10    3.68
  15   1  -5   35.28    4.45
 -15  -1   5   24.21    3.76
 -15   1   5   15.42    3.67
 -15  -1   5   19.77    4.46
 -15   1   5   32.92    3.96
  15  -1  -5   31.47    3.20
 -15  -1   5   35.28    4.97
 -15   1   5   17.78    4.67
  15   1  -6   14.63    4.04
 -15  -1   6    8.26    5.00
 -15   1   6    6.56    4.90
  15  -1  -6   22.03    4.22
 -15   1   6    7.22    3.86
 -15  -1   6   18.69    3.19
 -15   1   6    8.94    4.16
  15  -1  -6   18.79    2.82
 -15  -1   6   15.43    2.81
  15   1  -6   15.67    4.51
 -15  -1   7  348.85    5.03
  15  -1  -7  366.40    5.52
 -15   1   7  342.69    4.97
 -15  -1   7  331.27    5.59
 -15   1   7  320.26    5.14
  15  -1  -7  325.73    4.91
  15   1  -7  334.15    4.94
  15   1  -7  339.04    4.66
 -15   1   7  329.10    5.53
 -15  -1   7  353.58    5.91
  15  -1  -8   -4.21    3.45
  15   1  -8   -1.25    3.48
 -15   1   8   -1.83    3.53
  15  -1  -8   -8.26    4.42
  15   1  -8    7.21    4.41
 -15  -1   8    4.84    4.89
 -15  -1   8   -7.53    3.79
 -15  -1   8    0.40    3.04
 -15   1   8    3.72    4.33
 -15   1   8    4.96    3.56
 -15   1   9    1.98    4.47
 -15  -1   9   -1.06    4.75
  15   1  -9   19.15    3.71
 -15   1   9    2.56    2.82
 -15   1   9    7.06    3.87
  15  -1  -9   -4.89    2.62
  15   1  -9    9.92    4.08
  15  -1  -9    8.14    2.98
 -15  -1   9    7.12    4.54
 -15  -1   9   10.23    3.91
 -15   1  10    6.85    4.25
  15  -1 -10   17.71    4.08
  15   1 -10   21.19    3.23
 -15   1  10   26.75    4.27
  15  -1 -10   14.50    3.38
 -15   1  10    4.55    3.63
 -15  -1  10   12.65    4.84
 -15  -1  10   15.25    4.44
  15   1 -10   27.83    3.58
 -15  -1  10   21.00    3.81
  15  -1 -11    0.24    3.47
  15  -1 -11   -3.68    3.13
  15   1 -11    1.09    3.34
 -15   1  11   -7.17    4.51
  15   1 -11    4.06    3.87
 -15   1  11   -5.40    3.03
 -15  -1  11   12.81    5.02
 -15  -1  11    5.48    3.58
 -15   1  11    7.34    3.58
  15   1 -12   25.66    3.48
 -15  -1  12   27.90    3.82
  15   1 -12   24.33    4.18
 -15   1  12   28.22    3.37
  15  -1 -12   22.05    4.08
 -15   1  12   14.61    3.73
 -15   1  12   24.59    4.36
  15  -1 -12   28.34    2.60
 -15  -1  12   16.54    5.27
  15  -1 -13   -9.01    3.97
  15   1 -13   -1.36    3.50
  15  -1 -13  -12.64    3.89
 -15   1  13   -1.48    4.42
 -15   1  13    4.89    4.29
 -15   1  13   -2.34    3.51
  15   1 -13    3.87    3.95
 -15  -1  13   22.54    4.56
 -15   1  14  -16.54    4.93
 -15  -1  14   -2.06    3.57
  15  -1 -14   12.43    2.56
 -15   1  14    0.90    2.54
 -15  -1  14    5.13    4.54
 -15   1  14    7.61    3.98
  15  -1 -14    6.24    2.93
  15   1 -14    1.06    3.97
  15   1 -14   11.15    2.40
 -15  -1  15   -3.13    4.84
  15   1 -15    0.74    3.75
 -15  -1  15    9.84    3.48
 -15   1  15   26.75    3.30
  15   1 -15    5.06    3.99
  15  -1 -15    3.55    4.01
 -15   1  15  -11.38    4.40
  15  -1 -15   -4.48    3.46
 -15  -1  16   18.69    3.68
 -15   1  16   12.48    4.36
  15  -1 -16    9.24    3.66
  15   1 -16   15.45    3.94
 -15   1  16    5.98    3.90
  15  -1 -16   16.63    3.91
  15   1 -16   15.19    4.02
 -15   1  17   32.45    4.31
  15  -1 -17   25.51    4.09
 -15  -1  17   26.18    3.54
  15  -1 -17   25.85    3.66
  15   1 -17   35.38    3.44
  15   1 -17   19.07    4.42
 -15   1  17   38.18    3.61
 -15   1  18    3.25    4.67
 -15   1  18   -2.78    3.50
  15   1 -18   -8.85    3.80
 -15  -1  18   -4.07    3.62
  15  -1 -18    0.69    3.36
 -15  -1  18   -0.13    4.67
  15   1 -18   -1.78    3.27
 -15   1  19   19.31    3.24
 -15  -1  19   -2.94    3.56
 -15  -1  19   17.33    4.57
  15  -1 -19   20.28    3.36
  15   1 -19    5.78    3.72
 -15   1  19    4.28    4.15
 -15   1  20   -3.62    3.13
  15  -1 -20   -3.66    4.03
 -15  -1  20   11.66    4.57
  15   1 -20    5.64    3.50
 -15   1  20    6.89    4.28
 -15  -1  20    6.00    3.63
 -15   1  21   42.34    4.25
  15   1 -21   31.81    2.67
 -15   1  21   31.61    3.74
 -15  -1  21   30.93    4.69
 -15  -1  21   32.69    3.38
  15  -1 -21   35.07    3.44
  15  -1 -22   14.24    3.29
  15   1 -22    9.06    3.50
 -15   1  22    1.93    3.50
 -15  -1  22    8.61    2.98
 -15  -1  22   17.31    4.40
  15   1 -23   36.60    2.73
 -15  -1  23   46.23    3.69
 -15  -1  23   49.60    4.96
 -15   1  23   47.73    3.40
  15  -1 -23   53.08    3.60
 -15  -1  24   11.80    2.26
 -15  -2   1   26.96    3.97
 -15   2   1   32.14    4.95
 -15   2   1   29.34    3.78
  15  -2  -1   21.39    3.15
  15  -2  -1   31.59    3.62
  15   2  -1   11.78    4.97
 -15  -2   1   47.23    5.00
  15   2  -1   40.81    4.50
 -15  -2   1   23.29    3.85
 -15  -2   2  305.62    5.00
 -15  -2   2  317.44    6.09
 -15  -2   2  297.91    5.64
  15  -2  -2  295.20    4.04
 -15   2   2  287.53    5.56
  15   2  -2  318.68    5.71
 -15   2   2  299.37    5.00
  15   2  -2  323.01    5.63
  15  -2  -2  348.13    4.57
 -15   2   3   53.45    4.76
 -15  -2   3   40.92    3.92
  15  -2  -3   33.44    3.02
  15   2  -3   38.64    4.86
 -15  -2   3   39.89    4.58
 -15   2   3   35.12    4.11
  15   2  -3   46.94    4.02
  15  -2  -3   50.59    4.56
 -15  -2   3   45.44    5.18
 -15   2   4  164.14    5.15
 -15  -2   4  180.45    4.14
  15   2  -4  167.52    4.77
  15  -2  -4  166.08    5.02
  15   2  -4  177.49    5.13
 -15  -2   4  179.58    5.20
  15  -2  -4  153.27    4.40
 -15   2   4  181.30    3.66
 -15  -2   4  166.37    5.38
  15  -2  -5   52.81    3.85
 -15   2   5   35.85    4.97
 -15   2   5   37.09    4.23
  15   2  -5   45.97    3.92
 -15  -2   5   50.64    3.02
 -15  -2   5   52.67    3.82
 -15  -2   5   40.59    5.34
  15   2  -5   56.92    3.56
  15  -2  -5   60.79    4.71
  15  -2  -6  148.65    4.95
  15   2  -6  146.67    4.94
 -15   2   6  124.75    3.89
 -15  -2   6  149.43    4.27
 -15  -2   6  132.96    5.38
  15   2  -6  148.17    4.64
  15  -2  -6  129.27    3.95
 -15  -2   6  125.01    4.00
 -15   2   6  136.77    4.47
 -15   2   6  134.50    4.23
 -15  -2   7    7.53    4.06
 -15   2   7    3.98    2.75
  15   2  -7    0.60    3.24
  15   2  -7    9.22    3.94
  15  -2  -7    7.26    3.32
 -15  -2   7   10.34    3.64
  15  -2  -7    7.89    4.34
 -15  -2   7   12.19    4.71
 -15   2   7   12.76    3.72
 -15   2   7    7.31    4.74
  15   2  -8   14.91    4.00
 -15   2   8   15.74    4.77
 -15   2   8   14.40    3.64
 -15   2   8   34.91    4.01
  15  -2  -8   11.13    4.17
 -15  -2   8    3.77    4.85
  15  -2  -8   17.06    3.74
  15   2  -8   17.28    4.48
 -15  -2   8   22.54    2.65
  15   2  -9   -6.46    4.48
 -15   2   9    1.07    3.53
 -15   2   9   16.58    4.78
  15   2  -9   -2.04    3.62
 -15  -2   9    2.40    3.36
  15  -2  -9    4.49    2.93
  15  -2  -9    9.30    3.57
 -15  -2   9   -1.20    3.72
 -15   2   9    0.25    3.80
  15   2 -10    1.35    3.76
 -15   2  10   -3.50    3.79
 -15  -2  10    6.11    3.80
 -15   2  10   -1.02    4.42
  15  -2 -10    3.92    3.59
 -15  -2  10   -4.13    4.79
 -15   2  10    2.73    3.88
  15  -2 -10    4.35    4.24
  15   2 -10   11.47    4.39
 -15   2  11   28.25    4.72
  15  -2 -11   34.74    4.24
 -15   2  11   25.94    3.91
 -15  -2  11   24.87    5.27
  15   2 -11   31.24    4.25
  15  -2 -11   23.59    4.04
 -15   2  11   30.52    4.55
  15   2 -11   39.80    3.83
 -15  -2  11   28.51    2.74
 -15  -2  12   79.91    4.15
 -15   2  12   92.93    3.47
  15  -2 -12   73.33    3.66
  15   2 -12   80.81    4.65
  15   2 -12   66.61    4.06
 -15  -2  12   48.01    5.21
  15  -2 -12   91.24    3.35
 -15   2  12   89.12    4.96
 -15   2  12   84.75    4.02
  15  -2 -13    8.26    4.16
 -15   2  13    9.66    3.81
  15   2 -13    0.20    3.90
  15  -2 -13    2.69    3.50
 -15  -2  13   12.83    3.68
  15   2 -13   -6.86    4.01
 -15   2  13    3.30    4.22
 -15   2  13   -7.58    4.69
 -15   2  14   20.26    4.00
  15  -2 -14    5.33    2.82
 -15   2  14  -14.90    3.79
 -15   2  14  -12.72    4.24
  15   2 -14   -8.91    3.52
 -15  -2  14    6.56    2.73
  15   2 -14   -9.24    4.28
  15   2 -15    7.56    3.77
 -15   2  15  -10.12    4.06
  15  -2 -15    1.82    3.98
 -15   2  15   -5.18    3.73
  15   2 -15    5.38    4.16
 -15  -2  15   16.16    3.60
 -15   2  15   -5.96    3.97
 -15   2  16   11.44    3.83
  15   2 -16   13.09    4.06
  15   2 -16   24.78    3.33
  15  -2 -16   14.50    2.63
 -15  -2  16   10.29    5.11
 -15  -2  16   23.41    3.74
 -15   2  16   40.47    4.69
  15  -2 -16   15.42    2.64
  15   2 -17   16.49    3.84
 -15   2  17    2.05    3.59
  15   2 -17   14.17    3.49
 -15  -2  17   -1.43    2.91
  15  -2 -17   15.67    2.60
 -15   2  17   17.80    4.07
  15  -2 -17    2.24    3.92
 -15  -2  17   10.67    4.63
 -15  -2  18   68.53    4.99
 -15   2  18   77.73    4.39
  15   2 -18   72.69    4.50
 -15   2  18   55.31    3.91
 -15  -2  18   75.54    3.74
  15   2 -18   62.99    3.63
  15  -2 -18   70.35    2.73
 -15  -2  19    7.62    4.62
  15  -2 -19   10.96    2.78
  15   2 -19   -2.49    4.41
 -15   2  19   -1.56    3.77
 -15   2  19    0.75    4.38
 -15  -2  19    7.93    3.60
  15   2 -19    9.57    3.80
 -15  -2  20   16.30    4.64
  15  -2 -20   13.03    3.65
 -15  -2  20   17.19    3.23
 -15   2  20   17.38    4.59
  15   2 -20   26.74    3.72
 -15   2  20   19.14    3.68
 -15   2  21   35.24    3.80
 -15  -2  21   62.32    2.85
 -15   2  21   43.38    4.51
 -15  -2  21   43.55    4.98
  15   2 -21   49.01    2.88
  15  -2 -21   59.10    3.91
 -15   2  22  109.70    3.99
  15  -2 -22  102.67    3.07
 -15   2  22   98.68    4.90
  15   2 -22  136.75    4.17
 -15  -2  22  109.49    4.12
 -15  -2  22   97.36    5.33
 -15  -2  23   21.49    3.51
 -15  -2  23   10.34    4.50
 -15   2  23   10.70    3.52
  15   2 -23   12.57    2.69
 -15   2  23   14.40    4.06
  15  -2 -23   14.71    3.49
 -15  -3   1  417.01    5.24
 -15  -3   1  401.09    7.18
  15   3  -1  419.82    6.14
 -15   3   1  417.96    5.31
 -15  -3   1  413.74    6.15
  15  -3  -1  409.15    5.08
  15   3  -1  436.43    6.75
 -15   3   1  401.04    5.99
  15  -3  -1  435.94    4.81
 -15  -3   2    2.31    4.85
 -15   3   2   15.86    4.61
 -15  -3   2   11.11    3.55
 -15   3   2   24.74    3.74
  15  -3  -2   25.43    4.16
  15   3  -2   16.91    4.72
  15  -3  -2   18.69    3.91
  15   3  -2    4.50    4.76
 -15  -3   2    5.17    3.75
  15   3  -3  181.20    5.23
 -15   3   3  179.55    4.94
  15  -3  -3  167.83    4.18
 -15   3   3  166.06    4.31
  15   3  -3  169.45    5.42
 -15  -3   3  171.55    5.38
  15  -3  -3  181.13    4.84
 -15  -3   3  153.33    4.33
 -15  -3   3  168.21    5.56
  15  -3  -4  121.50    4.51
 -15  -3   4  110.64    4.18
  15  -3  -4  149.27    4.23
 -15   3   4  110.92    4.96
  15   3  -4  136.29    4.74
 -15  -3   4  109.03    5.24
  15   3  -4  126.47    4.92
 -15   3   4  129.71    4.46
  15  -3  -5  203.83    3.94
  15   3  -5  232.22    5.12
  15  -3  -5  193.70    4.43
  15   3  -5  222.09    5.09
 -15   3   5  199.06    4.48
 -15   3   5  220.02    5.15
 -15  -3   5  209.87    5.54
 -15  -3   5  213.17    4.34
  15   3  -6    1.96    4.70
 -15   3   6    6.34    4.02
 -15   3   6   -4.38    3.58
 -15  -3   6   13.70    2.72
 -15  -3   6    9.85    4.70
 -15   3   6   14.83    2.82
  15  -3  -6   17.08    3.73
  15   3  -6    0.64    3.55
  15  -3  -6   -2.18    3.16
  15   3  -7   52.85    4.40
  15  -3  -7   64.11    3.28
 -15   3   7   87.01    4.71
 -15   3   7   32.63    3.97
 -15  -3   7   48.88    3.88
 -15  -3   7   55.44    2.96
  15  -3  -7   46.09    3.62
  15   3  -7   45.79    4.11
 -15   3   7   52.94    3.92
 -15   3   8  204.30    5.23
  15   3  -8  194.10    4.69
 -15  -3   8  167.47    5.67
 -15   3   8  187.56    4.70
  15  -3  -8  188.13    3.51
 -15   3   8  183.91    4.38
 -15  -3   8  203.46    4.06
  15  -3  -8  202.35    3.86
  15   3  -8  193.98    5.04
 -15   3   9   20.31    3.69
  15  -3  -9   -6.56    3.01
  15   3  -9    7.47    4.10
  15  -3  -9   11.69    2.56
 -15   3   9   14.52    4.90
 -15  -3   9   13.00    3.82
 -15  -3   9    3.97    5.31
  15   3  -9    6.87    3.74
 -15   3   9   13.15    3.51
  15  -3 -10   32.81    4.11
  15  -3 -10   21.80    2.73
 -15   3  10   24.09    4.03
 -15  -3  10   24.92    3.70
  15   3 -10   17.47    4.13
  15   3 -10   17.78    3.50
 -15   3  10   22.26    2.82
 -15  -3  10   21.62    5.03
 -15   3  10    4.09    4.80
  15  -3 -11    5.03    3.23
 -15   3  11   -5.58    2.80
  15  -3 -11   -0.05    4.15
 -15  -3  11    5.37    3.45
 -15   3  11    4.68    3.58
 -15   3  11   -8.28    4.76
  15   3 -11   -2.50    4.03
  15   3 -11    9.00    3.70
  15  -3 -12   24.02    3.74
 -15   3  12   13.20    4.74
 -15  -3  12   12.57    2.56
 -15   3  12   37.40    3.87
  15  -3 -12   40.36    4.23
  15   3 -12   33.66    4.41
  15   3 -12   34.36    3.62
 -15   3  12   21.36    4.17
  15   3 -13   13.14    3.80
 -15  -3  13   14.86    4.59
 -15  -3  13    3.40    3.39
 -15   3  13    4.96    3.81
 -15   3  13   15.01    4.22
  15   3 -13    6.02    3.95
  15  -3 -13    9.62    2.69
 -15   3  13    9.60    4.29
  15  -3 -13   12.41    3.86
  15   3 -14   58.75    3.56
 -15   3  14   46.14    3.98
  15  -3 -14   50.42    3.79
 -15  -3  14   45.23    5.19
 -15   3  14   52.08    3.16
  15   3 -14   50.45    4.54
  15  -3 -14   46.96    3.14
 -15   3  14   62.79    4.31
 -15  -3  14   47.17    3.78
  15   3 -15    1.17    3.87
  15   3 -15   11.93    3.60
 -15   3  15    4.28    3.03
 -15   3  15   -1.30    3.40
  15  -3 -15   19.10    3.40
 -15   3  15    7.97    4.41
  15  -3 -15    5.22    4.02
 -15  -3  15   16.34    3.80
 -15  -3  15    5.75    4.65
 -15  -3  16   25.01    3.40
 -15   3  16   19.64    3.32
 -15   3  16    3.10    3.87
  15  -3 -16   16.14    4.06
  15   3 -16   14.39    3.62
 -15   3  16    5.98    3.57
  15   3 -16   18.69    3.89
  15  -3 -16    5.41    2.71
 -15  -3  16    6.36    4.69
  15   3 -17   24.87    3.95
 -15   3  17   11.12    4.49
 -15  -3  17   21.45    4.96
  15   3 -17   29.11    3.62
  15  -3 -17   17.05    2.74
 -15  -3  17   18.02    2.95
 -15   3  17   27.07    3.86
 -15  -3  18   -2.29    4.93
  15  -3 -18   13.18    2.73
 -15  -3  18    8.23    2.67
 -15   3  18   12.04    4.00
  15   3 -18   16.55    4.22
 -15   3  18   17.32    3.51
  15   3 -18   -0.23    3.84
  15   3 -19   86.42    4.26
 -15   3  19  100.16    4.29
  15  -3 -19   94.54    3.00
 -15  -3  19   79.92    5.92
  15   3 -19   85.95    4.62
 -15   3  19  100.21    3.94
 -15  -3  19   73.59    3.66
 -15   3  20   11.35    4.24
  15   3 -20   12.02    3.40
  15  -3 -20    5.49    3.25
 -15   3  20    1.66    3.78
 -15  -3  20    4.68    4.45
 -15  -3  20   -7.28    3.49
 -15   3  21   19.73    4.24
 -15  -3  21   18.74    3.40
  15  -3 -21   18.29    3.65
 -15   3  21    7.92    3.28
  15   3 -21   38.08    3.20
 -15  -3  21   24.05    5.08
 -15  -3  22    0.94    3.72
  15  -3 -22   15.13    2.99
 -15   3  22   -5.53    4.16
  15   3 -22   -6.60    3.24
 -15  -3  22    2.63    4.83
 -15   3  22    9.28    3.33
 -15  -3  23   23.37    4.97
 -15   3  23   25.16    3.12
  15   4  -1    9.42    3.92
 -15   4   1    3.44    3.23
  15  -4  -1    9.03    3.56
 -15  -4   1   -2.85    2.81
 -15  -4   1   20.23    4.67
 -15   4   1   -6.48    3.71
  15   4  -1   -0.45    4.48
  15  -4  -1   17.89    3.07
 -15   4   2  288.93    5.53
  15  -4  -2  282.00    5.37
 -15   4   2  294.93    4.64
  15   4  -2  286.38    5.73
  15   4  -2  303.95    4.74
  15  -4  -2  297.94    4.82
 -15  -4   2  276.27    4.50
 -15  -4   2  270.65    5.64
  15  -4  -3    5.34    3.54
 -15  -4   3   29.75    4.92
  15   4  -3    8.37    4.25
  15  -4  -3    9.26    4.00
  15   4  -3    7.46    3.46
 -15   4   3    6.37    3.31
 -15  -4   3    4.35    3.59
 -15   4   3   -7.54    3.87
 -15   4   4  246.74    5.38
 -15   4   4  279.58    3.87
  15   4  -4  284.16    5.49
  15  -4  -4  287.15    4.22
 -15  -4   4  243.97    4.56
  15  -4  -4  265.18    4.52
 -15  -4   4  233.51    5.72
  15   4  -4  281.86    5.43
 -15  -4   5   30.41    4.68
  15   4  -5   24.30    4.74
 -15  -4   5   28.55    3.90
  15   4  -5   43.75    4.58
  15  -4  -5   18.20    4.27
 -15   4   5   36.38    3.96
  15  -4  -5   25.73    2.66
 -15   4   5   27.54    3.23
 -15  -4   6   92.85    5.20
  15   4  -6  126.10    5.12
 -15   4   6  127.77    4.67
  15  -4  -6  117.06    3.12
 -15   4   6  132.53    3.39
 -15  -4   6  122.83    4.27
  15   4  -6  120.00    3.94
  15  -4  -6  109.03    4.65
 -15   4   7   13.07    3.83
 -15   4   7   35.12    4.54
  15   4  -7   42.28    4.71
  15   4  -7   20.21    4.42
 -15   4   7   29.43    3.92
  15  -4  -7   19.12    3.87
 -15  -4   7   30.33    5.10
  15  -4  -7   26.25    3.32
 -15  -4   7   35.32    3.78
  15   4  -8   35.34    4.04
  15   4  -8   39.78    4.65
  15  -4  -8   50.69    3.71
 -15  -4   8   52.59    3.39
 -15  -4   8   45.18    5.15
 -15   4   8   43.61    4.56
 -15   4   8   53.46    4.01
 -15   4   8   53.07    3.80
  15  -4  -8   44.37    3.04
 -15  -4   9    4.27    3.38
 -15  -4   9   -1.52    4.98
 -15   4   9   17.34    4.09
  15   4  -9   -5.12    3.60
 -15   4   9    4.63    3.86
 -15   4   9   -1.26    2.76
  15  -4  -9   -4.04    3.00
  15  -4  -9    2.11    3.21
  15   4  -9    4.90    4.58
 -15  -4  10  -12.16    3.35
 -15   4  10   18.20    3.68
  15  -4 -10   -6.19    2.38
 -15   4  10    9.65    3.80
  15   4 -10    5.31    3.27
  15   4 -10   -1.34    4.46
  15  -4 -10    4.47    2.99
 -15   4  10    1.73    4.42
  15  -4 -11    4.33    3.23
 -15   4  11   -2.37    2.81
 -15   4  11   11.67    4.45
  15   4 -11    9.29    3.70
 -15   4  11   -4.44    3.49
 -15  -4  11   20.86    2.57
  15   4 -11    5.32    3.88
  15  -4 -11    6.96    2.91
 -15   4  12    9.01    4.36
 -15   4  12   -2.80    3.47
 -15  -4  12   -8.05    4.49
  15  -4 -12   -0.63    2.91
 -15   4  12   -2.58    3.73
  15  -4 -12    9.37    3.45
  15   4 -12    1.68    4.23
  15   4 -12   10.80    3.56
  15  -4 -13    6.75    2.52
  15   4 -13    2.39    4.11
  15   4 -13   -0.75    3.57
  15  -4 -13   11.41    2.88
 -15  -4  13    5.73    5.14
 -15   4  13   -4.42    4.00
 -15  -4  13    0.76    2.66
 -15   4  13   12.51    4.03
 -15   4  14   40.84    3.50
 -15  -4  14   31.14    2.78
  15   4 -14   45.93    3.94
  15   4 -14   39.35    4.14
  15  -4 -14   33.62    3.90
 -15   4  14   22.75    3.83
 -15  -4  14   33.15    4.58
 -15   4  14   57.54    4.25
 -15   4  15    8.13    3.64
 -15   4  15   13.23    2.73
 -15  -4  15   15.25    4.88
  15   4 -15    7.67    3.24
 -15  -4  15    6.55    2.54
  15   4 -15    0.39    4.13
 -15   4  15   12.70    4.60
  15   4 -16    3.76    3.49
  15  -4 -16   11.22    2.41
 -15   4  16    9.75    3.57
 -15  -4  16    0.69    5.44
  15   4 -16   10.40    4.23
 -15   4  16   -3.80    3.30
 -15   4  16   16.70    2.91
 -15  -4  16   -2.04    2.74
  15   4 -17    7.01    3.43
  15   4 -17   14.62    3.81
 -15   4  17   -7.89    3.76
 -15   4  17    9.45    4.27
 -15   4  17   13.49    3.97
 -15  -4  17   12.03    3.31
  15  -4 -17   13.71    2.67
 -15  -4  17    4.26    4.48
  15   4 -18   34.79    3.55
 -15   4  18   21.69    3.78
  15   4 -18   26.85    4.08
 -15   4  18   31.34    3.97
 -15  -4  18   29.54    5.01
  15  -4 -18   30.76    2.91
 -15  -4  18   48.44    3.54
 -15  -4  19   12.22    3.23
 -15   4  19    7.01    3.74
 -15   4  19    8.31    3.46
 -15  -4  19    4.27    4.62
  15  -4 -19    6.44    2.58
  15   4 -19   -1.97    2.56
  15   4 -19    5.02    3.71
 -15  -4  20   20.27    3.11
  15   4 -20   19.21    3.37
  15  -4 -20   29.34    3.33
 -15  -4  20   16.44    4.74
 -15   4  20   20.28    3.55
 -15   4  20   21.67    4.20
  15  -4 -21    9.53    3.51
  15   4 -21    8.17    3.46
 -15   4  21   11.60    3.70
 -15  -4  21    4.75    3.25
 -15  -4  21   21.26    4.61
 -15   4  21    6.28    4.28
 -15  -4  22  181.18    3.68
  15  -4 -22  163.37    3.85
 -15   4  22  156.81    4.59
 -15  -4  22  131.63    6.27
  15   4 -22  163.56    3.76
 -15   4  22  145.33    4.63
  15  -5  -1   15.05    3.12
  15  -5  -1   28.77    3.55
 -15   5   1   19.51    2.78
  15   5  -1   22.74    3.59
 -15   5   1   26.51    4.13
 -15  -5   1   23.62    4.52
 -15  -5   1   20.46    3.91
  15  -5  -2   86.59    4.31
  15  -5  -2   81.77    3.52
 -15   5   2   56.24    4.74
 -15  -5   2   63.70    4.73
 -15  -5   2   79.63    3.83
  15   5  -2   56.66    4.57
 -15   5   2   63.56    4.07
  15   5  -2   76.99    5.03
 -15   5   3  114.32    4.15
 -15  -5   3  134.78    3.30
  15   5  -3  107.52    5.22
  15  -5  -3  111.03    3.40
  15   5  -3  124.30    4.64
  15  -5  -3  112.02    3.13
 -15  -5   3  105.98    5.22
 -15   5   3  125.90    4.53
  15  -5  -4    2.12    3.39
 -15  -5   4   24.73    5.01
 -15   5   4    8.56    2.61
 -15  -5   4   22.97    2.78
  15   5  -4    7.50    3.41
  15  -5  -4   14.45    4.19
 -15   5   4    6.74    4.43
  15   5  -4   10.90    4.48
 -15  -5   5  154.14    5.15
  15   5  -5  165.76    5.46
  15   5  -5  159.74    5.19
 -15  -5   5  162.37    4.20
 -15   5   5  156.15    5.10
 -15   5   5  177.81    4.07
  15  -5  -5  164.67    3.57
  15  -5  -5  171.92    4.10
 -15  -5   6    4.34    4.70
 -15   5   6   19.85    3.51
  15   5  -6    7.61    4.27
 -15  -5   6   16.13    3.59
  15  -5  -6   15.62    3.47
 -15   5   6    6.25    3.12
  15  -5  -6    6.49    3.76
  15   5  -6   12.80    4.27
  15   5  -7   76.33    4.34
 -15   5   7   95.43    4.35
  15   5  -7   78.10    4.78
  15  -5  -7   79.68    3.85
 -15  -5   7   79.25    3.69
 -15   5   7   76.13    2.97
  15  -5  -7  103.97    4.22
 -15  -5   7   76.96    4.98
  15   5  -8   38.02    3.88
 -15   5   8   35.81    3.68
  15  -5  -8   56.11    3.93
  15   5  -8   24.34    4.53
  15  -5  -8   28.24    3.40
 -15   5   8   35.72    4.13
 -15   5   8   31.27    3.54
 -15  -5   8   39.15    3.73
 -15   5   9   24.27    3.92
  15   5  -9   35.29    4.61
  15  -5  -9   36.04    2.95
 -15  -5   9   38.17    3.32
  15  -5  -9   25.07    3.51
 -15   5   9   19.12    4.16
 -15   5   9   31.34    3.60
  15   5  -9   33.25    3.74
 -15   5  10   27.98    3.96
 -15  -5  10   21.29    4.91
 -15   5  10   44.01    2.91
  15  -5 -10   51.76    3.82
  15   5 -10   49.52    4.51
 -15   5  10   49.15    4.23
  15   5 -10   37.68    3.79
  15  -5 -10   25.23    2.71
 -15  -5  10   22.12    3.53
 -15   5  11   65.30    4.03
 -15  -5  11   41.64    4.82
  15   5 -11   57.11    4.51
 -15  -5  11   47.61    2.74
  15   5 -11   46.09    3.86
  15  -5 -11   40.67    3.31
  15  -5 -11   52.37    4.21
 -15   5  11   50.79    3.90
 -15   5  11   42.01    3.85
 -15  -5  12   19.83    2.66
 -15  -5  12   33.34    4.40
  15   5 -12   33.09    4.17
  15  -5 -12   47.49    3.52
 -15   5  12   32.06    3.88
 -15   5  12   34.49    3.12
 -15   5  12   24.74    3.95
  15  -5 -12   34.31    4.25
  15   5 -12   35.38    4.57
  15  -5 -13   12.52    4.24
 -15   5  13    2.08    3.52
 -15   5  13   -1.78    3.72
 -15  -5  13    5.37    4.24
 -15  -5  13   -0.07    2.51
  15   5 -13    9.59    4.33
  15  -5 -13    8.50    3.26
  15   5 -13   -9.93    3.65
 -15   5  13    7.67    4.48
 -15   5  14  126.47    4.47
  15   5 -14  119.40    4.77
  15   5 -14  109.92    4.31
 -15   5  14  129.70    3.21
 -15   5  14  115.35    4.80
 -15  -5  14  116.90    3.80
 -15  -5  14   60.16    5.05
  15  -5 -14  123.64    3.79
 -15   5  15   11.82    3.12
 -15  -5  15   18.45    3.78
  15   5 -15   17.29    4.65
 -15   5  15   24.88    3.67
 -15   5  15    9.42    3.68
 -15  -5  15   15.14    3.29
  15   5 -15   31.21    3.39
 -15   5  16   51.94    3.90
 -15  -5  16   27.43    4.57
  15   5 -16   31.39    3.93
 -15  -5  16   55.45    3.65
 -15   5  16   19.99    4.20
  15   5 -16   36.40    4.70
 -15   5  16   33.54    3.73
 -15   5  17   15.34    3.85
  15   5 -17    9.64    3.49
 -15  -5  17   16.73    3.65
 -15  -5  17    3.51    4.33
 -15   5  17    9.06    3.80
 -15   5  17   21.32    4.01
  15   5 -17   14.46    4.52
  15  -5 -17   34.04    3.32
 -15   5  18   99.80    3.87
  15  -5 -18   93.14    3.62
  15   5 -18   97.60    5.16
 -15  -5  18   83.23    5.73
 -15  -5  18   74.09    4.07
 -15   5  18   74.85    3.91
 -15   5  18   80.90    4.09
  15   5 -18   88.57    3.93
 -15  -5  19   11.52    4.46
 -15  -5  19   16.51    3.25
 -15   5  19   23.62    4.09
  15   5 -19   12.90    3.07
 -15   5  19    3.60    3.66
  15  -5 -19   19.69    3.01
 -15  -5  20   14.48    4.83
  15   5 -20    0.56    3.21
 -15  -5  20   -1.47    3.33
 -15   5  20   21.30    3.92
  15  -5 -20   10.48    3.38
 -15   5  20    0.87    3.61
 -15   5  21   42.18    3.50
 -15  -5  21    8.85    4.25
 -15  -6   1   11.78    3.51
 -15   6   1    2.77    3.03
 -15   6   1   12.76    3.08
  15  -6  -1   -1.55    2.89
  15  -6  -1   -1.07    3.36
  15   6  -1   15.09    4.54
 -15  -6   1    9.03    4.82
 -15  -6   2   54.79    4.77
  15  -6  -2   87.48    3.64
  15   6  -2   71.49    4.34
 -15   6   2   78.00    4.58
 -15   6   2   59.44    2.86
  15  -6  -2   55.50    4.17
 -15  -6   2   70.04    3.84
  15  -6  -3   -9.02    3.42
  15   6  -3  -13.21    4.33
  15  -6  -3    9.54    3.91
 -15   6   3   -4.72    2.54
 -15  -6   3   -2.97    4.32
  15   6  -3    0.79    4.92
 -15  -6   3   23.25    3.76
 -15  -6   4   61.83    4.48
 -15   6   4   80.84    3.78
 -15  -6   4   68.05    3.62
 -15   6   4   75.47    4.52
  15   6  -4   69.00    5.47
  15   6  -4   57.71    4.59
  15  -6  -4   82.74    3.37
  15  -6  -4   60.74    3.13
  15   6  -5   77.04    4.74
  15  -6  -5   56.99    3.50
  15   6  -5   56.08    4.98
 -15   6   5   31.40    4.19
 -15  -6   5   49.15    4.70
  15  -6  -5   66.03    4.23
 -15  -6   5   48.42    2.90
 -15   6   5   61.16    3.82
  15   6  -6  124.71    4.63
 -15   6   6  107.96    3.50
  15  -6  -6  114.04    3.52
  15  -6  -6  132.27    3.30
 -15  -6   6  121.39    4.11
 -15   6   6  106.38    3.82
  15   6  -6  120.76    5.36
 -15  -6   6   95.09    4.68
  15  -6  -7   13.74    3.92
  15  -6  -7    1.93    3.23
 -15  -6   7   21.19    3.64
 -15   6   7   10.11    3.66
  15   6  -7   13.51    4.46
  15   6  -7   10.07    4.37
 -15   6   7   11.18    2.59
  15   6  -8   13.54    4.34
  15  -6  -8   -5.42    3.40
  15  -6  -8    8.51    3.56
  15   6  -8   -1.41    3.88
 -15  -6   8   -0.41    2.74
 -15   6   8   -0.11    3.89
 -15   6   8   11.17    3.53
 -15   6   8   10.07    4.04
  15   6  -9   15.15    3.63
 -15  -6   9   15.89    4.08
 -15   6   9    9.76    4.09
 -15  -6   9   -3.07    2.76
 -15   6   9   16.85    3.60
  15   6  -9   14.95    4.50
  15  -6  -9   17.71    3.56
 -15   6   9   17.21    3.79
  15  -6  -9   -4.36    3.37
 -15   6  10   -0.52    3.72
  15   6 -10    2.58    4.08
 -15  -6  10   15.48    4.54
 -15   6  10    5.68    3.69
 -15  -6  10    6.75    3.76
  15  -6 -10    2.52    2.46
  15   6 -10   -1.49    3.60
 -15   6  10    0.11    2.63
  15  -6 -10   -4.01    3.99
  15   6 -11   19.32    4.20
 -15  -6  11   13.60    3.79
 -15   6  11   16.38    3.29
 -15   6  11   20.52    3.45
 -15  -6  11   23.60    4.35
  15  -6 -11    6.30    3.80
  15  -6 -11   17.83    3.40
 -15   6  11   20.30    3.03
  15   6 -11   23.59    3.62
 -15   6  12    5.46    3.57
 -15  -6  12   14.09    4.26
 -15  -6  12   14.40    3.23
  15   6 -12   11.17    4.76
  15   6 -12    6.85    4.00
 -15   6  12   18.61    3.56
  15  -6 -12   10.20    3.30
 -15   6  13   11.64    4.52
 -15  -6  13    7.95    4.41
 -15   6  13   23.64    3.71
  15   6 -13   25.01    3.93
  15   6 -13   11.73    4.53
 -15  -6  13   22.04    2.61
 -15   6  13   28.73    3.60
  15  -6 -13   25.96    3.23
  15   6 -14   50.96    3.93
 -15  -6  14   44.09    3.56
 -15  -6  14   33.92    4.87
 -15   6  14   52.35    3.99
  15  -6 -14   43.12    2.60
  15   6 -14   52.50    4.79
 -15   6  14   32.42    3.89
 -15   6  14   44.54    3.07
 -15   6  15   12.08    3.81
 -15   6  15   23.80    3.66
  15   6 -15   17.11    3.73
 -15  -6  15   12.56    3.84
  15   6 -15    4.42    4.43
 -15   6  15   10.07    2.82
 -15  -6  15   22.00    3.71
  15  -6 -15    0.51    3.17
 -15  -6  16    5.35    3.20
  15   6 -16    1.87    3.71
 -15  -6  16   -3.94    4.81
  15   6 -16    4.65    4.43
 -15   6  16   -5.39    3.62
 -15   6  16   -1.24    3.72
 -15  -6  17   15.90    2.58
 -15  -6  17   28.88    4.95
 -15   6  17   53.42    3.71
 -15   6  17   19.74    4.13
  15   6 -17   29.46    4.34
 -15   6  17   20.88    3.80
  15   6 -17   14.72    3.07
 -15   6  18   10.59    3.70
  15  -6 -18   -2.47    3.35
  15   6 -18    5.70    4.48
 -15  -6  18   -0.14    4.90
 -15   6  18    6.71    3.97
  15   6 -18   17.91    2.75
 -15   6  18    7.13    3.79
 -15  -6  18   14.46    3.04
 -15  -6  19   28.53    4.34
 -15   6  19   45.40    3.94
 -15  -6  19   23.44    3.78
 -15   6  19   50.92    3.61
 -15   6  19   56.00    3.96
  15   6 -19   41.25    3.01
  15  -6 -19   50.16    3.66
 -15   7   1  -10.33    4.18
 -15  -7   1   -5.17    4.57
  15  -7  -1   11.27    3.68
  15   7  -1    0.43    4.18
 -15  -7   1   -4.25    2.53
  15  -7  -1   16.20    3.13
 -15   7   1   -0.76    2.39
  15   7  -2    3.44    4.09
  15  -7  -2    5.10    2.91
 -15   7   2    4.63    2.48
 -15  -7   2   -0.07    4.33
 -15  -7   2    0.72    3.61
  15  -7  -2    2.06    3.13
 -15   7   2  -11.15    4.68
 -15  -7   3   95.73    3.08
  15   7  -3   85.44    4.39
 -15   7   3  105.33    3.04
 -15  -7   3   89.97    4.30
 -15   7   3  118.44    4.60
  15  -7  -3   91.21    3.43
  15  -7  -3   72.91    3.96
  15  -7  -4   28.71    4.11
 -15  -7   4   15.62    4.01
 -15   7   4   21.64    3.86
 -15  -7   4   10.83    3.57
  15   7  -4   25.27    4.04
  15  -7  -4   10.02    3.25
 -15   7   4    8.61    3.23
  15  -7  -5   16.07    2.98
 -15  -7   5    2.56    3.30
  15  -7  -5    6.54    2.58
 -15  -7   5  -16.93    4.49
 -15   7   5  -13.77    4.07
  15   7  -5    5.66    5.65
 -15   7   5    2.28    3.46
  15   7  -5   23.09    3.96
 -15   7   6   17.81    3.62
  15   7  -6    8.52    5.03
  15   7  -6    8.04    4.53
  15  -7  -6   11.98    2.43
 -15  -7   6   18.72    3.36
  15  -7  -6   24.87    3.81
 -15   7   6   17.91    3.94
  15   7  -7   22.51    4.40
 -15  -7   7   18.11    3.79
 -15   7   7   18.91    3.89
  15   7  -7   24.86    4.47
  15  -7  -7   35.35    3.38
  15  -7  -7   19.00    3.63
 -15   7   7   22.04    3.30
 -15  -7   8    9.89    4.38
 -15   7   8   10.74    3.82
 -15  -7   8   -5.28    2.73
  15  -7  -8    2.74    3.32
  15   7  -8   -6.09    4.42
 -15   7   8   -2.86    2.54
  15  -7  -8    8.41    3.58
 -15   7   8    7.03    3.70
  15   7  -8   10.16    4.44
  15  -7  -9   15.27    3.25
  15   7  -9    2.38    4.12
 -15   7   9   -0.92    2.45
  15  -7  -9   15.64    3.81
 -15  -7   9   -0.99    4.29
 -15   7   9    0.98    3.52
 -15   7   9    4.02    3.50
 -15  -7   9   -0.67    3.73
  15   7  -9   -3.03    4.15
  15   7 -10   67.54    4.59
  15   7 -10   59.76    4.92
 -15  -7  10   62.76    3.85
  15  -7 -10   69.53    2.85
 -15  -7  10   93.56    5.13
 -15   7  10   82.25    3.85
 -15   7  10   57.15    4.19
 -15   7  10   77.28    4.25
 -15   7  11   -2.63    4.12
 -15   7  11    5.04    3.80
 -15  -7  11   15.34    2.49
 -15   7  11  -10.31    3.60
 -15  -7  11    7.88    4.22
  15  -7 -11    4.53    3.63
  15   7 -11    5.75    3.89
  15   7 -11    8.90    4.30
  15   7 -12   11.19    4.32
  15  -7 -12   -1.61    2.24
 -15   7  12   12.55    3.47
 -15  -7  12    6.60    4.08
 -15  -7  12    4.63    3.64
  15   7 -12    6.22    3.91
 -15   7  12    7.03    3.78
 -15   7  12   -0.69    3.58
 -15   7  13   32.15    2.91
  15  -7 -13   29.04    3.40
 -15  -7  13   16.12    3.44
  15   7 -13   26.97    4.30
  15   7 -13   27.67    3.82
 -15  -7  13   27.02    4.52
 -15   7  13   35.39    3.09
 -15   7  13   32.91    3.74
  15   7 -14   58.84    4.14
 -15   7  14   55.26    2.77
  15  -7 -14   59.90    3.63
 -15  -7  14   65.82    4.73
 -15   7  14   64.71    4.23
 -15  -7  14   73.63    3.73
 -15   7  14   54.79    4.54
  15   7 -14   69.41    4.98
 -15  -7  15    5.74    4.09
 -15   7  15   -1.09    3.30
  15  -7 -15    4.31    3.14
 -15   7  15   -5.05    2.93
  15   7 -15    4.66    4.27
 -15   7  15   12.40    3.99
 -15  -7  15   21.10    3.45
  15   7 -15   16.23    3.57
 -15   7  16    1.00    3.93
 -15   7  16    9.14    3.90
 -15   7  16    9.38    4.07
 -15  -7  16    8.26    4.47
  15   7 -16    8.50    3.22
  15  -7 -16   19.59    2.33
  15   7 -16   12.47    4.66
  15   7 -17    6.01    3.02
 -15  -7  17    7.20    3.21
  15  -7 -17    8.89    2.41
 -15   7  17    5.45    3.39
 -15  -7  17   13.38    4.29
  15   7 -17    4.62    4.73
 -15   7  17   -1.77    3.20
 -15   7  17   24.11    3.54
  15   8  -1    9.44    4.21
  15  -8  -1   15.16    4.04
 -15   8   1   -9.42    3.00
 -15  -8   1    1.80    3.45
 -15   8   1    2.52    3.41
 -15  -8   1   11.55    2.60
  15  -8  -2    3.25    3.28
 -15   8   2  -16.48    4.63
  15   8  -2    6.05    4.08
  15  -8  -2    4.43    4.04
 -15  -8   2    8.12    3.74
  15   8  -3    2.24    3.94
 -15   8   3    9.17    3.05
  15  -8  -3   -5.41    3.44
 -15  -8   3   19.37    3.31
 -15  -8   3    1.52    3.65
  15  -8  -3   -1.74    3.75
 -15   8   3   -6.96    3.47
  15   8  -4   64.79    4.11
 -15   8   4   48.04    4.61
  15  -8  -4   69.27    3.86
 -15  -8   4   72.07    3.66
 -15  -8   4   53.63    4.17
 -15   8   4   39.14    3.75
  15  -8  -4   70.40    3.17
  15  -8  -5   17.49    3.30
 -15   8   5    2.01    3.58
 -15   8   5  -11.11    4.29
  15   8  -5    5.89    4.26
 -15  -8   5    9.72    3.55
  15  -8  -5    8.01    3.52
  15   8  -6   -1.51    3.80
 -15   8   6   -6.13    3.97
 -15   8   6   13.07    3.63
  15  -8  -6   -5.90    3.92
  15  -8  -6    9.47    2.59
 -15  -8   6   -1.36    2.45
 -15  -8   7   13.88    3.77
  15   8  -7   16.19    4.30
 -15   8   7   28.72    3.78
 -15  -8   7   28.05    3.65
  15  -8  -7   13.96    3.20
  15   8  -7   16.21    5.84
 -15   8   7   23.82    3.57
 -15  -8   8   32.01    4.09
 -15  -8   8   33.21    2.59
  15   8  -8   14.36    4.62
  15   8  -8   19.89    4.17
  15  -8  -8   31.89    3.47
 -15   8   8   17.63    3.03
 -15   8   8    0.29    3.37
 -15   8   8    7.37    3.85
 -15   8   9    5.37    3.89
 -15   8   9   -4.22    3.60
  15   8  -9   -7.93    4.34
 -15  -8   9   -6.61    4.35
  15   8  -9    3.58    4.55
 -15   8   9    4.05    2.58
 -15  -8   9   17.17    3.45
  15  -8  -9   10.10    2.45
 -15   8  10   10.45    3.56
 -15   8  10   16.66    4.04
 -15  -8  10   16.81    4.80
  15   8 -10   20.88    4.30
  15  -8 -10   22.67    3.34
 -15  -8  10   16.46    2.66
 -15   8  10    9.81    2.68
  15   8 -10    7.46    4.38
  15  -8 -11   17.94    3.17
 -15   8  11   10.09    3.75
  15   8 -11   24.36    3.89
 -15   8  11   14.82    3.23
 -15   8  11   28.95    3.92
 -15  -8  11    5.27    3.59
  15   8 -11   22.63    4.04
 -15  -8  11   11.33    4.09
 -15  -8  12    3.15    3.72
  15   8 -12    3.59    3.30
  15   8 -12    8.60    4.50
 -15   8  12   12.92    3.73
  15  -8 -12    6.06    3.63
 -15  -8  12    7.58    2.58
 -15   8  12   -1.15    3.68
 -15   8  12    0.73    3.59
 -15  -8  13   20.64    3.36
 -15  -8  13    4.18    4.17
  15   8 -13   -2.06    3.48
 -15   8  13   -5.11    3.79
 -15   8  13    8.52    3.41
  15   8 -13   10.16    4.27
 -15   8  13    1.52    3.54
  15  -8 -13   10.05    3.13
 -15   8  14   13.48    3.87
  15   8 -14   15.63    4.36
  15   8 -14   14.86    3.64
 -15   8  14   28.02    3.87
 -15  -8  14   18.20    3.90
 -15  -8  14    9.64    2.50
  15  -8 -14   16.32    3.15
 -15   8  14    9.07    3.26
 -15  -9   1   53.63    3.47
  15  -9  -1   42.54    3.98
 -15   9   1   27.84    3.17
 -15  -9   1   42.06    3.98
  15   9  -1   46.54    4.39
 -15   9   1   38.66    3.40
  15  -9  -2   60.86    4.06
 -15  -9   2   58.25    4.18
 -15   9   2   60.70    4.38
 -15  -9   2   58.06    4.06
 -15   9   2   72.60    3.04
  15   9  -2   69.90    4.16
 -15  -9   3   78.89    4.31
 -15   9   3   82.34    4.09
 -15  -9   3   79.27    3.91
 -15   9   3   70.36    2.91
  15  -9  -3   67.19    3.05
  15   9  -3   75.06    4.25
 -15  -9   4   33.52    3.32
  15   9  -4   24.39    3.80
 -15   9   4   26.13    3.93
 -15   9   4   19.82    2.49
  15  -9  -4   39.94    3.20
  15   9  -5   27.35    3.87
 -15   9   5   48.88    4.22
 -15  -9   5   42.81    3.16
  15  -9  -5   20.91    3.52
 -15   9   5   48.77    2.73
  15   9  -6    3.38    4.06
 -15  -9   6   -9.81    3.70
  15  -9  -6  -10.85    3.21
 -15   9   6   14.71    4.26
 -15   9   6   14.44    2.69
 -15  -9   6    5.66    3.87
 -15  -9   7   49.62    3.18
  15   9  -7   31.83    4.07
 -15   9   7   15.13    2.84
 -15  -9   7   30.95    3.87
  15  -9  -7   14.91    3.32
 -15   9   7   40.03    4.11
 -15  -9   8   43.44    3.19
 -15   9   8   38.70    3.44
 -15   9   8   38.35    3.48
  15   9  -8   41.27    4.24
 -15  -9   8   45.62    4.12
  15  -9  -8   24.68    3.70
 -15   9   8   20.28    4.18
 -15  -9   9   -0.51    3.80
  15   9  -9    8.61    4.24
 -15  -9   9   24.39    3.47
  15   9  -9   12.33    4.02
 -15   9   9    1.18    3.94
  15  -9  -9    3.48    2.72
 -15   9   9   14.54    2.94
 -15   9   9   10.33    3.48
 -15  -9  10    5.60    3.67
  15   9 -10   10.26    4.48
 -15  -9  10   14.73    2.99
  15  -9 -10   15.56    3.16
 -15   9  10   13.01    3.52
 -15   9  10   11.90    3.23
 -15   9  10   13.14    3.70
  15   9 -10    3.36    4.28
 -14   0   1   -2.58    4.20
 -14   0   1   13.34    5.36
  14   0  -1    3.97    4.62
  14   0  -1    7.92    3.75
  14   0  -2  361.26    5.72
 -14   0   2  341.41    5.47
 -14   0   2  315.28    6.35
  14   0  -2  329.23    5.39
  14   0  -3   16.29    4.87
 -14   0   3   -2.14    4.25
 -14   0   3    0.83    3.77
  14   0  -3   -7.82    2.99
  14   0  -4   12.94    4.76
 -14   0   4   10.19    2.88
  14   0  -4    8.58    3.99
 -14   0   4   13.38    4.35
 -14   0   4   -4.03    5.30
  14   0  -5    8.47    4.02
 -14   0   5   -1.49    3.71
 -14   0   5    4.57    4.14
 -14   0   5    3.42    4.38
  14   0  -5   -6.49    4.29
 -14   0   6   -0.09    4.13
  14   0  -6   -2.67    4.12
 -14   0   6   13.42    4.11
 -14   0   6    9.52    5.27
  14   0  -6    9.59    4.73
 -14   0   7    7.64    5.24
  14   0  -7   -1.71    4.49
 -14   0   7   -3.49    3.14
 -14   0   7    5.94    2.82
  14   0  -7    2.43    3.92
 -14   0   8    2.00    4.67
  14   0  -8    3.60    4.73
 -14   0   8   18.05    3.76
 -14   0   8   26.98    2.82
  14   0  -8   17.87    2.71
 -14   0   9   -5.29    4.76
 -14   0   9   -1.00    4.20
  14   0  -9   -2.69    3.27
 -14   0   9    0.47    3.92
  14   0  -9   -2.55    3.89
 -14   0  10   29.18    5.18
  14   0 -10   13.57    4.08
 -14   0  10   36.24    4.07
  14   0 -10   24.95    4.25
 -14   0  10   13.99    4.65
  14   0 -11    5.92    4.20
 -14   0  11   -1.06    3.58
 -14   0  11   -4.60    4.98
  14   0 -11    9.18    3.72
 -14   0  11    2.94    3.11
 -14   0  12  231.39    3.69
 -14   0  12  203.43    4.99
  14   0 -12  195.58    4.95
 -14   0  12  180.39    5.57
  14   0 -12  200.04    4.46
 -14   0  13    4.39    3.55
  14   0 -13    3.29    3.67
  14   0 -13   19.03    4.23
 -14   0  13    0.81    4.59
 -14   0  14   29.90    3.94
  14   0 -14   32.41    3.56
  14   0 -14   42.53    4.02
 -14   0  14   37.93    4.77
  14   0 -15    3.99    3.65
  14   0 -15   -2.16    3.84
 -14   0  15    5.34    3.78
 -14   0  15   -5.64    4.80
  14   0 -16  142.50    4.53
 -14   0  16  171.46    3.96
 -14   0  16  159.68    5.16
  14   0 -16  162.57    4.75
  14   0 -17   11.95    3.96
 -14   0  17   -4.52    3.28
  14   0 -17  -10.20    3.76
 -14   0  17    3.73    4.54
  14   0 -18   19.97    4.20
 -14   0  18    2.33    4.08
  14   0 -18   37.22    3.85
  14   0 -19   24.22    3.72
 -14   0  19   10.89    3.48
 -14   0  20    5.58    4.61
  14   0 -20    2.93    2.65
 -14   0  20    7.06    3.35
 -14   0  21   15.10    4.45
  14   0 -21   22.62    3.51
 -14   0  21    0.17    3.73
 -14   0  22   35.50    2.88
  14   0 -22   19.73    3.67
 -14   0  22   23.04    4.77
 -14   0  23    2.92    4.45
  14   0 -23    1.74    3.63
 -14   0  23   16.24    3.52
 -14   0  24    5.30    4.52
  14   0 -24   13.48    2.48
 -14   0  25   -2.61    4.09
 -14   0  25   -3.82    3.39
  14   0 -25   -4.11    3.12
 -14   1   1   56.19    4.50
  14  -1  -1   78.15    5.10
 -14  -1   1   57.67    3.93
  14   1  -1   64.83    5.35
  14  -1  -1   51.89    3.22
  14   1  -1   58.40    4.11
 -14   1   1   78.23    3.91
 -14  -1   1   55.29    4.66
  14   1  -2   27.18    3.81
  14   1  -2   45.03    5.09
  14  -1  -2   19.66    4.55
  14  -1  -2   30.69    4.26
 -14  -1   2   16.09    5.41
 -14   1   2   33.85    5.14
 -14  -1   2   31.28    4.13
 -14  -1   2   22.38    3.05
 -14   1   2   28.06    4.54
  14  -1  -3    5.04    4.27
  14  -1  -3    2.80    4.73
 -14   1   3   -4.35    4.06
 -14  -1   3    6.37    3.80
 -14  -1   3   16.45    3.90
  14   1  -3    7.25    3.83
  14   1  -3   -0.36    4.94
 -14  -1   3    5.43    4.02
 -14   1   3    3.90    5.25
 -14  -1   4   35.91    5.48
 -14   1   4   40.12    4.14
  14  -1  -4   31.00    4.24
  14   1  -4   30.13    4.10
  14   1  -4   23.97    4.83
 -14  -1   4   34.42    3.07
 -14  -1   4   33.72    4.22
 -14   1   4   26.82    4.01
  14  -1  -4   31.48    4.85
  14   1  -5    5.47    4.07
  14  -1  -5    2.72    3.96
 -14   1   5   -9.91    5.01
 -14   1   5   -1.38    3.04
 -14  -1   5   -5.17    5.04
 -14   1   5   16.22    4.05
  14   1  -5   -5.89    4.62
 -14  -1   5   20.63    3.73
  14  -1  -5  -12.11    4.65
 -14  -1   5    4.98    4.16
  14  -1  -6    1.48    3.11
 -14  -1   6    5.52    3.63
 -14   1   6   -3.48    3.67
  14   1  -6   -1.25    4.83
 -14   1   6    5.78    3.98
  14  -1  -6    4.92    3.83
  14   1  -6   12.98    3.79
 -14   1   6   -0.61    3.99
 -14  -1   6   15.40    4.61
 -14  -1   6    0.00    5.08
 -14   1   7   15.71    3.77
  14   1  -7    2.53    3.90
 -14   1   7   34.59    4.36
 -14  -1   7   17.22    5.30
  14   1  -7   16.12    4.77
  14  -1  -7    7.44    3.71
 -14  -1   7   11.35    4.09
 -14  -1   7   20.75    4.72
 -14   1   7   16.31    4.97
  14  -1  -7   15.42    4.59
 -14   1   8   67.75    3.16
 -14   1   8   58.66    4.67
 -14   1   8   71.80    5.21
 -14  -1   8   73.80    4.60
  14   1  -8   66.47    4.14
  14   1  -8   54.45    3.54
 -14  -1   8   67.94    2.89
  14  -1  -8   77.70    4.75
 -14  -1   8   73.99    5.27
  14  -1  -8   79.59    4.27
 -14   1   9    9.93    2.97
 -14   1   9    5.30    3.08
  14  -1  -9    6.41    4.45
 -14  -1   9   16.85    3.81
 -14   1   9   13.10    4.79
  14  -1  -9    5.00    2.69
 -14  -1   9    9.74    4.69
  14   1  -9    4.01    3.57
 -14  -1   9   12.21    5.02
  14   1  -9   -6.18    3.14
  14   1 -10   18.97    3.44
 -14   1  10   10.39    2.71
  14  -1 -10    6.74    4.15
 -14  -1  10   17.58    4.80
 -14  -1  10    4.24    4.26
 -14   1  10   -1.71    3.52
 -14   1  10    9.84    4.41
  14  -1 -10    6.54    2.78
  14   1 -10    6.49    4.23
 -14  -1  10   -3.97    3.64
 -14   1  11   31.12    2.78
  14   1 -11   34.89    3.22
  14  -1 -11   35.33    4.46
 -14   1  11   36.92    3.26
  14   1 -11   26.28    4.10
  14  -1 -11   29.96    2.85
 -14   1  11   31.02    3.48
 -14  -1  11   34.35    3.61
 -14  -1  11   35.67    4.84
 -14   1  12   46.48    3.51
 -14  -1  12   44.69    5.26
 -14   1  12   56.05    4.47
 -14  -1  12   41.11    3.99
 -14   1  12   40.72    3.75
  14  -1 -12   57.62    3.64
  14  -1 -12   59.67    4.33
  14   1 -12   44.72    3.74
  14   1 -12   48.79    3.96
 -14   1  13  108.55    4.82
 -14  -1  13   98.39    5.61
  14   1 -13   92.96    4.04
 -14  -1  13   88.46    3.20
 -14   1  13  114.11    4.03
  14   1 -13   99.45    4.89
  14  -1 -13  103.43    3.51
  14  -1 -13   86.97    3.88
 -14   1  13   95.66    4.80
  14   1 -14    5.36    4.30
  14  -1 -14    2.25    2.74
 -14   1  14   11.67    4.82
 -14   1  14    7.16    3.53
  14   1 -14   15.45    3.85
 -14   1  14   14.58    3.12
 -14  -1  14   16.60    5.04
  14  -1 -14    7.03    4.00
  14   1 -15  209.09    4.24
 -14  -1  15  214.79    4.54
 -14   1  15  215.41    4.39
 -14   1  15  205.52    5.64
  14  -1 -15  204.45    4.77
  14  -1 -15  189.35    5.04
  14   1 -15  215.27    5.14
  14  -1 -16   86.28    4.69
  14  -1 -16   97.63    4.13
  14   1 -16   83.06    4.71
 -14  -1  16   83.28    3.88
 -14   1  16   92.57    4.80
 -14   1  16  104.62    4.27
  14   1 -16   83.68    3.15
  14  -1 -17   49.79    4.49
  14   1 -17   32.07    2.93
 -14   1  17   47.63    4.91
 -14  -1  17   53.05    5.00
 -14   1  17   62.67    3.83
 -14  -1  17   47.35    3.92
  14  -1 -17   58.36    3.90
  14   1 -17   45.12    4.27
 -14   1  18    1.56    3.81
  14  -1 -18   11.58    3.97
  14   1 -18   17.47    4.19
 -14  -1  18    6.13    3.52
  14   1 -18    7.58    2.73
 -14  -1  18   -2.69    4.91
 -14   1  18    7.03    4.42
 -14   1  19  144.35    4.39
 -14  -1  19  117.25    5.37
  14  -1 -19  147.59    4.30
  14   1 -19  147.18    3.97
 -14  -1  19  150.20    4.12
 -14   1  19  135.13    4.84
 -14   1  20   30.55    4.72
  14  -1 -20   24.37    3.82
 -14  -1  20   22.05    4.68
 -14   1  20   41.09    3.38
 -14  -1  20   42.66    3.49
  14   1 -20   49.07    4.08
 -14   1  21    9.72    2.77
 -14  -1  21    2.18    3.32
  14   1 -21   10.85    3.30
 -14  -1  21    1.27    4.77
  14  -1 -21   13.47    2.62
 -14  -1  22   -1.55    3.76
 -14   1  22   -3.70    3.16
  14  -1 -22   -5.44    3.64
  14   1 -22   -2.45    3.64
 -14  -1  22    1.91    4.83
  14   1 -23   29.91    2.69
 -14   1  23   24.17    3.81
  14  -1 -23   24.28    2.93
 -14  -1  23   33.26    2.94
 -14  -1  23   37.32    4.80
  14  -1 -24    5.68    3.71
 -14   1  24   15.11    4.34
 -14  -1  24    4.16    5.11
  14   1 -24   24.14    3.08
  14   1 -25   18.72    3.26
 -14  -1  25    8.40    3.46
 -14   1  25    3.39    4.15
 -14  -1  25   10.01    4.19
 -14   1  25   -0.41    3.31
  14  -1 -25   23.59    3.40
 -14  -2   1    4.26    4.86
 -14   2   1   -4.66    4.73
  14  -2  -1   -2.70    4.01
  14  -2  -1    0.06    4.75
 -14  -2   1    1.10    3.96
  14   2  -1    9.27    4.00
  14   2  -1   11.94    4.98
 -14   2   1    4.46    4.19
 -14  -2   1   12.33    5.27
 -14   2   2   72.62    5.26
 -14  -2   2   68.28    4.85
  14   2  -2   69.58    4.33
  14   2  -2   77.03    5.12
 -14  -2   2   63.64    3.14
 -14   2   2   73.47    4.10
  14  -2  -2   77.63    4.99
  14  -2  -2   73.37    4.00
 -14  -2   2   62.35    3.93
 -14   2   3   15.89    4.91
  14  -2  -3   34.32    4.77
 -14  -2   3   48.69    3.84
  14   2  -3   26.62    4.21
  14  -2  -3   35.73    3.86
  14   2  -3   27.86    5.04
 -14  -2   3   34.98    4.45
 -14   2   3   31.19    3.19
 -14  -2   3   55.89    5.53
 -14   2   4  -10.75    4.59
 -14  -2   4    5.20    3.75
 -14   2   4   14.12    3.80
  14  -2  -4   12.79    3.85
  14  -2  -4    2.62    4.56
  14   2  -4   -2.71    4.14
 -14  -2   4   14.74    5.13
  14   2  -4    6.23    4.60
 -14  -2   4    0.23    4.43
 -14   2   5   -3.66    5.08
  14   2  -5   14.08    5.01
 -14  -2   5    6.60    2.67
 -14   2   5    7.13    4.07
  14  -2  -5    8.09    3.76
  14  -2  -5   19.59    4.43
 -14  -2   5   15.86    4.47
 -14  -2   5    1.89    3.90
  14   2  -5   14.81    4.04
  14   2  -6    9.15    4.76
 -14   2   6   -1.50    4.35
 -14   2   6   -4.02    4.21
 -14  -2   6    5.45    3.79
 -14   2   6   -0.84    4.17
  14   2  -6   -2.53    2.84
  14  -2  -6   -5.19    4.51
 -14  -2   6    8.07    4.87
  14  -2  -6    2.86    2.53
 -14  -2   6   -0.86    5.05
  14   2  -7   47.93    3.95
 -14   2   7   46.59    3.63
 -14   2   7   39.81    4.25
  14  -2  -7   34.57    4.18
  14   2  -7   46.30    3.40
 -14  -2   7   37.72    3.74
 -14   2   7   41.48    3.14
  14  -2  -7   38.60    3.77
 -14  -2   7   46.85    4.31
 -14  -2   7   42.54    5.48
  14  -2  -8   47.58    2.83
  14   2  -8   51.36    4.05
 -14   2   8   47.20    4.84
 -14  -2   8   44.81    5.22
 -14   2   8   51.85    4.30
  14   2  -8   46.40    4.62
 -14   2   8   53.16    3.95
  14  -2  -8   60.97    3.25
 -14  -2   8   47.00    3.90
 -14  -2   9   -8.26    5.42
  14  -2  -9    0.56    4.44
 -14  -2   9   -7.17    3.80
 -14   2   9   -0.71    4.18
 -14   2   9   12.17    4.78
  14   2  -9    8.05    4.25
 -14   2   9    4.03    3.95
  14   2  -9   11.44    3.63
  14  -2  -9    3.50    3.43
 -14   2  10   17.23    3.81
  14  -2 -10   13.38    3.32
 -14  -2  10   21.60    3.03
 -14   2  10   16.52    4.75
  14   2 -10   20.99    3.91
 -14   2  10   19.30    2.86
 -14  -2  10   15.77    5.40
  14   2 -10   28.99    4.18
  14  -2 -10   35.57    4.03
 -14  -2  11  239.53    6.31
 -14   2  11  260.40    5.14
 -14   2  11  298.63    4.80
 -14  -2  11  258.77    4.76
  14   2 -11  290.61    5.67
  14  -2 -11  238.02    3.80
  14  -2 -11  298.79    5.13
  14   2 -11  276.54    4.67
 -14   2  11  276.76    5.56
  14   2 -12   17.09    3.88
  14  -2 -12   14.47    2.75
 -14   2  12   12.70    2.84
  14   2 -12   12.86    4.42
 -14   2  12   10.91    3.24
  14  -2 -12   16.78    3.80
 -14  -2  12    1.00    2.85
 -14   2  12   12.97    4.53
  14  -2 -13   -8.33    3.92
  14   2 -13   12.18    3.67
 -14   2  13    6.72    4.33
  14  -2 -13    0.63    4.10
 -14   2  13   -0.49    4.45
 -14   2  13    9.05    3.95
  14   2 -13    9.75    4.31
 -14  -2  13   -9.69    3.95
 -14  -2  14  174.99    3.63
  14   2 -14  158.80    4.19
  14   2 -14  182.10    4.71
 -14   2  14  170.20    4.63
 -14   2  14  176.51    5.13
  14  -2 -14  164.86    3.73
  14  -2 -14  175.94    3.38
 -14   2  14  169.64    5.00
 -14   2  15   23.52    3.24
  14  -2 -15   20.24    3.89
 -14   2  15    9.40    3.17
 -14   2  15   30.38    3.91
  14   2 -15   30.07    3.46
  14   2 -15    9.21    4.10
 -14  -2  15   24.88    4.81
 -14  -2  15    3.52    3.95
  14  -2 -15   20.87    3.89
 -14  -2  16    5.07    4.04
 -14   2  16   26.34    4.95
  14  -2 -16   32.96    3.76
  14   2 -16   34.23    3.97
  14   2 -16   27.35    3.92
  14  -2 -16   20.40    3.90
 -14   2  16   28.61    4.09
 -14  -2  16   34.59    4.79
  14   2 -17   36.66    4.06
  14  -2 -17   46.08    3.79
  14   2 -17   22.04    3.99
 -14   2  17   42.88    3.64
 -14  -2  17   32.88    2.93
 -14  -2  17   24.22    4.79
 -14   2  17   29.35    3.53
  14   2 -18   42.61    4.08
 -14  -2  18   18.46    4.69
 -14   2  18   10.34    3.54
 -14   2  18   16.70    4.52
  14   2 -18   23.33    3.86
 -14  -2  18   17.36    3.81
  14  -2 -18   34.57    3.83
  14  -2 -19   43.38    3.93
 -14  -2  19   15.79    4.89
 -14  -2  19   26.42    3.47
  14   2 -19   24.36    3.45
 -14   2  19   20.85    4.52
 -14   2  19   27.53    3.33
 -14  -2  20   45.15    4.94
 -14  -2  20   48.07    2.89
 -14   2  20   45.63    4.08
  14   2 -20   47.58    3.41
 -14   2  20   39.61    3.56
  14  -2 -20   39.63    4.12
 -14   2  21   16.71    3.80
 -14  -2  21    8.83    3.60
  14   2 -21   11.16    3.60
 -14   2  21    8.08    3.32
 -14  -2  21   15.55    5.13
  14  -2 -21    4.65    2.89
 -14   2  22   -1.46    3.72
  14  -2 -22    3.06    3.87
  14   2 -22    5.36    3.37
 -14   2  22   10.63    3.83
 -14  -2  22   -2.47    3.81
 -14  -2  22    0.06    5.10
 -14   2  23   35.80    3.88
 -14   2  23   28.46    3.45
  14   2 -23   30.39    2.88
 -14  -2  23   38.11    3.21
 -14  -2  23   31.89    5.35
  14  -2 -23   38.93    3.47
 -14  -2  24   12.13    3.68
 -14   2  24    5.65    3.59
  14   2 -24   -0.86    3.46
 -14  -2  24   -0.44    4.95
 -14   3   1  117.32    3.79
 -14  -3   1  119.78    3.26
  14   3  -1   98.18    5.48
 -14   3   1  122.95    4.29
 -14  -3   1  105.80    5.29
  14  -3  -1  118.48    4.48
  14   3  -1  126.64    5.49
 -14  -3   1  117.10    5.41
  14  -3  -1  107.20    3.97
 -14   3   2   22.54    2.81
  14   3  -2    2.10    4.02
 -14  -3   2   10.40    4.85
 -14   3   2   19.44    4.77
  14   3  -2    5.34    5.18
 -14  -3   2   -0.03    3.70
  14  -3  -2   -3.04    4.48
  14  -3  -2   13.19    2.52
 -14  -3   2   -0.99    5.32
  14   3  -3    7.08    4.01
 -14   3   3  -13.17    4.81
  14   3  -3    2.01    4.93
  14  -3  -3    0.83    3.50
 -14  -3   3    6.40    4.72
 -14  -3   3   17.58    5.32
 -14  -3   3   13.88    3.87
  14  -3  -3   -6.43    4.56
 -14   3   3   12.78    3.50
  14   3  -4   32.60    4.75
 -14  -3   4   50.64    5.38
 -14   3   4   42.77    3.67
 -14   3   4   32.79    4.06
  14   3  -4   37.92    3.66
  14  -3  -4   47.32    4.37
 -14  -3   4   36.05    4.03
  14  -3  -4   57.89    3.78
  14   3  -5   -3.51    4.11
 -14  -3   5   -1.60    2.59
  14   3  -5   -8.63    4.96
  14  -3  -5   24.18    3.97
  14  -3  -5   -2.21    2.51
 -14   3   5    2.23    3.65
 -14   3   5   12.01    4.76
 -14  -3   5   -1.67    5.01
 -14   3   6    8.46    3.64
  14  -3  -6   28.00    4.11
  14   3  -6   14.54    3.76
 -14  -3   6   13.17    4.71
 -14  -3   6   36.30    3.59
  14   3  -6   30.75    3.34
  14  -3  -6   17.14    3.71
 -14   3   6    9.59    4.63
  14   3  -7   -1.82    4.42
 -14  -3   7   11.36    3.89
 -14  -3   7    6.54    5.23
  14  -3  -7    6.25    4.30
 -14   3   7   -3.80    3.63
  14  -3  -7   12.91    2.62
 -14   3   7   -2.87    4.44
  14   3  -7    5.99    3.81
 -14   3   7    7.98    3.98
 -14  -3   8   97.64    5.60
  14  -3  -8  105.48    4.63
 -14   3   8  103.54    4.47
  14   3  -8   89.92    3.99
  14  -3  -8   90.06    3.08
  14   3  -8  109.35    4.82
 -14   3   8   84.40    4.94
 -14  -3   8  103.38    4.11
 -14   3   8  101.73    3.33
 -14   3   9   14.23    4.20
  14  -3  -9   19.16    3.60
 -14  -3   9   11.83    2.75
 -14   3   9    7.11    3.95
 -14  -3   9    3.07    5.28
  14  -3  -9   27.68    4.19
  14   3  -9    8.85    4.19
 -14   3   9   35.50    4.52
  14   3  -9    8.06    4.03
 -14  -3  10    3.79    3.61
  14   3 -10  -12.09    3.97
  14  -3 -10    7.58    4.00
  14   3 -10   12.07    4.35
 -14   3  10    5.44    3.81
  14  -3 -10   -6.18    3.45
 -14   3  10    5.75    4.78
 -14   3  10    7.91    3.58
 -14   3  11    2.81    3.56
 -14   3  11   -2.26    3.97
 -14   3  11   10.27    4.57
  14   3 -11    9.20    3.94
  14   3 -11    0.90    4.48
 -14  -3  11  -10.26    3.58
  14  -3 -11   -2.09    2.69
  14  -3 -11    3.07    3.00
 -14   3  12   -7.85    4.00
  14  -3 -12   13.43    3.28
 -14   3  12   -9.52    4.57
 -14  -3  12   -9.05    3.43
  14   3 -12   -1.36    3.77
  14  -3 -12    5.07    4.11
 -14   3  12   10.80    3.09
  14   3 -12    2.63    4.27
 -14  -3  13  188.03    6.29
 -14   3  13  190.06    5.14
  14  -3 -13  199.34    4.66
 -14   3  13  186.26    4.48
 -14   3  13  187.73    4.73
  14  -3 -13  186.54    4.30
 -14  -3  13  217.98    3.55
  14   3 -13  182.72    5.33
  14   3 -13  209.87    4.65
  14  -3 -14   15.06    3.57
 -14   3  14   40.86    4.38
 -14  -3  14   37.43    5.30
  14   3 -14   30.89    3.65
  14  -3 -14   29.36    3.05
 -14  -3  14   38.94    3.78
  14   3 -14   39.90    4.46
 -14   3  14   30.41    3.99
 -14   3  14   27.25    4.00
 -14   3  15   74.83    4.20
  14   3 -15   65.53    4.23
  14   3 -15   70.69    4.41
 -14  -3  15   84.11    5.35
 -14  -3  15   73.24    4.04
  14  -3 -15   81.81    3.62
 -14   3  15   65.21    4.07
 -14   3  15   74.45    4.33
  14  -3 -15   77.31    4.38
  14   3 -16   11.00    3.75
  14  -3 -16  -13.99    3.53
 -14   3  16    0.45    3.59
 -14  -3  16   12.75    3.52
 -14   3  16   28.08    4.37
 -14   3  16    8.26    4.11
  14   3 -16    6.40    4.25
 -14  -3  16   -1.19    5.73
  14   3 -17  353.79    6.43
 -14   3  17  337.19    5.29
 -14  -3  17  319.62    7.17
  14   3 -17  332.56    5.00
 -14   3  17  344.08    5.38
 -14  -3  17  345.80    4.10
  14  -3 -17  340.92    4.85
  14  -3 -18    1.29    3.52
  14   3 -18   13.33    3.84
 -14  -3  18    1.88    4.94
 -14  -3  18   10.04    3.55
 -14   3  18    3.65    4.05
  14   3 -18    5.54    3.95
 -14   3  18    5.44    3.32
 -14  -3  19    5.43    3.60
  14   3 -19   -5.67    3.49
  14  -3 -19    5.33    3.39
 -14   3  19   14.04    3.36
 -14   3  19   28.22    4.20
 -14  -3  19   -0.25    4.62
 -14  -3  20    9.08    5.34
 -14  -3  20   -2.12    3.52
  14  -3 -20    4.37    3.20
 -14   3  20    5.59    4.08
 -14   3  20   -0.82    3.57
  14   3 -20    0.74    3.68
 -14  -3  21   44.20    5.20
 -14   3  21   50.09    4.36
  14  -3 -21   45.59    2.98
  14   3 -21   48.91    3.60
 -14   3  21   37.21    3.87
 -14  -3  21   56.51    3.56
 -14   3  22   14.56    3.66
 -14  -3  22   -0.78    5.02
  14   3 -22   -0.11    3.56
  14  -3 -22   -8.10    3.78
 -14   3  22    6.36    3.54
 -14  -3  22   13.64    3.04
 -14   3  23   -2.59    4.12
 -14  -3  23   12.33    5.07
  14   3 -23   11.97    2.74
  14  -3 -23   14.88    2.62
  14   3 -24    7.24    2.92
 -14  -3  24    6.96    3.93
  14  -3 -24    2.93    3.35
 -14  -3  24    2.79    5.32
 -14   3  24   20.10    3.89
 -14  -4   1   53.16    5.08
 -14   4   1   40.06    2.95
  14  -4  -1   43.66    3.95
  14   4  -1   44.25    4.12
  14   4  -1   35.71    5.09
  14  -4  -1   43.48    3.16
 -14   4   1   38.66    4.84
 -14  -4   1   37.95    3.73
 -14  -4   2   85.85    4.15
 -14   4   2   88.83    4.84
 -14   4   2   69.74    4.34
  14   4  -2   86.01    5.35
  14  -4  -2   86.78    2.99
  14   4  -2   89.27    5.41
 -14  -4   2   78.52    5.45
  14  -4  -2   80.97    4.78
 -14   4   3  141.07    4.78
  14   4  -3  172.55    5.60
  14   4  -3  188.06    5.39
 -14  -4   3  174.60    4.29
  14  -4  -3  174.71    4.46
  14  -4  -3  150.50    4.72
 -14  -4   3  152.76    5.64
 -14   4   3  166.09    4.15
 -14  -4   4   52.52    2.77
 -14   4   4   48.01    4.81
  14  -4  -4   60.38    3.72
 -14   4   4   60.04    3.90
  14   4  -4   49.02    4.24
  14   4  -4   46.34    3.64
  14  -4  -4   66.51    4.26
 -14  -4   4   45.21    5.23
  14  -4  -5   11.48    3.80
  14   4  -5    7.67    5.00
  14  -4  -5   -7.87    3.09
 -14   4   5    5.59    3.89
 -14   4   5    3.86    4.21
  14   4  -5   -0.40    3.81
 -14  -4   5    9.07    4.98
 -14  -4   5    2.46    2.73
  14   4  -6   35.43    3.97
  14  -4  -6   25.38    2.87
 -14   4   6   15.90    2.91
 -14  -4   6   33.78    4.87
  14   4  -6   49.59    4.51
 -14  -4   6   29.33    2.77
  14  -4  -6   33.66    3.95
 -14   4   6   34.53    4.35
  14  -4  -7   78.84    2.87
 -14  -4   7   60.12    4.97
  14  -4  -7   80.49    4.13
  14   4  -7   74.70    4.39
 -14   4   7   79.97    4.31
 -14   4   7   80.03    3.91
  14   4  -7   77.62    3.77
 -14  -4   7   85.65    3.96
 -14   4   7   82.17    4.49
  14  -4  -8    6.52    3.38
 -14   4   8   18.02    3.92
 -14   4   8   13.10    4.58
 -14   4   8    3.61    2.67
  14   4  -8    9.02    4.24
 -14  -4   8   10.21    3.77
  14   4  -8   11.88    4.27
 -14  -4   8   14.19    5.34
  14  -4  -8   16.27    4.19
 -14   4   9   63.69    3.99
  14   4  -9   65.45    4.67
 -14   4   9   64.34    4.28
 -14   4   9   48.31    4.09
  14   4  -9   55.16    4.83
 -14  -4   9   59.46    3.98
  14  -4  -9   33.88    3.50
  14  -4  -9   65.43    4.41
  14   4 -10   12.07    3.89
 -14   4  10   15.60    3.84
 -14  -4  10   10.99    3.76
  14   4 -10   22.86    4.53
 -14   4  10    5.68    2.90
 -14   4  10   18.89    3.33
  14  -4 -10   17.72    3.96
  14  -4 -10    7.33    2.59
 -14   4  11    8.75    3.68
  14   4 -11   28.86    4.54
  14  -4 -11    9.49    4.02
  14  -4 -11    7.67    2.70
 -14   4  11   25.57    3.96
 -14   4  11   20.84    4.28
  14   4 -11   11.91    3.40
 -14  -4  11   21.33    3.74
 -14  -4  11   13.86    5.59
 -14   4  12   14.15    2.71
 -14   4  12   19.07    3.93
  14   4 -12   17.08    3.95
  14  -4 -12   26.32    3.02
  14   4 -12   17.50    4.25
 -14   4  12   22.76    4.63
 -14  -4  12    4.94    5.00
 -14  -4  12   21.27    3.50
  14  -4 -12   14.33    3.45
 -14   4  13   24.49    4.09
 -14  -4  13   19.71    5.13
 -14  -4  13   33.67    2.58
  14  -4 -13   23.94    3.20
 -14   4  13   40.62    4.56
  14  -4 -13   34.17    2.73
  14   4 -13   31.12    4.56
 -14   4  13   32.13    3.53
  14   4 -13   30.76    3.63
 -14   4  14  131.62    4.48
 -14  -4  14  107.43    5.45
 -14  -4  14  159.10    3.34
  14   4 -14  151.56    4.48
  14   4 -14  149.05    4.98
 -14   4  14  121.04    4.36
  14  -4 -14  147.34    3.93
  14  -4 -14  135.22    4.30
 -14   4  14  132.15    4.66
 -14   4  15   -4.23    2.89
 -14  -4  15   -3.77    4.70
 -14   4  15    8.14    3.92
 -14  -4  15    0.90    2.75
  14   4 -15   15.03    3.49
  14   4 -15   -0.71    3.99
  14  -4 -15    3.43    2.57
 -14   4  15   13.51    3.78
 -14   4  16   96.28    4.07
 -14  -4  16  119.19    3.80
 -14  -4  16   81.87    5.73
  14   4 -16   97.14    3.90
 -14   4  16  121.26    4.57
 -14   4  16  115.71    4.42
  14   4 -16  115.98    5.32
  14  -4 -16  107.22    3.13
 -14   4  17    8.63    3.80
  14  -4 -17    6.26    3.22
 -14  -4  17    9.20    4.38
 -14  -4  17    9.90    3.45
 -14   4  17   19.50    3.69
  14   4 -17    0.63    3.37
  14   4 -17    9.05    4.60
 -14   4  17    3.25    3.64
 -14  -4  18   25.55    5.00
  14   4 -18   28.25    2.72
 -14  -4  18   34.85    3.74
 -14   4  18   50.43    3.73
 -14   4  18   42.97    4.10
  14  -4 -18   37.40    3.49
  14   4 -18   47.89    4.75
 -14  -4  19   39.56    3.62
 -14  -4  19    8.27    4.78
 -14   4  19   31.25    4.03
  14   4 -19   25.04    3.30
  14  -4 -19   19.21    3.12
 -14   4  19   26.16    4.39
 -14   4  20   22.13    4.25
  14   4 -20    4.61    3.56
 -14  -4  20   16.14    3.82
  14  -4 -20   20.19    2.60
 -14   4  20   20.21    3.58
 -14  -4  20   19.37    4.95
 -14   4  21   -0.78    3.83
 -14  -4  21    3.01    5.03
 -14   4  21   -0.96    4.22
 -14  -4  21   10.98    3.49
  14   4 -21    9.88    3.27
  14  -4 -21    2.83    3.06
 -14   4  22   33.82    3.80
 -14   4  22   12.67    4.30
 -14  -4  22   20.14    5.49
  14  -4 -22   44.26    3.48
  14   4 -22   37.76    3.07
 -14  -4  23    5.88    4.30
  14   4 -23    7.45    3.26
  14  -4 -23    2.94    2.36
 -14  -4  23    5.84    5.04
 -14   4  23   18.25    3.89
 -14   5   1  247.43    5.13
  14   5  -1  259.46    7.25
  14  -5  -1  272.07    5.14
  14  -5  -1  284.15    4.45
 -14  -5   1  252.44    5.46
  14   5  -1  263.45    5.71
 -14  -5   1  250.25    4.75
 -14   5   1  252.62    4.49
  14  -5  -2   10.57    2.45
 -14   5   2   16.32    3.39
 -14  -5   2    9.20    3.87
  14   5  -2    5.57    4.86
 -14   5   2    9.59    3.57
  14   5  -2    7.77    4.59
 -14  -5   2   11.47    4.87
  14  -5  -2    4.08    3.97
 -14  -5   3   70.15    5.14
 -14  -5   3   82.35    4.32
  14  -5  -3   79.81    3.78
  14  -5  -3   90.60    4.40
 -14   5   3   70.55    3.82
  14   5  -3   86.89    5.03
 -14   5   3   73.78    4.71
  14   5  -3   84.63    5.21
 -14  -5   4   11.79    3.76
 -14  -5   4   24.42    3.62
 -14   5   4   18.27    3.74
  14   5  -4   18.90    4.16
 -14   5   4   11.72    3.35
  14   5  -4   11.92    4.89
  14  -5  -4   33.20    3.57
  14  -5  -4   30.02    3.04
 -14  -5   5   16.27    5.23
  14  -5  -5   -0.07    2.63
 -14   5   5   24.32    3.48
  14   5  -5    7.98    4.49
 -14   5   5   11.41    4.47
  14  -5  -5    1.55    4.23
  14   5  -5   12.02    3.43
 -14  -5   5    5.06    3.48
 -14  -5   6   74.37    3.73
 -14   5   6   74.85    4.11
 -14   5   6   71.78    3.41
 -14  -5   6   73.35    5.01
  14   5  -6   71.24    4.75
  14  -5  -6   67.20    4.38
  14  -5  -6   69.14    2.88
  14   5  -6   75.37    4.86
  14   5  -7    8.88    4.72
  14  -5  -7   -6.87    2.95
 -14   5   7   12.45    3.96
 -14  -5   7    1.68    2.66
  14  -5  -7   -4.45    3.50
 -14   5   7    9.73    2.63
 -14  -5   7   10.28    4.70
  14   5  -7    3.76    3.90
 -14  -5   8    8.45    2.67
  14  -5  -8   -0.12    3.47
  14   5  -8   -5.02    4.63
  14   5  -8   -2.82    3.95
  14  -5  -8   -8.05    2.79
 -14   5   8    3.60    4.32
 -14   5   8    6.48    3.67
 -14   5   8    4.13    3.88
  14   5  -9   12.78    4.35
  14   5  -9    9.83    4.97
  14  -5  -9   17.23    3.76
 -14   5   9   16.93    4.36
 -14   5   9   21.79    2.71
  14  -5  -9   16.57    2.68
 -14  -5   9   18.08    4.88
 -14  -5   9   11.87    2.65
 -14   5   9    2.70    4.10
 -14   5  10   15.01    3.83
 -14  -5  10   27.02    2.73
 -14   5  10    9.88    4.31
 -14  -5  10   25.72    4.73
  14   5 -10   22.26    4.05
  14  -5 -10   24.01    3.92
 -14   5  10   28.30    3.96
  14   5 -10   28.33    4.26
  14  -5 -10   32.86    2.58
  14  -5 -11   14.63    3.96
 -14   5  11    5.24    2.48
 -14   5  11    6.91    3.73
  14   5 -11   -4.18    4.40
 -14  -5  11   -6.82    2.53
 -14   5  11   -9.74    4.48
  14  -5 -11   10.56    3.81
 -14  -5  11   14.01    4.70
  14   5 -11    8.98    3.74
 -14  -5  12   60.20    4.88
  14  -5 -12   87.51    4.37
  14   5 -12   77.11    4.12
  14   5 -12   73.23    4.65
  14  -5 -12   62.91    3.77
 -14   5  12   57.91    4.22
 -14   5  12   78.10    3.87
 -14  -5  12   83.26    2.85
 -14   5  12   71.29    4.45
 -14  -5  13  164.27    6.07
 -14   5  13  216.24    4.42
  14   5 -13  219.65    5.79
 -14  -5  13  228.63    3.62
 -14   5  13  206.16    4.00
 -14   5  13  220.27    4.58
  14  -5 -13  236.57    4.10
  14   5 -13  217.02    4.88
  14  -5 -14   45.69    3.36
 -14  -5  14   37.14    3.54
 -14   5  14   35.09    4.05
  14   5 -14   36.75    4.21
 -14  -5  14   27.05    4.39
 -14   5  14   42.14    2.99
 -14   5  14   49.64    4.39
  14   5 -14   38.78    3.65
 -14  -5  15   75.27    5.25
 -14   5  15   97.85    4.26
  14   5 -15  102.31    4.86
  14   5 -15   92.62    4.29
 -14   5  15   95.14    4.23
 -14  -5  15  107.18    3.68
 -14   5  15  105.09    4.03
 -14   5  16   26.14    3.79
 -14   5  16    9.29    4.29
 -14  -5  16   25.17    3.30
  14   5 -16   20.38    3.80
 -14  -5  16   18.27    4.47
 -14   5  16   30.12    3.84
  14   5 -16   14.91    4.68
 -14   5  17   87.55    3.32
  14   5 -17   91.35    5.26
 -14  -5  17   82.15    5.05
  14   5 -17   91.75    4.03
 -14  -5  17  127.14    4.04
  14  -5 -17   98.60    3.53
 -14   5  17   93.81    4.20
 -14   5  17  105.45    3.96
 -14   5  18    4.27    2.86
  14   5 -18    5.20    4.82
 -14   5  18   14.08    4.08
  14  -5 -18    3.96    3.37
 -14  -5  18    2.65    4.88
  14   5 -18    5.02    3.44
 -14   5  18    2.08    3.60
 -14  -5  18   -1.41    3.68
 -14  -5  19   38.72    5.71
  14   5 -19   60.64    3.38
 -14  -5  19   42.54    4.08
 -14   5  19   74.43    4.07
 -14   5  19   44.98    3.95
  14  -5 -19   67.39    3.60
 -14   5  20   55.60    3.51
  14   5 -20   46.31    3.67
 -14   5  20   52.98    4.11
 -14  -5  20   57.40    3.86
 -14  -5  20   54.68    6.02
  14  -5 -20   41.53    3.92
  14   5 -21   23.23    3.03
 -14  -5  21   16.41    5.34
 -14   5  21   25.98    4.34
  14  -5 -21   33.93    3.68
 -14   5  21    2.16    3.42
 -14   5  22    3.37    3.30
  14   5 -22    8.52    2.98
  14  -5 -22    2.82    2.80
 -14  -6   1    8.24    3.24
 -14  -6   1   -4.34    4.11
 -14   6   1   -1.78    3.27
  14   6  -1  -11.45    4.69
  14  -6  -1    3.85    4.19
  14  -6  -1   -3.70    3.23
  14   6  -2   11.09    4.65
  14  -6  -2    6.44    3.47
  14  -6  -2    3.94    3.89
 -14   6   2    7.51    4.44
 -14  -6   2   13.62    3.59
 -14  -6   2    3.31    4.93
 -14   6   2    2.63    3.71
 -14   6   3    6.72    3.50
 -14  -6   3    3.55    2.79
  14  -6  -3    4.92    3.63
  14  -6  -3    4.05    3.26
  14   6  -3    2.32    5.22
 -14   6   3   12.93    4.02
  14   6  -3    7.22    4.86
 -14  -6   3    7.87    4.33
  14   6  -4    7.53    4.82
 -14   6   4    5.49    3.53
 -14   6   4    5.67    4.43
  14  -6  -4   -1.34    2.51
 -14  -6   4   -4.93    3.67
  14   6  -4    5.37    4.71
 -14  -6   4   -4.57    4.77
  14  -6  -4   -4.54    3.93
  14   6  -5  225.41    6.10
 -14   6   5  217.81    4.33
  14  -6  -5  231.10    4.41
 -14  -6   5  217.17    5.34
 -14   6   5  200.90    4.70
 -14  -6   5  201.05    4.46
  14   6  -5  200.70    4.49
  14  -6  -5  217.48    3.49
  14  -6  -6   -0.94    3.66
  14   6  -6    5.43    4.35
 -14   6   6    3.05    2.70
  14  -6  -6  -10.77    3.30
 -14   6   6    9.95    3.07
  14   6  -6    9.04    4.64
 -14  -6   6    3.90    4.11
 -14  -6   6    9.89    3.89
  14  -6  -7   75.48    3.55
 -14   6   7   61.22    4.09
 -14   6   7   68.70    3.67
  14   6  -7   71.33    4.74
  14  -6  -7   89.27    4.16
  14   6  -7   65.64    4.96
 -14  -6   7   79.50    3.90
 -14   6   8   10.97    4.04
  14  -6  -8    8.61    2.73
  14   6  -8   11.71    4.51
  14   6  -8    7.79    3.75
 -14   6   8   -3.31    4.12
  14  -6  -8    4.32    2.39
 -14  -6   8    0.46    4.50
 -14   6   8   15.13    3.61
 -14  -6   8   -0.68    2.79
  14   6  -9   59.49    4.62
 -14  -6   9   54.78    4.63
  14  -6  -9   65.62    4.12
  14  -6  -9   55.76    2.79
 -14  -6   9   53.14    3.59
 -14   6   9   60.17    4.13
  14   6  -9   68.06    5.11
 -14   6   9   52.36    2.89
 -14   6   9   51.85    3.87
 -14   6  10    1.37    4.01
  14   6 -10   -4.84    4.46
  14  -6 -10   -0.77    3.91
 -14  -6  10   -5.74    3.53
  14   6 -10    3.92    4.06
 -14   6  10   -6.82    3.98
 -14   6  10    7.24    3.57
 -14  -6  10    7.84    4.65
  14  -6 -10   12.69    3.51
 -14  -6  11   19.02    4.43
 -14  -6  11   20.32    3.64
 -14   6  11    8.35    4.20
 -14   6  11   11.48    3.58
 -14   6  11    2.30    3.45
  14   6 -11   20.84    4.26
  14  -6 -11   14.53    3.48
  14   6 -11   22.60    4.43
 -14   6  12   23.64    3.18
 -14   6  12   32.55    4.07
  14  -6 -12   40.90    3.18
  14   6 -12   22.02    3.88
 -14   6  12   29.36    2.75
 -14  -6  12   35.39    3.42
 -14  -6  12   20.41    5.21
  14   6 -12   36.17    4.64
 -14  -6  13    4.28    2.64
 -14   6  13    6.99    3.62
 -14   6  13   16.44    3.76
 -14   6  13  -14.15    3.92
  14  -6 -13    5.31    3.32
  14   6 -13    8.01    3.49
 -14  -6  13   -2.88    4.37
  14   6 -13   14.74    4.22
 -14  -6  14   27.17    3.16
 -14  -6  14   21.13    4.65
  14   6 -14   27.49    3.68
  14   6 -14   31.92    4.92
  14  -6 -14   36.11    3.48
 -14   6  14   37.71    4.20
 -14   6  14   35.51    3.70
 -14   6  14   31.74    3.64
 -14  -6  15   11.45    4.66
 -14   6  15   11.04    2.87
 -14   6  15   -6.52    2.89
  14   6 -15   -2.89    4.55
  14  -6 -15   -2.12    2.53
  14   6 -15    7.45    3.55
 -14   6  15   -6.08    3.68
 -14   6  16   36.25    4.16
  14   6 -16   61.72    3.83
 -14   6  16   59.45    4.40
 -14  -6  16   46.50    3.52
 -14   6  16   50.28    3.75
 -14  -6  16   51.68    5.60
  14  -6 -16   65.53    3.58
  14   6 -16   63.45    5.54
 -14   6  17   15.37    3.57
  14   6 -17    2.58    5.21
  14   6 -17    8.80    3.36
 -14  -6  17    0.86    5.29
 -14   6  17   -3.68    3.63
 -14  -6  17  -10.68    3.34
  14  -6 -17   18.18    3.26
 -14   6  17   -5.61    4.03
 -14  -6  18   52.70    5.83
  14   6 -18   60.27    3.76
 -14   6  18   62.22    4.56
 -14   6  18   67.57    4.07
 -14  -6  18   67.09    2.89
  14  -6 -18   69.07    3.59
 -14   6  18   51.60    3.11
  14   6 -18   62.27    5.28
 -14   6  19   24.49    3.69
 -14  -6  19   31.15    3.19
 -14   6  19   28.58    3.71
  14  -6 -19   24.13    3.36
  14   6 -19   29.60    3.05
 -14  -6  19   27.80    5.89
 -14   6  19   24.79    4.37
 -14   6  20   10.47    3.82
 -14   6  20    5.79    3.98
  14  -6 -20   -4.13    2.35
  14   6 -20   -4.29    3.12
 -14   7   1    8.34    4.22
 -14  -7   1   -0.30    3.55
  14  -7  -1    9.85    4.32
  14   7  -1   11.58    4.16
 -14  -7   1   -4.32    4.60
  14  -7  -1   13.66    2.46
 -14   7   1   17.90    3.40
 -14  -7   2    2.27    3.43
 -14   7   2  -11.16    3.18
  14  -7  -2   19.74    3.97
  14   7  -2   -5.91    4.27
 -14   7   2   -6.76    3.52
 -14  -7   2   -9.95    4.47
  14  -7  -2    4.17    2.50
  14  -7  -3   12.78    2.95
 -14  -7   3   11.39    3.45
  14   7  -3    3.68    4.37
  14  -7  -3   19.69    3.03
 -14  -7   3   15.07    4.26
 -14   7   3   20.98    4.34
 -14   7   3   20.78    3.43
  14  -7  -4   -6.24    3.27
  14   7  -4    6.21    4.24
 -14   7   4    8.64    2.46
 -14  -7   4   -2.30    3.82
 -14  -7   4   13.90    4.00
 -14   7   4    1.16    2.97
  14  -7  -4   17.56    4.11
  14   7  -4    7.92    6.88
  14  -7  -5    1.08    3.08
 -14   7   5    8.58    3.59
 -14  -7   5   13.81    3.95
 -14  -7   5    3.59    2.49
 -14   7   5   11.27    4.10
  14   7  -5    4.60    5.23
  14  -7  -5    1.10    3.85
  14   7  -5    8.45    4.62
  14   7  -6   13.14    3.96
  14   7  -6    2.45    4.50
 -14   7   6    9.95    3.34
  14  -7  -6    5.12    3.20
  14  -7  -6   10.37    2.87
 -14   7   6    3.75    4.06
 -14  -7   6   -8.50    3.77
 -14  -7   7   13.37    3.59
  14   7  -7   16.72    4.85
 -14   7   7   -7.90    2.61
 -14   7   7   10.34    3.71
 -14  -7   7   13.03    4.75
  14  -7  -7   10.35    2.57
  14  -7  -7   17.59    3.81
  14   7  -7    7.83    4.67
  14   7  -8   62.73    4.79
  14  -7  -8   68.97    3.13
 -14   7   8   50.86    3.53
 -14  -7   8   61.86    3.11
 -14  -7   8   63.60    4.77
  14  -7  -8   64.77    2.81
 -14   7   8   60.07    3.93
  14   7  -8   62.14    4.53
 -14   7   8   66.47    4.45
 -14  -7   9    2.89    4.08
 -14  -7   9    2.87    3.44
 -14   7   9    2.84    3.57
  14   7  -9   -7.86    4.26
 -14   7   9   11.07    4.00
  14   7  -9    7.72    4.10
  14  -7  -9    8.63    3.56
 -14   7   9    6.86    3.52
 -14   7  10    5.16    3.10
  14   7 -10    8.43    4.26
 -14  -7  10   -0.90    3.42
 -14   7  10   13.22    3.51
 -14  -7  10    5.90    4.12
  14  -7 -10   11.67    3.41
  14   7 -10   -1.49    4.33
 -14   7  10    5.68    3.91
 -14   7  11    0.11    3.59
 -14  -7  11   -2.02    2.67
  14   7 -11   -0.94    4.19
 -14   7  11   -2.53    3.71
  14  -7 -11   -0.40    2.44
 -14   7  11    1.39    2.64
 -14  -7  11    8.10    3.82
  14   7 -11    7.43    4.08
  14  -7 -12   -1.89    3.77
 -14  -7  12   21.79    3.68
 -14   7  12   20.72    4.15
 -14  -7  12   18.65    3.90
  14   7 -12   22.63    4.95
 -14   7  12   20.06    4.04
 -14   7  12   21.21    3.79
  14   7 -12   15.06    3.95
 -14  -7  13   10.62    4.63
 -14  -7  13   13.79    3.39
 -14   7  13   17.59    2.88
  14   7 -13   16.48    4.77
  14   7 -13   14.91    3.90
  14  -7 -13   29.38    3.30
 -14   7  13   12.64    3.78
 -14   7  13   16.86    3.92
  14  -7 -14   -6.50    3.17
 -14  -7  14   13.92    2.68
 -14  -7  14    3.74    4.31
  14   7 -14   -1.40    3.15
 -14   7  14   -6.20    3.96
  14   7 -14    5.24    4.12
 -14   7  14    1.06    3.91
 -14   7  14   10.53    2.68
  14   7 -15   32.85    3.59
 -14  -7  15   38.64    4.62
 -14   7  15   35.39    3.78
  14   7 -15   34.19    4.95
 -14   7  15   34.06    4.35
 -14   7  15   31.52    3.89
 -14  -7  15   47.80    3.64
 -14   7  16   -6.67    4.02
  14   7 -16    9.71    3.66
 -14   7  16    3.14    3.91
 -14  -7  16    3.79    3.26
 -14   7  16    7.65    3.96
  14   7 -16    7.25    5.20
 -14  -7  16   10.78    4.65
  14   7 -17   32.59    3.62
 -14   7  17   23.95    3.99
 -14   7  17   22.46    4.20
 -14   7  17   24.75    3.09
  14   7 -17   22.00    4.85
 -14  -7  17   28.96    3.53
 -14  -7  17   22.46    4.87
 -14   7  18   -1.98    3.94
  14   7 -18   10.14    2.94
 -14  -7  18    6.17    3.38
 -14   7  18    8.28    3.21
 -14   7  18    9.49    3.26
 -14   7  19   32.06    4.03
  14  -7 -19   42.48    3.58
 -14   7  19   26.95    3.35
  14   7 -19   37.41    3.18
  14  -8  -1   14.17    4.10
 -14   8   1    8.02    3.97
  14  -8  -1    5.96    3.55
 -14   8   1    7.42    2.47
 -14  -8   1   16.52    3.48
 -14  -8   1    6.70    3.49
  14   8  -1    8.49    4.39
 -14  -8   2   60.76    3.95
  14  -8  -2   58.22    3.72
  14   8  -2   68.14    4.35
 -14   8   2   76.10    2.92
 -14  -8   2   61.35    3.67
  14  -8  -2   63.21    4.17
 -14   8   2   61.91    4.73
  14   8  -3   21.61    4.05
 -14  -8   3   23.51    3.83
  14  -8  -3   19.95    3.29
 -14   8   3    8.80    3.25
 -14   8   3    4.75    3.99
  14  -8  -3   15.31    4.33
 -14  -8   3   16.53    3.82
 -14  -8   4   15.02    2.81
 -14   8   4   19.56    3.56
  14  -8  -4   11.41    3.73
 -14   8   4   27.09    3.98
  14   8  -4   14.42    4.31
  14  -8  -4   30.30    3.42
 -14  -8   4   14.10    3.79
 -14   8   5   12.04    4.38
  14  -8  -5   43.55    3.05
  14   8  -5   29.38    4.52
 -14  -8   5   38.22    3.64
 -14   8   5   43.96    3.60
  14  -8  -5   34.05    3.31
 -14  -8   6   26.77    4.11
  14   8  -6   15.04    6.79
  14  -8  -6   13.10    3.22
 -14   8   6   32.01    4.07
 -14   8   6   -3.52    3.80
 -14  -8   6   28.00    2.67
  14   8  -6   15.49    4.01
 -14   8   7   11.32    3.79
  14  -8  -7    6.56    2.57
 -14  -8   7    2.26    3.53
  14   8  -7    4.21    4.75
 -14   8   7    6.90    2.69
  14   8  -7    1.78    4.66
 -14  -8   7    9.54    3.89
  14  -8  -8   35.67    3.48
 -14   8   8   15.85    3.75
  14   8  -8   18.41    4.78
 -14  -8   8   21.17    4.28
 -14   8   8    6.45    3.89
 -14  -8   8   14.11    2.52
  14   8  -8   22.88    4.89
 -14   8   8   15.08    3.41
 -14   8   9   13.73    3.73
 -14  -8   9   21.24    4.09
  14  -8  -9   17.33    3.31
 -14   8   9   38.01    3.62
 -14  -8   9    5.62    3.61
 -14   8   9    6.77    3.87
  14   8  -9   27.37    4.13
  14   8  -9   23.74    4.55
 -14   8  10   34.73    3.78
 -14  -8  10   32.26    4.07
  14  -8 -10   34.39    3.24
 -14   8  10   19.84    3.85
  14   8 -10   28.99    4.34
  14   8 -10   38.80    4.41
 -14  -8  10   37.85    2.77
 -14   8  10   47.17    4.14
 -14   8  11   13.17    3.63
  14   8 -11   10.76    3.85
  14  -8 -11   13.21    3.76
 -14   8  11    5.50    3.91
 -14  -8  11   19.23    4.48
 -14   8  11   17.17    3.45
 -14  -8  11   16.43    3.50
  14   8 -11   17.90    4.07
  14   8 -12   15.01    4.34
 -14  -8  12   23.13    4.25
 -14   8  12   22.91    3.56
 -14   8  12   19.19    3.54
 -14  -8  12   18.62    2.64
 -14   8  12   28.76    2.70
  14   8 -12   18.04    3.75
  14  -8 -12   13.25    3.46
 -14   8  13    0.08    3.68
 -14  -8  13    6.60    4.32
  14   8 -13    6.03    3.72
  14   8 -13    9.52    4.47
 -14  -8  13    5.50    3.45
 -14   8  13   20.57    3.82
 -14   8  13   -4.29    3.69
 -14  -8  14   49.16    4.93
 -14   8  14   56.82    3.76
 -14   8  14   53.05    4.07
 -14  -8  14   52.11    2.67
  14   8 -14   53.99    5.02
 -14   8  14   40.57    4.26
  14   8 -14   46.84    3.91
 -14  -8  15    5.07    4.19
  14  -8 -15   12.15    3.04
  14   8 -15    7.49    4.80
 -14   8  15   11.14    3.87
 -14   8  15   13.58    3.42
 -14   8  15    5.42    2.84
 -14  -8  15    7.43    3.60
  14   8 -15   12.50    3.25
 -14   8  16   11.88    2.87
 -14   8  16   14.77    4.49
 -14  -8  16   20.46    3.00
  14   8 -16   11.63    3.26
  14   8 -16   10.61    5.75
  14  -8 -16   29.43    3.18
 -14   8  16   23.31    3.66
 -14   9   1   14.26    2.78
 -14   9   1    3.99    4.35
  14  -9  -1   13.84    3.57
 -14  -9   1    1.79    4.10
  14   9  -1   25.28    4.01
 -14  -9   1   12.56    3.41
 -14   9   2   -2.35    3.66
 -14  -9   2    2.95    3.87
 -14   9   2    0.37    2.62
 -14  -9   2    0.57    3.94
  14   9  -2    4.83    4.09
 -14  -9   3   -3.74    3.74
  14   9  -3    2.52    4.31
 -14   9   3    8.08    4.29
  14  -9  -3   -0.42    3.87
 -14   9   3   -1.99    2.61
 -14  -9   3   13.08    3.62
  14   9  -4   27.72    4.19
 -14  -9   4   14.33    3.47
  14  -9  -4   36.82    3.60
 -14   9   4   15.31    2.74
 -14   9   4   39.85    3.06
 -14  -9   5    7.42    3.91
  14   9  -5   15.45    3.84
 -14  -9   5   14.51    3.16
  14  -9  -5   15.40    3.28
 -14   9   5   10.47    2.58
 -14   9   5   28.08    3.86
 -14  -9   6   77.82    3.99
  14   9  -6   85.44    4.55
 -14   9   6   71.89    4.41
 -14   9   6   98.43    3.69
  14  -9  -6   74.92    2.76
 -14  -9   6   81.59    4.20
  14  -9  -7   -4.01    3.60
 -14  -9   7    7.45    3.97
  14   9  -7   10.06    4.28
 -14  -9   7   10.21    3.25
 -14   9   7    0.60    4.21
  14   9  -8   17.24    4.25
 -14   9   8   29.58    3.55
  14  -9  -8   29.48    3.15
 -14  -9   8   15.38    3.47
  14   9  -8   13.23    5.39
 -14  -9   8   20.09    4.10
 -14   9   8    5.42    4.09
 -14   9   8   15.35    3.73
  14  -9  -9   29.06    3.16
 -14  -9   9   39.20    4.17
 -14  -9   9   25.38    3.56
 -14   9   9   26.06    4.31
  14   9  -9   40.64    4.86
  14   9  -9   26.48    5.01
 -14   9   9   27.50    4.12
 -14   9   9   25.66    3.70
 -14   9  10    2.59    3.54
 -14   9  10   29.86    3.35
 -14   9  10   15.73    4.03
  14   9 -10   21.64    4.41
 -14  -9  10   14.81    4.52
  14   9 -10   12.48    4.50
 -14  -9  10   23.02    3.16
  14  -9 -10    7.47    3.51
 -14   9  11   10.44    3.82
 -14   9  11    2.70    2.61
 -14  -9  11   -0.88    3.00
 -14  -9  11    8.32    3.94
  14  -9 -11    0.82    3.07
  14   9 -11    5.43    3.95
 -14   9  11   14.24    2.63
  14   9 -11    7.41    4.24
  14   9 -12   -1.61    4.23
  14   9 -12    9.62    3.57
 -14  -9  12    5.18    3.91
 -14  -9  12   21.75    3.26
 -14   9  12   -9.98    3.60
  14  -9 -12    3.26    3.00
 -14   9  12   10.21    3.78
 -14   9  12    6.81    3.17
 -14   9  13    4.42    3.67
 -14  -9  13    3.41    3.78
 -14   9  13    8.93    3.45
 -14  -9  13    1.34    2.44
  14   9 -13   10.40    3.54
  14   9 -13   13.75    4.47
  14  -9 -13   -9.37    3.18
 -14   9  13   14.03    3.27
 -14  10   1    9.05    2.72
 -14 -10   1   15.82    3.76
 -14 -10   1   26.66    3.65
 -14  10   1   19.72    3.92
  14  10  -1   20.25    4.24
  14  10  -2   -0.42    3.84
 -14 -10   2    2.31    3.91
 -14  10   2   -1.19    2.94
 -14  10   2    1.20    4.27
 -14 -10   2    5.77    3.37
  14  10  -3  107.89    4.34
 -14 -10   3  125.32    4.22
 -14  10   3  109.17    3.11
 -14  10   3  105.24    3.50
  14  10  -4    8.64    4.38
 -14  10   4   -2.62    3.52
 -14  10   4   -0.79    2.44
  14 -10  -4   10.31    3.49
 -14 -10   4   -7.03    3.28
 -14 -10   5   39.36    3.36
  14  10  -5   20.65    4.27
 -14 -10   5    8.20    3.82
 -14  10   5   35.05    2.38
  14 -10  -5   52.11    3.16
 -14  10   5   29.11    3.84
 -14  10   6   16.86    3.97
  14  10  -6   24.49    4.11
 -14 -10   6   15.59    2.31
  14 -10  -6    1.59    2.94
 -14 -10   6   21.49    3.83
 -14  10   6   19.21    2.69
  14 -10  -7  129.02    4.02
  14  10  -7  107.25    4.98
 -14 -10   7  125.27    3.74
 -14  10   7  117.08    4.58
 -14 -10   7  116.88    4.54
 -14  10   7  113.19    4.28
 -14  10   7  124.25    3.13
 -14  10   8    6.12    3.97
 -14 -10   8    6.12    3.26
  13   0  -1   18.17    3.67
  13   0  -1   -7.50    4.40
 -13   0   1    7.58    5.46
 -13   0   1    5.97    4.63
  13   0  -2   51.55    4.46
  13   0  -2   35.95    3.98
 -13   0   2   43.58    4.64
 -13   0   2   37.70    4.25
  13   0  -3   15.37    5.22
  13   0  -3    8.34    4.40
 -13   0   3   -1.07    4.77
 -13   0   3   10.05    5.39
  13   0  -4   17.06    5.00
 -13   0   4    5.80    6.24
  13   0  -4   15.41    3.20
 -13   0   4   17.01    4.44
 -13   0   4   19.39    4.80
 -13   0   5   -8.47    4.20
  13   0  -5    6.08    5.32
 -13   0   5    3.94    4.38
 -13   0   5    4.06    4.91
  13   0  -5    4.00    4.23
  13   0  -6  240.14    5.12
 -13   0   6  235.93    6.44
 -13   0   6  260.08    5.17
 -13   0   6  241.80    5.45
  13   0  -6  253.81    5.69
 -13   0   7   -2.44    4.83
  13   0  -7    8.98    4.35
  13   0  -7   -1.93    5.20
 -13   0   7   -1.18    3.13
 -13   0   7   -3.56    4.05
 -13   0   8   96.33    6.02
 -13   0   8  100.29    3.48
  13   0  -8   88.27    5.37
 -13   0   8   81.20    5.30
  13   0  -8   82.46    4.25
 -13   0   9   -0.96    4.83
  13   0  -9   10.73    4.09
 -13   0   9   -3.47    5.52
  13   0  -9    5.78    4.97
 -13   0   9   -2.25    2.92
  13   0 -10  577.18    6.64
 -13   0  10  525.53    6.93
 -13   0  10  583.64    5.08
  13   0 -10  554.68    5.14
 -13   0  10  566.72    6.44
 -13   0  11    4.08    2.89
  13   0 -11   -8.20    2.95
  13   0 -11   -5.26    4.65
 -13   0  11    8.61    4.72
 -13   0  11    6.12    3.86
 -13   0  12   41.53    4.21
  13   0 -12   55.85    4.59
 -13   0  12   41.31    5.11
  13   0 -12   37.93    3.23
 -13   0  12   58.35    4.28
  13   0 -13   -6.15    4.08
 -13   0  13    9.69    3.66
 -13   0  13    6.66    3.53
  13   0 -13    3.20    4.39
  13   0 -14  116.43    3.26
 -13   0  14  135.37    5.25
 -13   0  14  134.95    4.34
  13   0 -14  144.35    3.85
 -13   0  15    7.96    5.23
  13   0 -15    1.14    4.48
 -13   0  15    1.98    3.81
  13   0 -15   -1.85    3.80
  13   0 -16  122.12    4.57
  13   0 -16   99.85    4.25
 -13   0  16  100.22    5.22
 -13   0  16  111.86    4.24
  13   0 -17    5.03    4.50
 -13   0  17    5.47    3.49
  13   0 -17    1.32    3.87
 -13   0  18  215.91    3.70
  13   0 -18  235.56    4.78
  13   0 -19   13.55    3.73
 -13   0  19  -10.98    3.88
 -13   0  20   94.02    5.34
 -13   0  20   85.11    4.28
  13   0 -20  116.84    3.26
  13   0 -21   13.48    3.83
 -13   0  21    7.58    2.53
 -13   0  21    0.38    4.41
 -13   0  22   48.27    4.80
 -13   0  22   55.14    3.76
  13   0 -22   40.38    3.03
 -13   0  23    3.36    4.53
  13   0 -23    7.87    3.76
 -13   0  24   -4.98    4.63
 -13   0  24    2.90    3.74
  13   0 -24    2.02    3.84
  13   0 -25   -1.15    2.48
 -13   0  25    6.75    4.22
 -13   0  25   -1.28    3.61
 -13   0  26    6.53    4.87
 -13   0  26    7.24    3.22
  13   0 -26   -5.52    2.35
  13  -1  -1  259.27    6.05
  13   1  -1  236.36    6.35
  13  -1  -1  277.74    5.44
 -13   1   1  277.15    5.65
 -13  -1   1  274.66    5.66
 -13  -1   1  264.25    5.21
 -13   1   1  267.18    4.94
  13   1  -1  291.14    5.45
  13   1  -2   -2.33    4.20
  13  -1  -2    8.99    4.60
 -13  -1   2    6.47    4.14
 -13   1   2   -0.50    4.53
 -13  -1   2   -2.77    6.06
  13   1  -2   19.85    5.27
 -13  -1   2   10.72    4.29
  13  -1  -2    3.22    5.13
 -13   1   2    5.81    5.32
  13  -1  -3    3.36    4.72
  13   1  -3  -12.32    5.11
 -13  -1   3   -3.44    4.09
  13   1  -3    0.93    3.84
 -13   1   3   -1.11    3.52
 -13  -1   3   -1.63    4.48
 -13  -1   3   24.98    6.21
  13  -1  -3    3.00    4.43
 -13   1   3   25.75    5.50
  13   1  -4   13.85    5.64
 -13   1   4   35.85    4.56
  13  -1  -4   38.31    3.76
 -13  -1   4   42.75    5.69
 -13   1   4   27.95    5.68
  13  -1  -4   43.01    3.25
 -13  -1   4   30.04    4.44
  13   1  -4   30.67    4.33
 -13  -1   4   38.96    4.67
 -13   1   5  112.46    4.42
  13   1  -5  102.89    4.48
 -13   1   5   93.50    4.84
  13  -1  -5  101.77    5.56
 -13   1   5  114.54    3.75
 -13  -1   5  116.45    3.57
  13   1  -5  120.24    5.36
 -13  -1   5  108.60    6.26
  13  -1  -5  110.17    4.57
 -13  -1   5   98.30    5.17
 -13  -1   6   51.48    5.00
 -13   1   6   61.45    3.28
 -13   1   6   56.83    4.48
  13   1  -6   39.79    3.99
 -13  -1   6   37.63    5.63
 -13   1   6   51.49    5.62
  13  -1  -6   52.66    3.68
  13   1  -6   42.88    4.03
  13  -1  -6   33.52    3.34
 -13  -1   6   52.61    4.08
 -13  -1   7   54.71    4.52
 -13   1   7   37.19    4.12
  13  -1  -7   39.33    4.09
 -13   1   7   56.66    4.39
  13  -1  -7   48.70    5.02
 -13  -1   7   53.63    6.19
  13   1  -7   46.42    3.14
 -13  -1   7   35.62    4.80
 -13   1   7   49.75    3.27
  13   1  -7   47.42    5.14
 -13  -1   8   78.65    4.81
 -13   1   8   65.25    3.53
  13  -1  -8   81.63    3.58
  13  -1  -8   62.64    4.25
  13   1  -8   65.51    5.42
 -13   1   8   65.20    5.58
 -13  -1   8   80.58    4.44
  13   1  -8   71.60    4.00
 -13  -1   8   86.02    6.21
 -13   1   8   74.99    3.27
 -13   1   9  125.37    4.54
 -13  -1   9  128.26    5.63
 -13   1   9  116.45    4.42
  13   1  -9  105.71    4.57
 -13  -1   9  113.96    3.41
  13   1  -9  115.46    4.96
 -13   1   9  109.92    5.65
  13  -1  -9  104.14    5.07
  13  -1  -9  101.88    3.99
 -13  -1   9  122.46    5.37
  13  -1 -10   -4.79    4.73
 -13  -1  10   12.38    3.63
 -13   1  10   -7.91    4.10
  13   1 -10   10.88    4.31
  13  -1 -10    3.50    2.63
  13   1 -10    9.81    3.80
 -13   1  10   19.65    4.40
 -13   1  10    2.80    4.78
 -13  -1  10   -2.71    3.92
 -13  -1  11   43.70    5.14
  13   1 -11   49.06    3.13
 -13   1  11   52.67    3.85
  13   1 -11   58.93    4.74
 -13  -1  11   42.16    4.14
  13  -1 -11   58.95    2.80
 -13   1  11   49.61    3.13
  13  -1 -11   65.60    4.61
 -13   1  11   39.80    4.24
  13   1 -12   -7.81    4.49
 -13   1  12   -4.59    4.39
 -13   1  12    1.78    3.41
 -13   1  12   -6.38    4.00
  13  -1 -12   -0.30    4.00
 -13  -1  12   -4.82    3.90
  13  -1 -12   -2.72    3.40
  13   1 -12   14.11    3.70
 -13  -1  12   -4.64    3.85
 -13  -1  13   91.91    3.23
 -13   1  13   98.24    4.05
  13  -1 -13   81.50    4.11
  13   1 -13   98.88    4.38
  13   1 -13  103.94    4.83
 -13   1  13   99.70    3.78
  13  -1 -13   97.13    4.45
 -13   1  13  107.36    3.59
 -13  -1  13  105.44    5.14
  13  -1 -14  162.00    4.81
 -13   1  14  152.21    3.72
  13  -1 -14  150.27    3.30
 -13   1  14  162.27    5.22
 -13  -1  14  173.87    4.53
  13   1 -14  182.48    4.89
  13   1 -14  156.20    3.52
  13   1 -15   29.90    4.31
  13  -1 -15   18.07    3.98
 -13   1  15  -10.83    5.00
  13  -1 -15   24.73    3.95
 -13   1  15   26.15    2.87
  13   1 -15    6.56    3.98
 -13  -1  15    4.54    3.96
 -13   1  16   -5.24    2.72
 -13   1  16    6.46    4.58
 -13  -1  16   -6.60    2.82
  13  -1 -16   12.36    3.92
  13   1 -16    2.27    4.22
  13   1 -16    6.47    4.01
  13  -1 -16   10.91    3.91
  13  -1 -17  122.82    4.20
  13   1 -17  149.91    4.63
 -13   1  17  140.92    3.98
 -13   1  17  137.38    5.29
 -13  -1  17  119.50    5.27
 -13  -1  17  127.15    4.42
  13   1 -17  118.59    4.35
 -13  -1  18    3.52    4.75
  13  -1 -18   12.65    3.77
 -13   1  18    2.51    4.39
 -13   1  18    3.82    3.54
 -13  -1  18   -3.73    3.59
  13   1 -18    3.69    3.64
  13   1 -18   -2.68    3.92
 -13  -1  19   25.79    4.92
  13   1 -19   17.26    2.82
  13  -1 -19   20.45    3.77
 -13  -1  19   24.70    3.46
 -13   1  19   17.95    2.76
 -13   1  19   17.32    4.62
 -13  -1  20   36.92    5.38
 -13  -1  20    0.96    3.69
  13   1 -20    2.00    3.79
 -13   1  20   13.36    3.45
  13  -1 -20    6.23    2.79
 -13   1  20   19.34    4.50
  13   1 -21   80.66    3.76
 -13  -1  21   86.59    5.59
  13  -1 -21   93.35    4.06
 -13   1  21   90.46    4.10
 -13  -1  21   82.78    3.87
 -13  -1  22    8.09    4.91
  13  -1 -22   10.85    3.42
  13   1 -22  -11.52    3.78
 -13  -1  22    5.45    3.38
 -13   1  22   12.80    3.64
 -13  -1  23   11.34    4.53
  13   1 -23   -3.34    2.61
 -13   1  23    8.25    4.36
  13  -1 -23    6.93    3.81
 -13   1  24    6.16    4.28
 -13  -1  24    6.08    3.92
  13   1 -24    5.77    3.30
  13  -1 -24    6.02    2.66
 -13  -1  24    8.89    4.79
  13  -1 -25   11.58    3.35
  13   1 -25   41.33    3.39
 -13  -1  25   22.73    3.96
 -13  -1  25   14.54    4.44
 -13   1  25   14.62    3.36
 -13   1  25   22.82    4.57
 -13  -1  26   22.80    4.84
 -13   1  26   39.14    4.38
 -13   1  26   25.77    3.30
 -13  -1  26   24.65    3.96
  13   1 -26   46.27    3.29
  13  -1 -26   22.13    3.51
 -13   2   1   21.12    3.93
 -13   2   1   13.82    4.47
  13  -2  -1    7.83    4.22
 -13  -2   1   13.32    5.81
  13   2  -1    5.43    5.61
  13   2  -1   10.34    3.99
 -13  -2   1    7.36    4.63
  13  -2  -1    5.20    3.73
 -13  -2   1   17.63    3.14
  13  -2  -2    9.57    3.63
 -13  -2   2   32.26    4.43
  13   2  -2   16.80    5.22
 -13  -2   2    7.40    5.45
 -13   2   2   16.93    4.96
 -13  -2   2   16.10    4.75
 -13   2   2   12.72    4.14
  13   2  -2    9.03    4.08
  13  -2  -2   21.36    4.20
 -13   2   3   14.12    5.46
 -13   2   3   21.67    4.25
 -13  -2   3   26.45    3.32
  13   2  -3   27.84    4.24
  13  -2  -3   35.61    4.22
  13  -2  -3   45.90    4.72
  13   2  -3    6.36    5.24
 -13  -2   3   26.29    4.64
 -13  -2   3   20.21    6.00
  13  -2  -4   11.70    5.03
 -13   2   4   33.57    5.33
 -13  -2   4   31.31    6.29
  13  -2  -4   33.62    4.00
 -13  -2   4   23.95    4.43
 -13   2   4   28.42    4.15
 -13  -2   4   46.26    5.42
  13   2  -4   39.31    4.09
  13   2  -4   28.63    5.84
 -13  -2   5   47.09    3.31
 -13   2   5   60.14    4.01
 -13   2   5   57.59    4.59
 -13  -2   5   63.15    4.81
  13   2  -5   54.30    5.95
  13  -2  -5   59.34    5.06
  13   2  -5   59.05    4.22
 -13  -2   5   54.76    4.65
  13  -2  -5   48.60    4.26
  13  -2  -6   29.11    4.54
 -13   2   6   11.73    4.41
 -13   2   6   26.17    5.10
 -13  -2   6   31.01    4.20
  13   2  -6   15.20    4.12
 -13   2   6   25.33    3.38
 -13  -2   6   19.49    6.11
  13   2  -6    6.70    5.20
  13  -2  -6   18.40    4.12
 -13  -2   6   21.66    4.93
  13   2  -7   30.30    4.06
  13   2  -7   22.06    3.88
 -13  -2   7   31.83    5.68
  13  -2  -7   27.45    3.00
 -13  -2   7   24.46    4.83
 -13  -2   7   20.79    3.91
 -13   2   7   33.94    4.39
  13  -2  -7   25.05    4.37
 -13   2   7   21.19    3.28
 -13   2   7   32.15    3.82
 -13   2   8  347.03    5.58
  13   2  -8  307.97    5.26
 -13  -2   8  301.11    6.45
 -13   2   8  314.51    5.23
 -13  -2   8  352.10    5.01
  13  -2  -8  310.81    5.67
  13  -2  -8  286.25    4.82
  13   2  -8  325.18    5.79
 -13   2   8  292.68    5.91
 -13   2   9   11.86    4.92
 -13   2   9   20.73    3.07
  13  -2  -9   14.46    3.71
 -13   2   9   17.67    4.34
  13  -2  -9   19.58    3.12
 -13  -2   9    0.81    5.32
  13   2  -9   25.90    3.81
 -13  -2   9   21.19    4.05
  13   2  -9   14.94    4.87
  13   2 -10   96.36    4.54
 -13  -2  10  120.21    3.37
  13  -2 -10   92.11    3.98
 -13   2  10  122.80    4.27
 -13   2  10   91.87    4.89
 -13  -2  10   97.41    4.44
  13   2 -10  120.46    4.78
 -13   2  10  109.75    3.38
  13  -2 -10  114.79    4.78
  13   2 -11  488.77    6.64
 -13  -2  11  500.27    5.43
  13  -2 -11  475.59    5.17
 -13   2  11  542.42    5.97
  13  -2 -11  532.78    6.22
  13   2 -11  500.62    5.67
 -13   2  11  469.50    5.44
 -13   2  11  492.06    5.80
  13  -2 -12  371.25    5.32
 -13   2  12  362.64    4.83
 -13   2  12  364.94    5.11
  13   2 -12  356.11    5.65
  13   2 -12  356.98    5.13
  13  -2 -12  333.34    4.89
 -13   2  12  346.61    4.54
 -13  -2  12  366.77    4.21
 -13   2  13    3.50    4.47
 -13   2  13    5.72    4.24
  13   2 -13   -0.27    4.90
 -13   2  13    0.80    3.68
  13  -2 -13   -3.16    4.18
  13   2 -13   -0.17    3.53
  13  -2 -13    5.74    3.51
 -13   2  14   28.74    4.04
  13  -2 -14   26.00    3.64
 -13   2  14   38.24    4.81
 -13  -2  14   26.69    5.16
  13   2 -14   30.70    4.03
  13   2 -14   32.27    3.99
 -13  -2  14   20.16    3.11
 -13   2  14   16.99    3.34
  13  -2 -14   41.79    3.96
  13  -2 -15   12.81    2.87
  13  -2 -15   23.78    3.15
 -13  -2  15   14.91    5.23
 -13  -2  15   26.86    4.13
 -13   2  15   24.46    4.78
 -13   2  15   21.24    3.95
  13   2 -15   31.99    4.65
  13   2 -15   25.35    2.85
 -13   2  15   26.33    3.81
 -13   2  16  159.72    4.13
  13  -2 -16  175.20    4.21
 -13  -2  16  139.91    3.64
  13  -2 -16  149.86    4.73
  13   2 -16  139.62    3.32
 -13  -2  16  121.21    5.58
 -13   2  16  136.31    3.90
  13   2 -16  133.73    4.92
  13  -2 -17    3.38    3.72
 -13   2  17    1.15    3.84
 -13  -2  17   -8.07    5.13
 -13  -2  17   -2.00    3.93
 -13   2  17    2.25    4.72
  13   2 -17    0.05    3.96
  13   2 -17   14.47    2.69
 -13   2  18  111.31    4.32
  13   2 -18  126.81    4.68
 -13   2  18  132.73    4.70
  13   2 -18  124.65    4.04
 -13  -2  18   99.90    3.87
  13  -2 -18  111.07    4.21
 -13  -2  18  120.74    6.23
  13   2 -19    0.88    3.65
 -13  -2  19   -7.34    3.56
 -13   2  19   -9.15    4.04
  13  -2 -19   12.54    3.41
 -13  -2  19   10.40    5.48
 -13   2  19   -0.49    3.66
 -13  -2  20   37.81    5.67
 -13  -2  20   29.28    3.75
  13   2 -20   47.53    2.91
 -13   2  20   53.10    4.49
 -13   2  20   42.53    3.74
  13  -2 -20   36.89    2.83
 -13   2  21   11.03    4.49
 -13   2  21   -1.15    3.57
  13  -2 -21  -13.87    3.63
 -13  -2  21    1.85    3.43
  13   2 -21   -9.25    3.64
 -13  -2  21    6.22    4.52
  13   2 -22   40.14    2.79
 -13   2  22   67.37    3.65
 -13  -2  22   37.89    3.67
  13  -2 -22   57.21    3.58
 -13   2  22   55.41    4.53
 -13  -2  22   46.71    5.58
  13  -2 -23   21.81    3.80
  13   2 -23    1.89    3.02
 -13   2  23   12.60    4.27
 -13  -2  23    3.67    4.48
  13  -2 -24   -1.43    2.78
  13   2 -24    8.06    3.23
 -13  -2  24  -11.80    5.05
 -13   2  24    9.69    4.12
 -13  -2  24    8.55    3.78
 -13   2  24   -0.63    3.10
 -13  -2  25    3.67    3.77
  13  -2 -25    6.24    3.20
 -13  -2  25   10.22    5.53
  13   2 -25   10.60    3.08
 -13   2  25   15.38    3.56
  13  -3  -1  158.16    5.07
 -13   3   1  135.22    5.50
 -13  -3   1  147.75    5.67
 -13  -3   1  150.23    3.55
  13   3  -1  153.15    5.17
  13  -3  -1  153.28    4.59
 -13   3   1  152.28    4.51
 -13  -3   1  127.50    5.96
  13   3  -1  141.15    4.47
  13  -3  -2   45.53    4.09
  13   3  -2   33.68    5.14
  13  -3  -2   22.07    5.01
 -13  -3   2   21.34    2.95
 -13   3   2   22.37    4.34
 -13   3   2   53.96    4.81
 -13  -3   2   29.06    5.23
  13   3  -2   35.36    4.34
 -13  -3   2   25.59    5.73
 -13  -3   3  186.28    4.67
 -13   3   3  197.63    4.32
  13   3  -3  180.29    6.31
  13  -3  -3  198.93    4.68
 -13  -3   3  200.38    4.90
  13   3  -3  199.91    5.75
 -13  -3   3  174.75    5.99
 -13   3   3  195.05    4.74
  13  -3  -3  168.35    5.41
  13   3  -4   60.03    4.94
 -13   3   4   54.30    5.14
  13   3  -4   50.11    4.10
  13  -3  -4   76.20    4.28
 -13  -3   4   68.92    5.73
 -13   3   4   70.31    4.36
  13  -3  -4   44.08    4.94
 -13  -3   4   59.82    4.18
 -13   3   5   -3.49    4.94
 -13  -3   5    2.43    3.76
  13   3  -5    8.71    4.01
 -13   3   5   -7.50    2.84
  13  -3  -5   -2.56    2.76
  13   3  -5    3.42    5.32
 -13  -3   5  -14.01    5.84
  13  -3  -5   -3.33    4.66
 -13  -3   6   33.61    5.73
 -13  -3   6   27.76    4.01
  13  -3  -6   51.05    4.77
  13  -3  -6   41.24    3.98
  13   3  -6   50.09    5.24
  13   3  -6   39.72    4.15
 -13   3   6   40.61    4.79
 -13   3   6   47.47    3.19
 -13   3   7   89.77    4.62
 -13  -3   7   74.92    3.06
  13  -3  -7   61.93    3.18
 -13  -3   7   85.61    5.92
  13   3  -7   82.83    5.31
  13   3  -7   78.71    4.16
 -13   3   7   77.33    4.18
 -13   3   7   75.36    4.81
  13  -3  -7   75.69    3.48
  13  -3  -8  143.45    4.35
 -13   3   8  151.56    3.83
  13   3  -8  139.19    4.49
 -13  -3   8  130.15    4.30
  13   3  -8  133.66    5.12
 -13   3   8  133.22    4.63
  13  -3  -8  157.66    4.44
 -13  -3   8  110.74    5.91
 -13   3   8  134.38    5.18
 -13   3   9  218.44    5.02
  13   3  -9  211.41    5.50
 -13  -3   9  234.87    4.41
 -13   3   9  228.29    4.85
 -13  -3   9  202.27    6.19
  13  -3  -9  233.11    4.42
  13   3  -9  218.90    4.67
 -13   3   9  223.26    4.94
  13  -3  -9  239.65    5.09
  13  -3 -10   19.34    4.02
 -13   3  10   30.31    3.84
 -13   3  10   28.27    3.25
  13   3 -10    4.68    4.36
 -13   3  10   13.99    3.02
 -13  -3  10   14.43    3.63
  13  -3 -10   29.09    3.77
  13   3 -10   17.64    3.92
 -13  -3  11  106.99    4.02
  13  -3 -11  102.68    3.45
  13   3 -11   88.99    5.05
 -13   3  11   71.17    4.43
  13   3 -11   99.40    3.93
 -13   3  11  100.14    4.57
  13  -3 -11  105.70    4.05
 -13   3  11  113.54    3.67
  13   3 -12    0.47    3.69
 -13   3  12   -6.74    3.92
  13  -3 -12   12.26    3.49
  13   3 -12    6.68    4.28
 -13   3  12   -0.63    3.21
 -13   3  12    4.70    3.04
  13  -3 -12   -0.68    4.15
 -13  -3  12   12.86    2.71
 -13  -3  12    5.62    5.20
  13   3 -13   -1.93    4.25
  13   3 -13   14.18    3.92
 -13   3  13   14.17    3.92
 -13  -3  13   -2.32    4.71
 -13   3  13    6.60    3.73
 -13   3  13    2.44    4.05
  13  -3 -13    4.54    2.96
  13  -3 -13    0.74    3.33
 -13  -3  13   -2.67    3.57
 -13  -3  14    8.29    5.02
 -13   3  14   19.90    2.97
 -13  -3  14    2.13    3.92
  13   3 -14   15.70    2.73
 -13   3  14   16.34    4.46
 -13   3  14   20.71    3.96
  13   3 -14    7.89    4.76
  13  -3 -14   20.51    4.13
 -13   3  15   11.09    3.56
  13   3 -15   11.43    3.95
 -13  -3  15   18.93    5.06
 -13  -3  15   19.00    2.60
 -13   3  15   23.02    4.33
  13   3 -15   23.87    4.19
 -13   3  15   13.84    4.19
  13  -3 -15   36.08    3.81
  13   3 -16   54.16    4.10
 -13  -3  16   59.82    5.81
 -13   3  16   88.60    4.40
 -13   3  16   68.12    4.36
 -13   3  16   52.42    4.38
  13   3 -16   65.28    4.27
 -13  -3  16   64.54    3.74
  13  -3 -16   70.54    2.84
  13   3 -17   25.87    3.58
 -13  -3  17   -1.05    3.79
  13  -3 -17   -2.32    2.68
 -13   3  17   12.56    3.99
 -13   3  17    8.43    3.48
  13   3 -17   12.03    4.46
 -13  -3  17    3.78    5.49
  13   3 -18   17.09    4.53
 -13   3  18   20.39    3.87
 -13   3  18   19.61    4.45
 -13  -3  18   12.84    3.57
 -13  -3  18   26.59    5.33
  13   3 -18   10.32    2.63
  13  -3 -18   22.83    2.81
  13   3 -19   45.98    3.99
 -13   3  19   38.39    4.05
 -13  -3  19   26.19    3.53
 -13   3  19   48.45    4.18
  13  -3 -19   35.91    2.76
 -13  -3  19   28.46    4.96
 -13   3  20   -5.40    3.82
 -13   3  20    4.15    3.82
 -13  -3  20   -5.75    2.56
  13   3 -20    2.30    3.45
 -13  -3  20    3.72    5.31
 -13   3  21   22.08    3.67
 -13  -3  21   23.64    3.33
 -13   3  21   -1.81    3.90
 -13  -3  21    2.50    5.22
  13   3 -21    9.37    4.16
 -13   3  22   -6.36    3.84
 -13   3  22    9.73    3.78
  13   3 -22    1.82    2.80
 -13  -3  22    6.10    5.30
  13  -3 -22   20.95    2.57
 -13  -3  23    5.65    3.94
 -13   3  23   -3.51    3.81
 -13  -3  23    4.49    5.50
  13   3 -23   10.17    3.16
  13  -3 -23   -4.82    3.66
  13  -3 -24    1.73    2.45
 -13   3  24   13.25    3.61
 -13   3  24   34.21    3.42
  13   3 -24    3.00    3.28
 -13  -3  24   16.93    6.15
 -13  -3  24    4.67    4.41
 -13  -3  25   -0.55    4.55
  13   3 -25    8.85    3.22
 -13  -3  25    6.33    5.08
 -13   3  25   22.06    3.63
 -13   3  25   -0.01    3.24
 -13  -4   1    6.13    3.61
 -13   4   1   15.80    3.47
 -13   4   1   -2.97    3.80
 -13  -4   1    1.78    5.24
  13   4  -1    6.57    4.51
  13   4  -1    1.71    3.70
  13  -4  -1    8.80    4.73
  13  -4  -1   13.04    3.61
 -13  -4   2   21.44    2.92
  13   4  -2   22.02    4.72
 -13   4   2   32.24    3.42
  13   4  -2   24.86    3.80
  13  -4  -2   32.13    3.22
 -13  -4   2   33.84    5.35
  13  -4  -2   36.17    3.89
 -13   4   2   40.77    3.82
 -13  -4   3   12.49    2.91
 -13  -4   3    8.19    5.51
 -13   4   3   12.61    2.84
  13  -4  -3   11.25    2.80
 -13   4   3   11.55    4.56
  13   4  -3   16.94    5.36
  13  -4  -3   13.72    4.13
  13   4  -3   22.80    4.85
 -13   4   4   56.34    4.69
 -13  -4   4   62.49    5.62
  13   4  -4   69.82    5.09
 -13   4   4   59.36    4.13
  13   4  -4   66.91    5.46
 -13  -4   4   70.87    4.16
  13  -4  -4   88.82    4.10
  13  -4  -4   74.26    4.53
 -13   4   5   26.70    4.41
 -13  -4   5   19.72    4.09
  13  -4  -5   19.66    3.61
  13   4  -5   33.53    4.71
  13  -4  -5   24.07    4.41
 -13   4   5   20.52    4.00
 -13  -4   5   31.60    5.04
  13   4  -5   16.99    5.25
  13   4  -6   52.79    4.39
  13  -4  -6   46.74    4.49
  13   4  -6   47.55    4.99
 -13   4   6   42.93    4.75
 -13  -4   6   34.48    4.04
 -13   4   6   44.13    2.92
 -13  -4   6   30.58    5.19
  13  -4  -6   49.26    3.95
  13  -4  -7    2.72    4.16
 -13  -4   7   12.26    2.70
 -13  -4   7   20.97    4.85
  13  -4  -7    6.77    2.47
 -13   4   7    9.34    3.64
  13   4  -7   -2.86    4.86
 -13   4   7   -6.32    4.48
  13   4  -7    0.03    3.94
 -13   4   8  413.17    5.16
  13   4  -8  417.12    5.72
  13   4  -8  422.17    6.41
  13  -4  -8  432.15    4.98
 -13   4   8  380.44    4.58
 -13  -4   8  430.28    4.94
  13  -4  -8  458.21    5.58
 -13   4   8  425.85    5.58
 -13   4   9    6.99    4.15
  13  -4  -9    2.99    3.54
 -13   4   9    9.89    3.26
 -13   4   9    4.05    2.64
  13   4  -9   18.31    4.75
  13  -4  -9    6.51    4.42
  13   4  -9    4.95    3.68
 -13  -4   9    4.80    3.89
  13  -4 -10   33.02    4.09
 -13   4  10   29.63    4.06
  13   4 -10   27.79    4.23
 -13  -4  10   28.65    5.20
 -13   4  10   43.62    4.29
 -13  -4  10   30.39    3.83
  13  -4 -10   21.08    3.62
 -13   4  10   40.28    4.26
  13   4 -10   26.75    4.33
 -13   4  11  105.17    4.37
 -13   4  11  166.10    4.61
  13   4 -11  158.43    5.52
 -13  -4  11  141.95    4.11
 -13  -4  11  123.26    5.35
 -13   4  11  149.02    4.63
  13  -4 -11  146.98    3.63
  13   4 -11  141.93    4.66
  13  -4 -11  145.39    3.30
 -13  -4  12  235.99    3.61
 -13   4  12  214.97    4.06
  13  -4 -12  228.26    3.96
 -13  -4  12  175.96    6.09
 -13   4  12  226.69    4.58
  13   4 -12  216.81    4.86
  13   4 -12  220.67    5.56
  13  -4 -12  203.64    4.24
 -13   4  12  212.17    4.52
 -13   4  13   39.99    4.35
 -13   4  13   47.72    4.27
  13  -4 -13   58.79    3.80
 -13  -4  13   48.43    5.36
  13   4 -13   50.51    4.64
  13   4 -13   44.63    4.12
 -13  -4  13   70.10    2.82
 -13   4  13   58.48    3.42
  13  -4 -13   59.64    4.29
 -13  -4  14    8.05    3.23
 -13  -4  14    0.42    4.77
 -13   4  14   -7.62    3.83
 -13   4  14   11.04    3.54
 -13   4  14   -7.35    4.50
  13   4 -14   -3.45    4.25
  13   4 -14    3.99    3.52
  13  -4 -14    5.33    3.49
 -13   4  15   14.87    3.76
 -13  -4  15    4.72    4.62
 -13   4  15   18.07    3.81
  13   4 -15    9.55    4.29
 -13  -4  15    6.71    3.63
 -13   4  15   16.20    2.73
  13   4 -15    4.29    3.47
 -13   4  16   26.67    3.90
  13   4 -16   28.97    4.87
  13  -4 -16   34.47    3.74
 -13  -4  16    5.76    5.31
 -13   4  16   23.28    3.98
  13   4 -16   17.21    3.83
 -13  -4  16   33.81    3.63
 -13   4  16   22.71    4.01
 -13  -4  17   15.37    3.57
 -13   4  17   -7.46    3.75
 -13   4  17   10.02    3.59
  13   4 -17    0.25    4.68
 -13  -4  17   -0.84    4.74
  13   4 -17    0.20    3.38
 -13   4  17   14.79    3.85
  13  -4 -17    3.16    3.54
 -13   4  18   -0.23    4.07
  13   4 -18    8.95    4.45
 -13   4  18   17.05    3.71
 -13  -4  18    6.46    3.99
 -13  -4  18   13.57    3.66
  13  -4 -18   -3.90    3.52
  13   4 -18   22.82    3.33
 -13   4  19   11.84    3.97
  13   4 -19   18.46    3.69
  13  -4 -19   15.23    3.65
 -13   4  19   23.63    4.01
 -13  -4  19    5.40    4.62
 -13  -4  19   14.11    3.61
  13  -4 -20   36.41    3.31
 -13   4  20   44.94    4.03
 -13  -4  20   29.21    5.19
 -13  -4  20   51.70    3.56
 -13   4  20   32.81    3.40
  13   4 -20   33.97    2.92
  13   4 -21   14.83    3.65
  13   4 -21    4.32    3.23
 -13  -4  21   -8.11    3.42
 -13   4  21    6.23    3.72
 -13  -4  21   11.96    5.49
  13  -4 -21    1.38    2.57
 -13   4  21   12.49    2.98
 -13  -4  22   37.48    5.51
  13  -4 -22   42.82    3.62
 -13  -4  22   24.79    6.33
 -13   4  22   62.21    3.91
  13   4 -22   45.10    3.79
  13   4 -22   36.99    3.80
  13   4 -23   -8.15    3.07
 -13  -4  23    5.42    5.70
 -13   4  23    3.30    2.95
 -13  -4  23    3.21    6.32
  13  -4 -23    5.02    2.88
  13   4 -23   15.61    3.08
  13   4 -24    2.28    3.02
  13  -4 -24   15.98    3.68
 -13   4  24   -8.39    3.45
  13   4 -24   14.97    2.57
 -13   4  24   -1.84    3.58
  13  -5  -1   31.65    4.03
 -13  -5   1   44.29    4.68
  13  -5  -1   46.77    4.32
 -13   5   1   44.91    2.93
 -13  -5   1   36.33    2.99
  13   5  -1   37.34    5.18
 -13   5   1   41.22    3.32
  13   5  -1   50.48    5.89
 -13  -5   2   15.98    3.60
  13  -5  -2    8.07    2.55
 -13  -5   2   -3.10    4.35
 -13   5   2   10.17    4.42
  13   5  -2    3.58    4.95
 -13   5   2    7.69    3.74
  13   5  -2    4.20    5.21
  13  -5  -2    4.92    4.25
 -13   5   3   10.22    2.67
 -13  -5   3    0.35    5.03
  13  -5  -3   18.58    3.58
  13  -5  -3   15.63    2.91
  13   5  -3   16.95    4.94
  13   5  -3    7.59    4.75
 -13  -5   3    5.04    2.81
 -13   5   3   13.79    4.38
 -13  -5   4  124.15    5.47
  13  -5  -4  124.97    4.86
  13   5  -4  130.79    5.47
 -13   5   4  134.28    4.14
  13  -5  -4  123.94    3.28
 -13  -5   4  135.42    3.31
  13   5  -4  135.38    4.35
 -13   5   4  113.10    4.73
 -13  -5   5    6.42    4.67
  13   5  -5    5.40    4.02
 -13   5   5    1.20    4.38
 -13  -5   5    7.32    2.66
  13   5  -5   -1.05    5.00
 -13   5   5    7.89    3.63
  13  -5  -5   -7.00    3.81
  13  -5  -5   16.96    4.14
 -13   5   6    7.95    3.74
 -13  -5   6   -1.81    2.96
  13   5  -6    2.04    5.09
  13   5  -6   10.91    4.47
  13  -5  -6   10.85    3.88
  13  -5  -6  -11.40    3.82
 -13  -5   6    1.73    5.26
 -13   5   6   -0.60    3.29
  13  -5  -7  152.87    3.51
  13   5  -7  135.79    4.69
 -13   5   7  114.75    4.66
 -13  -5   7  129.37    3.31
 -13   5   7  133.49    4.29
  13   5  -7  140.44    5.72
  13  -5  -7  121.25    3.99
 -13  -5   8  105.93    3.14
 -13   5   8   97.80    3.18
  13   5  -8   92.36    4.90
  13  -5  -8   92.28    3.28
 -13   5   8  110.87    4.57
  13  -5  -8  102.13    3.11
  13   5  -8   88.71    5.00
 -13   5   8   85.40    4.69
 -13  -5   9  347.44    4.13
 -13  -5   9  316.14    6.23
 -13   5   9  314.39    4.81
  13  -5  -9  373.38    5.02
 -13   5   9  317.74    5.45
 -13   5   9  330.38    5.14
  13   5  -9  344.69    6.13
  13   5  -9  336.60    5.70
  13  -5  -9  318.11    3.92
  13  -5 -10   35.01    4.15
 -13  -5  10   35.71    5.12
 -13   5  10   46.78    2.97
 -13   5  10   54.66    4.16
 -13   5  10   38.80    4.14
  13   5 -10   38.60    4.91
  13   5 -10   30.55    4.67
 -13  -5  10   49.22    2.90
  13  -5 -10   53.21    3.57
 -13  -5  11   58.72    2.96
 -13   5  11   52.98    4.13
 -13  -5  11   62.21    4.99
 -13   5  11   48.07    4.36
  13   5 -11   64.84    4.28
  13   5 -11   56.41    4.63
  13  -5 -11   52.78    3.82
  13  -5 -11   40.34    4.33
 -13   5  11   73.37    4.45
  13  -5 -12   19.38    4.08
 -13  -5  12    3.50    2.69
 -13   5  12   13.94    3.95
 -13   5  12   21.99    4.26
  13   5 -12   12.38    3.93
 -13  -5  12   21.54    4.64
  13  -5 -12   21.78    3.46
 -13   5  12    1.64    2.92
  13   5 -12    7.94    4.73
  13   5 -13    6.18    3.65
 -13   5  13   20.37    3.92
 -13   5  13   24.29    3.79
 -13  -5  13   26.15    2.74
  13  -5 -13   18.66    3.20
  13   5 -13   23.39    4.89
 -13  -5  13    6.09    4.53
 -13   5  13   28.82    3.91
  13   5 -14  137.33    5.64
  13   5 -14  113.48    4.29
 -13   5  14  116.33    3.61
 -13   5  14  128.32    4.82
  13  -5 -14  122.75    3.81
 -13   5  14  138.80    3.37
 -13  -5  14  131.36    3.19
 -13  -5  14  120.19    5.91
 -13  -5  15   -3.18    5.01
  13   5 -15    4.30    3.37
 -13   5  15    9.03    3.94
 -13   5  15   13.35    4.06
  13   5 -15    2.25    4.84
 -13   5  15   11.87    3.68
 -13  -5  15   11.09    2.54
  13  -5 -15   11.49    3.32
 -13  -5  16    8.77    4.62
 -13   5  16   14.32    3.74
  13  -5 -16    2.33    3.33
  13   5 -16   18.43    3.38
 -13   5  16   10.23    3.87
 -13   5  16    0.31    2.98
  13   5 -16   11.05    4.67
 -13  -5  16    3.60    2.65
  13  -5 -17   14.26    3.51
 -13   5  17   25.02    3.77
 -13  -5  17   18.57    2.60
 -13   5  17   -4.51    2.97
 -13   5  17    8.84    4.12
 -13  -5  17   17.21    4.62
  13   5 -17   18.95    4.57
  13   5 -17   13.67    3.39
  13   5 -18    0.28    3.64
 -13  -5  18    3.88    5.20
 -13   5  18   -4.40    3.95
 -13   5  18    9.43    3.54
 -13  -5  18   -1.47    2.71
  13  -5 -18    1.19    2.55
 -13   5  18    4.45    3.79
 -13  -5  19   28.84    3.36
 -13   5  19   -3.10    2.89
  13  -5 -19    3.50    3.29
 -13   5  19   15.02    4.29
 -13  -5  19    4.54    5.38
  13   5 -19   18.18    3.35
  13   5 -19   19.16    3.37
  13  -5 -20   92.68    4.04
 -13  -5  20   53.07    6.92
  13   5 -20   61.39    4.05
 -13   5  20   67.66    4.35
 -13  -5  20   48.45    3.40
 -13   5  20   57.88    3.77
  13   5 -20   56.99    3.96
  13  -5 -21    5.93    3.50
  13   5 -21   11.19    3.21
 -13   5  21   13.99    3.28
  13   5 -21    9.53    2.48
 -13   5  22   13.88    3.46
  13   5 -22   23.92    3.28
  13  -5 -22   -2.68    2.66
  13   5 -22   30.57    3.24
 -13   5  23   36.94    3.40
  13   5 -23   22.41    3.04
 -13   5  23   25.23    3.36
  13  -5 -23   12.33    3.40
  13   5 -23   27.55    3.26
  13   6  -1   31.22    4.89
 -13  -6   1   31.25    2.87
 -13   6   1   21.01    3.59
  13  -6  -1   22.99    2.69
 -13  -6   1   24.86    4.34
 -13   6   1   39.06    4.83
  13  -6  -1   20.69    3.02
  13   6  -2   40.28    7.15
  13   6  -2   43.96    4.83
 -13  -6   2   43.35    2.90
 -13  -6   2   28.36    4.68
  13  -6  -2   32.76    3.85
 -13   6   2   26.56    4.41
  13  -6  -2   28.56    4.31
 -13   6   2   48.13    2.78
 -13   6   3   26.69    4.29
  13   6  -3   32.15    5.59
 -13  -6   3   29.29    4.67
  13   6  -3   32.80    4.95
 -13  -6   3   31.73    3.97
 -13   6   3   26.31    3.95
  13  -6  -3   38.69    3.01
  13  -6  -3   29.57    3.50
  13  -6  -4    0.82    2.73
  13  -6  -4   -4.82    4.20
  13   6  -4    0.71    5.28
 -13  -6   4   17.45    3.88
 -13   6   4   16.90    4.40
 -13   6   4    5.88    2.79
  13   6  -4   -1.47    5.06
 -13  -6   4    4.53    4.87
  13   6  -5    6.07    4.89
 -13   6   5    4.68    3.92
  13  -6  -5    8.50    3.66
 -13  -6   5    9.63    4.38
 -13   6   5   14.73    3.67
  13  -6  -5    4.95    2.97
 -13  -6   5    4.74    3.93
  13   6  -5   15.26    4.64
  13  -6  -6   81.55    3.77
  13   6  -6   66.66    5.15
 -13   6   6   69.94    3.07
  13   6  -6   71.35    4.87
  13  -6  -6   70.20    4.04
 -13   6   6   75.72    4.09
 -13  -6   6   66.52    3.80
  13  -6  -7   36.68    4.08
  13  -6  -7   15.14    3.67
  13   6  -7   22.86    4.86
  13   6  -7   40.46    4.71
 -13  -6   7   28.21    3.05
 -13   6   7   24.58    4.17
 -13   6   7   39.48    3.91
  13   6  -8   42.55    4.36
 -13   6   8   30.34    2.83
 -13  -6   8   48.29    2.89
 -13   6   8   31.87    4.34
 -13   6   8   48.55    4.32
  13  -6  -8   54.31    3.81
 -13  -6   8   45.17    4.44
  13   6  -8   46.42    5.02
  13  -6  -8   45.20    3.01
  13   6  -9   13.92    4.49
 -13   6   9   23.08    3.82
 -13  -6   9   14.74    3.46
 -13  -6   9    5.66    5.04
 -13   6   9   17.53    3.81
 -13   6   9    9.63    4.23
  13  -6  -9   27.69    3.55
  13  -6  -9   29.92    3.68
  13   6  -9    8.26    4.55
 -13   6  10  104.26    4.41
 -13   6  10   99.45    3.24
 -13   6  10  129.60    4.46
  13   6 -10  113.23    5.21
  13  -6 -10  110.44    3.90
 -13  -6  10  112.19    4.04
  13  -6 -10   93.96    4.40
  13   6 -10  106.37    5.13
 -13  -6  10  124.07    5.30
 -13   6  11  114.31    4.24
  13   6 -11  123.27    4.36
 -13   6  11  130.90    4.17
  13  -6 -11  104.14    3.06
 -13  -6  11  103.11    5.76
 -13   6  11  121.26    4.48
  13   6 -11  118.35    4.98
 -13  -6  11  108.24    4.02
 -13   6  12   28.52    2.94
  13  -6 -12   43.92    3.71
 -13  -6  12   42.19    3.77
  13   6 -12   53.42    5.40
  13   6 -12   44.42    3.95
 -13   6  12   35.78    4.11
 -13  -6  12   43.08    4.55
 -13   6  12   38.79    3.82
 -13  -6  13   14.05    3.44
 -13   6  13   21.20    3.81
  13   6 -13   27.20    3.95
  13  -6 -13   22.83    2.57
 -13  -6  13   16.43    4.53
 -13   6  13   26.30    3.07
  13   6 -13   19.57    4.75
 -13   6  13   15.62    3.85
 -13  -6  14   62.02    5.11
 -13   6  14   71.33    4.12
  13   6 -14   61.98    3.98
 -13   6  14   59.89    4.04
  13   6 -14   60.12    5.46
 -13  -6  14   66.61    2.82
 -13   6  14   68.13    4.68
  13  -6 -14   74.64    3.91
 -13   6  15   43.26    4.09
 -13  -6  15   50.66    2.52
  13   6 -15   42.25    5.50
  13  -6 -15   30.12    3.49
 -13   6  15   61.25    3.75
  13   6 -15   27.87    4.08
 -13   6  15   40.72    2.96
 -13  -6  15   37.66    4.82
 -13   6  16   31.86    3.98
  13   6 -16   55.83    4.17
  13  -6 -16   52.62    2.74
 -13  -6  16   54.15    5.43
 -13   6  16   51.00    4.71
  13   6 -16   48.52    5.34
 -13  -6  16   42.29    3.68
 -13   6  16   59.27    4.09
 -13   6  17   61.18    4.05
 -13  -6  17   44.17    5.29
 -13   6  17   51.40    4.66
  13   6 -17   51.66    5.70
 -13  -6  17   46.20    3.67
  13  -6 -17   46.94    2.95
 -13   6  17   39.26    3.21
  13   6 -17   60.87    3.51
 -13  -6  18   37.71    6.04
  13   6 -18   42.23    3.27
 -13   6  18   52.63    3.91
 -13  -6  18   38.64    3.38
 -13   6  18   53.45    3.11
  13  -6 -18   29.90    3.56
 -13   6  18   40.40    3.92
  13   6 -18   29.82    3.75
  13   6 -19    2.16    3.15
 -13   6  19    4.69    3.65
 -13   6  19   -2.83    3.06
 -13  -6  19    4.72    2.41
  13  -6 -19    8.70    2.66
 -13   6  19    3.56    4.01
  13   6 -19    5.63    3.08
  13   6 -20   66.31    3.34
 -13   6  20   66.56    3.96
  13   6 -20   58.13    3.41
  13  -6 -20   66.91    3.17
  13   6 -21    2.42    2.98
 -13   6  21    3.01    3.17
  13  -6 -21   24.44    3.69
  13   6 -21    9.83    3.45
  13  -6 -22  -10.94    3.45
 -13   6  22    5.05    3.06
 -13   6  22   14.58    2.73
  13   6 -22    4.87    2.73
 -13   7   1    6.43    4.46
  13   7  -1    4.92    3.61
  13  -7  -1    9.45    3.90
 -13  -7   1   19.05    4.23
 -13   7   1   10.03    2.70
 -13  -7   1    6.88    3.79
  13  -7  -1    2.17    3.64
  13  -7  -2   48.79    2.69
 -13  -7   2   47.64    4.60
 -13   7   2   46.94    3.38
 -13  -7   2   42.20    3.04
 -13   7   2   55.46    3.59
  13  -7  -2   45.56    4.32
  13   7  -2   66.70    4.52
  13  -7  -3   -2.98    3.02
 -13   7   3    3.50    3.57
 -13  -7   3   10.87    3.80
 -13  -7   3   -1.28    4.42
  13   7  -3    7.19    4.38
 -13   7   3   -2.38    4.38
  13  -7  -3   -3.45    2.47
 -13  -7   4   37.40    3.85
 -13   7   4   32.45    3.24
 -13  -7   4   31.14    4.17
  13   7  -4   28.59    7.13
  13   7  -4   17.78    4.62
  13  -7  -4   37.70    3.33
 -13   7   4   39.04    2.62
  13  -7  -4   25.43    3.96
  13   7  -5    3.98    4.99
  13  -7  -5   24.85    3.72
 -13   7   5    8.01    3.98
 -13  -7   5    8.78    2.66
  13   7  -5    7.99    4.78
  13  -7  -5    5.70    3.50
 -13   7   5   -9.15    3.85
 -13   7   6   67.17    3.60
  13   7  -6   89.41    5.18
 -13  -7   6   65.47    4.24
  13   7  -6   60.74    5.41
 -13   7   6   83.42    4.22
  13  -7  -6   64.50    3.84
  13  -7  -6   74.93    3.68
 -13  -7   7   39.73    3.89
  13   7  -7   32.82    4.67
 -13   7   7   18.52    3.01
  13   7  -7   39.42    4.83
  13  -7  -7   30.58    3.42
 -13   7   7   25.37    3.61
 -13  -7   7   26.23    4.48
  13  -7  -7   32.64    3.98
  13   7  -8   13.16    4.39
 -13  -7   8   13.48    2.74
 -13   7   8    1.58    3.01
 -13  -7   8   22.06    4.60
  13   7  -8    6.20    4.81
 -13   7   8   26.26    3.64
 -13   7   8    6.82    3.85
  13  -7  -8   21.18    3.27
  13   7  -9    0.11    4.31
 -13  -7   9   -0.34    3.57
  13  -7  -9    9.78    2.52
  13   7  -9    3.78    4.27
 -13  -7   9    1.73    4.04
 -13   7   9    6.79    2.57
 -13   7   9    4.99    3.71
 -13   7   9    9.12    2.71
  13   7 -10    2.10    4.14
 -13   7  10   11.69    3.73
 -13   7  10    8.57    2.67
 -13  -7  10    4.94    3.74
  13  -7 -10   14.72    3.40
 -13  -7  10   -3.34    4.23
  13   7 -10    6.74    4.38
 -13   7  10    1.84    4.02
 -13   7  11   32.61    4.00
  13   7 -11   32.03    3.59
 -13  -7  11   18.18    4.30
 -13  -7  11   26.11    2.94
 -13   7  11   20.49    3.67
 -13   7  11   37.72    3.66
  13  -7 -11   26.24    3.71
  13   7 -11   33.81    4.63
 -13  -7  12    3.75    4.53
 -13   7  12    8.47    3.42
 -13  -7  12    5.50    3.32
  13   7 -12    7.88    5.06
 -13   7  12   21.54    3.81
  13  -7 -12   11.11    3.52
 -13   7  12   12.74    3.66
  13   7 -12   15.43    3.91
 -13  -7  13   97.18    5.19
 -13   7  13   81.72    4.47
  13   7 -13  105.82    4.82
 -13   7  13  105.36    4.00
 -13  -7  13   92.57    4.12
  13   7 -13  110.01    4.11
 -13   7  13  103.88    4.55
  13   7 -14   16.34    4.93
 -13  -7  14   19.53    3.39
 -13   7  14   13.19    2.90
 -13  -7  14   10.84    4.85
 -13   7  14   14.32    3.56
 -13   7  14   22.62    4.28
  13   7 -14    0.05    3.80
 -13   7  15   19.96    4.17
 -13  -7  15   35.38    4.71
 -13   7  15   46.48    3.79
 -13  -7  15   26.12    3.46
  13   7 -15   31.87    5.48
  13   7 -15   18.95    3.89
  13  -7 -15   42.93    2.95
 -13   7  15   24.87    4.60
  13   7 -16   14.12    3.61
  13  -7 -16   32.04    3.53
 -13  -7  16   13.30    5.09
 -13   7  16   23.88    3.98
 -13   7  16   20.49    3.77
  13   7 -16   15.24    5.17
 -13  -7  16   -9.58    3.88
 -13   7  16    6.23    3.74
 -13   7  17   81.98    4.78
 -13   7  17  104.09    3.87
  13  -7 -17   75.62    3.79
  13   7 -17   94.41    3.03
  13   7 -17   71.71    4.08
 -13  -7  17   93.66    3.50
 -13   7  17   75.60    3.75
 -13  -7  17   74.97    7.25
  13   7 -18   32.53    3.63
 -13   7  18   19.67    3.91
  13  -7 -18   39.23    3.70
 -13   7  18   27.74    4.88
  13   7 -18   43.64    3.64
 -13   7  18   39.28    2.89
  13   7 -19   39.72    3.18
  13  -7 -19   48.15    3.31
 -13   7  19   45.90    3.85
 -13   7  19   35.59    3.69
  13   7 -19   33.97    2.55
 -13   7  20   46.88    3.45
  13   7 -20   58.62    3.32
  13  -7 -20   57.36    2.55
  13   7 -20   65.60    3.59
 -13  -8   1   22.14    3.37
 -13   8   1    7.53    4.35
 -13   8   1   12.55    3.30
  13   8  -1   29.58    4.23
  13  -8  -1   29.01    2.58
 -13  -8   1    8.07    4.21
  13  -8  -1   17.78    4.13
  13  -8  -2    6.50    4.08
  13   8  -2    0.23    4.39
 -13  -8   2    1.42    3.52
 -13   8   2   -0.15    3.98
  13  -8  -2    2.78    2.49
 -13  -8   2   -1.76    4.13
 -13   8   2   -3.48    2.57
 -13   8   3   25.35    2.81
  13  -8  -3   27.52    3.36
 -13   8   3   44.26    4.04
 -13  -8   3   19.72    4.24
  13  -8  -3   43.90    4.26
 -13  -8   3   44.37    3.64
  13   8  -3   35.96    4.27
 -13  -8   4   19.44    3.39
 -13   8   4   30.71    3.41
  13   8  -4   15.89    4.33
  13  -8  -4   31.20    2.98
  13  -8  -4   39.18    3.23
 -13   8   4   36.15    3.85
 -13   8   5    6.93    4.20
 -13  -8   5    4.29    3.51
  13  -8  -5   16.69    3.22
  13   8  -5    4.87    4.64
 -13   8   5   22.16    3.56
 -13   8   6    4.23    2.69
 -13  -8   6    3.76    3.30
  13   8  -6    1.00    4.51
  13   8  -6    0.99    4.62
  13  -8  -6    3.26    2.47
 -13  -8   6   -6.75    4.08
 -13   8   6  -11.67    4.12
 -13   8   7    2.27    3.34
  13   8  -7    4.47    4.90
  13  -8  -7    9.90    2.65
 -13  -8   7   15.15    3.59
  13   8  -7    3.20    4.67
 -13  -8   7   -1.83    4.36
 -13  -8   8    8.36    3.85
 -13  -8   8   10.25    3.24
  13   8  -8    0.74    4.39
  13   8  -8    7.41    4.37
  13  -8  -8   -5.16    3.45
 -13   8   8   -2.36    3.93
 -13   8   8   20.83    3.67
 -13   8   8   -1.21    2.66
 -13   8   9   17.32    4.36
 -13  -8   9    8.32    3.44
  13   8  -9    7.46    4.33
 -13   8   9    4.07    2.87
 -13   8   9   13.91    2.78
 -13  -8   9   13.18    4.53
  13   8  -9   22.38    4.29
  13  -8  -9   31.88    3.65
 -13   8  10   44.84    3.48
 -13  -8  10   29.02    3.48
  13  -8 -10   27.39    2.93
  13   8 -10   31.25    4.43
 -13  -8  10   25.37    4.75
 -13   8  10   32.74    4.20
  13   8 -10   24.65    4.59
 -13   8  10   25.09    3.65
 -13   8  11   15.17    4.08
  13  -8 -11   -1.26    3.75
 -13  -8  11    3.43    3.18
  13   8 -11   16.44    4.79
  13   8 -11   11.80    3.96
 -13   8  11   15.20    4.02
 -13  -8  11   -5.64    4.29
 -13   8  11  -12.51    3.80
  13   8 -12    7.12    4.02
 -13  -8  12    2.50    3.60
  13  -8 -12   10.43    2.85
  13   8 -12    0.79    4.90
 -13   8  12   14.00    3.26
 -13  -8  12   -1.92    4.33
 -13   8  12   17.20    3.40
 -13   8  12    2.68    4.01
 -13   8  13    0.15    4.14
 -13   8  13    4.85    3.62
 -13   8  13   -8.03    2.83
 -13  -8  13   -2.08    3.42
  13  -8 -13   -2.49    3.63
  13   8 -13    0.21    3.64
  13   8 -13    3.16    4.77
 -13  -8  13   -2.12    4.96
  13  -8 -14   19.06    3.20
 -13  -8  14    5.29    4.59
 -13   8  14    7.11    4.73
  13   8 -14    8.68    5.18
 -13  -8  14   -5.40    3.89
 -13   8  14   25.64    3.75
 -13   8  14    8.02    3.82
  13   8 -14   10.48    3.47
  13  -8 -15   15.25    2.63
 -13   8  15    6.42    4.33
 -13  -8  15    2.42    2.75
  13   8 -15   13.54    3.44
 -13   8  15   10.03    2.78
  13   8 -15    2.04    5.09
 -13   8  15  -11.94    3.81
  13   8 -16    4.80    7.50
 -13   8  16   21.72    3.95
 -13   8  16    5.59    4.54
 -13   8  16   -9.23    2.78
  13   8 -16    1.88    3.63
  13  -8 -16    1.40    3.02
  13  -8 -17   38.87    3.26
  13   8 -17    9.70    3.41
 -13   8  17   29.35    3.38
 -13   8  17   22.25    5.32
 -13   8  17   13.39    3.41
 -13   8  18   52.16    3.01
  13  -8 -18   62.10    3.53
 -13   8  18   56.61    3.70
  13   8 -18   58.20    3.56
  13   8 -18   59.86    3.44
 -13   9   1    4.50    3.61
 -13  -9   1    4.89    3.45
 -13  -9   1   19.84    3.61
 -13   9   1    7.42    4.39
  13   9  -1   19.91    3.96
 -13   9   2  159.97    3.98
 -13   9   2  127.83    3.73
  13  -9  -2  145.67    4.24
  13   9  -2  129.50    5.11
 -13  -9   2  123.16    4.16
 -13  -9   2  145.09    4.42
 -13  -9   3    5.20    3.35
 -13   9   3   12.64    4.28
 -13  -9   3   13.82    3.87
 -13   9   3   22.83    3.54
  13  -9  -3    0.44    3.50
  13   9  -3    5.31    4.30
 -13  -9   4    5.91    2.76
 -13   9   4   23.26    2.67
 -13   9   4   21.16    3.68
  13  -9  -4   -4.85    2.63
  13   9  -4    1.15    4.19
 -13  -9   5   20.49    3.95
 -13  -9   5   13.63    4.00
 -13   9   5   32.76    3.51
  13  -9  -5   23.98    2.79
 -13   9   5   24.77    3.17
  13   9  -5   18.34    4.68
  13  -9  -6   -0.98    3.35
 -13  -9   6   14.25    3.74
 -13  -9   6    0.64    3.47
  13   9  -6    4.99    4.45
 -13   9   6    3.60    4.05
 -13  -9   7   11.04    4.21
  13   9  -7    5.93    5.93
 -13  -9   7    6.67    2.89
  13   9  -7   10.01    6.93
 -13   9   7   -3.32    4.08
  13   9  -7   13.49    4.31
 -13   9   7    5.66    3.86
  13  -9  -7   11.77    3.76
 -13   9   8  -10.37    2.87
  13  -9  -8    3.71    3.24
 -13  -9   8   -4.58    3.71
  13   9  -8   27.02    5.00
 -13   9   8    8.26    3.89
 -13  -9   8    7.59    4.02
  13   9  -8    6.20    4.56
 -13   9   8    3.07    4.41
 -13   9   9   55.97    4.72
 -13   9   9   44.15    3.58
  13   9  -9   46.69    4.88
  13   9  -9   60.37    5.18
  13  -9  -9   68.37    3.33
 -13  -9   9   63.80    3.42
 -13  -9   9   58.23    4.46
 -13   9   9   33.89    4.21
 -13   9  10    3.69    3.98
 -13  -9  10   -3.91    3.17
 -13  -9  10    2.54    3.43
  13   9 -10   12.07    4.27
  13  -9 -10    1.66    3.36
  13   9 -10   14.14    4.81
 -13   9  10    9.94    3.80
 -13   9  10   -1.14    3.77
 -13   9  11    9.20    4.49
 -13   9  11   14.20    3.78
  13  -9 -11   15.11    3.02
 -13  -9  11   14.87    3.51
 -13   9  11    8.25    2.79
  13   9 -11   20.27    4.88
 -13  -9  11   16.60    4.29
  13   9 -11    9.68    4.43
 -13   9  12   -1.88    3.87
 -13   9  12    3.61    4.61
  13   9 -12   13.71    4.79
 -13  -9  12   11.93    2.58
  13   9 -12   10.13    3.93
 -13  -9  12   14.60    4.20
 -13   9  12   17.42    2.60
  13   9 -13    1.41    3.70
 -13   9  13   15.10    3.26
 -13  -9  13    1.73    3.43
 -13   9  13   -1.00    3.40
 -13   9  13   13.40    4.46
  13   9 -13    4.70    4.39
  13  -9 -14   -3.56    2.52
  13   9 -14   10.04    5.17
 -13   9  14   13.24    3.30
 -13   9  14    4.92    4.44
  13   9 -14    7.89    3.37
 -13   9  15   44.63    3.36
  13   9 -15   41.14    7.90
 -13   9  15   46.55    3.79
  13   9 -15   36.49    3.88
  13  -9 -15   40.13    3.31
 -13   9  15   46.34    6.50
 -13  10   1  162.47    3.50
 -13 -10   1  159.39    4.36
 -13  10   1  179.29    4.34
 -13 -10   1  156.81    4.38
  13  10  -1  156.62    4.72
  13  10  -2   61.12    4.62
 -13 -10   2   77.95    3.91
 -13  10   2   85.21    3.22
 -13 -10   2   73.41    4.17
 -13  10   2   74.61    4.38
 -13  10   3    3.78    2.52
  13  10  -3   -1.99    4.30
 -13 -10   3   -0.55    3.43
 -13  10   3    3.34    3.45
  13  10  -4   29.92    4.17
 -13  10   4   14.22    2.52
  13 -10  -4   30.18    2.58
 -13  10   4   10.70    2.91
 -13 -10   4   22.33    2.93
 -13 -10   4   20.06    3.71
  13  10  -5   47.80    4.74
 -13  10   5   45.01    3.46
 -13 -10   5   47.14    3.87
  13 -10  -5   40.66    3.58
 -13 -10   5   39.74    3.51
 -13  10   5   41.63    3.75
 -13 -10   6   17.41    3.95
  13  10  -6   20.77    4.50
 -13  10   6   28.86    3.42
 -13 -10   6    3.19    3.76
  13 -10  -6   41.91    3.30
 -13  10   6   15.33    3.90
  13  10  -7   12.04    4.13
 -13 -10   7    3.53    3.41
  13 -10  -7    4.43    2.36
 -13  10   7   11.63    3.89
 -13  10   7   10.95    3.58
 -13 -10   7   -0.86    4.38
  13  10  -8   39.77    4.76
 -13 -10   8   39.28    3.00
  13 -10  -8   32.61    3.26
 -13  10   8   11.89    3.96
 -13  10   8   35.95    3.45
 -13  10   8   19.64    4.11
 -13 -10   8   11.96    4.03
 -13  10   9    8.12    4.00
  13  10  -9    2.98    4.65
  13  10  -9    8.46    5.16
  13  10  -9    5.14    5.01
 -13  10   9   28.88    3.06
  13 -10  -9   -5.65    3.03
 -13 -10   9    4.31    2.58
 -13  10   9   -0.48    3.93
  13  10 -10   14.41    4.13
 -13  10  10   18.24    3.60
 -13  10  10   -9.12    2.71
  13  10 -10    5.35    4.41
  13  10 -10    2.48    4.53
  13 -10 -10   -2.86    3.21
 -13 -10  10   11.93    2.98
 -13  10  10   11.29    3.76
 -13  10  11   18.73    4.14
  13  10 -11   14.26    4.49
 -13  10  11    9.68    2.81
  13  10 -11   12.36    4.46
 -13  10  11   14.53    2.88
  13 -10 -11   11.27    2.15
 -12   0   1   -4.34    5.70
 -12   0   1   -0.93    4.78
  12   0  -1    2.28    4.14
  12   0  -1   -1.56    5.35
  12   0  -2  104.90    3.75
  12   0  -2  112.36    4.37
 -12   0   2  114.18    3.98
 -12   0   2  120.05    6.32
 -12   0   3   -6.93    4.63
  12   0  -3    2.02    3.04
  12   0  -3   -2.75    5.35
 -12   0   3    4.82    5.97
  12   0  -4  169.62    4.75
 -12   0   4  151.40    6.46
  12   0  -4  189.36    4.66
 -12   0   4  188.74    4.21
 -12   0   4  167.33    4.25
  12   0  -5   12.68    5.05
 -12   0   5   -0.19    3.32
  12   0  -5    8.71    4.24
 -12   0   5    5.00    5.58
 -12   0   5   -4.04    4.72
 -12   0   6  106.26    5.87
  12   0  -6  110.56    5.67
 -12   0   6  115.19    5.17
  12   0  -6  122.92    4.64
 -12   0   6  123.06    4.90
 -12   0   7    4.52    4.61
 -12   0   7   23.83    5.76
  12   0  -7    7.82    4.26
  12   0  -7   10.76    5.16
 -12   0   7  -10.70    4.84
 -12   0   8  315.20    5.65
 -12   0   8  276.38    5.25
  12   0  -8  295.97    5.34
  12   0  -8  281.94    6.19
 -12   0   8  305.90    5.95
 -12   0   9    8.80    6.12
 -12   0   9    0.00    5.10
 -12   0   9   17.74    4.72
  12   0  -9   13.60    4.99
  12   0  -9   -2.10    3.16
  12   0 -10  109.36    4.05
 -12   0  10  110.14    5.44
 -12   0  10  102.54    4.48
  12   0 -10  106.42    4.69
 -12   0  10   97.58    6.01
  12   0 -11  -13.48    4.34
 -12   0  11   -9.11    3.97
 -12   0  11    0.84    3.51
 -12   0  11   -0.57    3.07
  12   0 -11    4.92    4.75
  12   0 -12  302.83    5.75
 -12   0  12  321.63    6.23
 -12   0  12  333.16    4.42
  12   0 -12  317.93    5.17
  12   0 -13    0.37    4.20
  12   0 -13  -10.64    2.84
 -12   0  13    8.05    4.99
 -12   0  13   -1.50    2.99
  12   0 -14  263.07    5.51
  12   0 -14  239.52    4.78
 -12   0  14  253.31    4.77
 -12   0  14  235.49    4.79
 -12   0  15    5.49    4.48
 -12   0  15    5.04    2.88
  12   0 -15   13.13    4.07
  12   0 -15   17.79    3.53
  12   0 -16   47.26    2.99
  12   0 -16   44.03    4.33
 -12   0  16   45.66    3.00
  12   0 -17   -6.79    3.07
 -12   0  17    7.22    2.70
  12   0 -18   37.50    3.71
 -12   0  18   42.50    3.91
 -12   0  19    5.47    3.61
  12   0 -19    7.61    3.93
 -12   0  19   -9.00    4.19
  12   0 -20    8.68    2.91
 -12   0  20   -3.18    4.87
 -12   0  20    7.04    3.65
 -12   0  21    2.90    4.69
  12   0 -21   23.42    3.97
 -12   0  21    7.45    3.49
 -12   0  22   67.48    3.91
  12   0 -22   68.73    3.18
 -12   0  22   71.98    4.36
 -12   0  23    2.77    4.92
  12   0 -23  -13.45    3.64
 -12   0  24   11.41    3.82
 -12   0  24   13.72    4.79
  12   0 -24   13.16    3.84
 -12   0  25   -0.65    4.50
 -12   0  25    4.71    3.83
  12   0 -26   49.40    3.78
 -12   0  26   49.13    4.49
 -12   0  26   48.34    3.80
 -12   0  27    3.37    3.72
 -12   0  27    5.74    4.11
  12   0 -27   16.71    3.48
  12   1  -1  255.24    4.85
  12   1  -1  249.90    5.41
 -12   1   1  227.61    4.27
  12  -1  -1  253.82    5.13
 -12   1   1  218.49    5.13
 -12  -1   1  238.12    5.06
  12  -1  -1  242.61    6.28
 -12  -1   1  239.62    5.73
 -12   1   2    6.93    4.21
 -12  -1   2    5.87    4.45
 -12  -1   2   -6.49    5.87
  12   1  -2   14.67    5.74
  12   1  -2   -7.05    4.56
  12  -1  -2    7.57    4.16
  12  -1  -2   -1.74    4.05
 -12   1   2    7.25    4.42
  12   1  -3    9.36    5.33
 -12  -1   3    1.99    5.17
  12  -1  -3    1.97    5.48
 -12  -1   3   -1.27    4.74
  12  -1  -3   -2.61    3.13
 -12   1   3    5.38    5.70
 -12  -1   3   -0.59    6.13
 -12   1   3    1.75    3.31
  12   1  -3    2.06    4.10
 -12  -1   4   -7.74    6.02
  12  -1  -4   -0.30    4.39
  12   1  -4    3.19    4.05
  12   1  -4    2.18    5.66
  12  -1  -4   -1.11    5.25
 -12   1   4   13.00    4.73
 -12  -1   4    0.67    4.83
 -12   1   4   27.12    5.63
 -12  -1   4    1.00    4.36
 -12   1   5  427.34    6.62
  12   1  -5  447.31    6.75
  12  -1  -5  456.24    6.69
 -12  -1   5  393.58    6.54
  12   1  -5  425.44    5.83
 -12  -1   5  484.31    5.10
 -12   1   5  430.00    6.12
  12  -1  -5  424.41    5.78
 -12   1   5  479.13    6.18
 -12  -1   5  424.39    5.76
  12   1  -6  145.30    4.89
  12   1  -6  163.07    5.74
 -12  -1   6  148.16    5.57
 -12  -1   6  151.72    3.84
 -12   1   6  139.62    5.09
 -12   1   6  152.18    5.98
 -12  -1   6  147.38    6.42
 -12   1   6  152.68    4.96
  12  -1  -6  156.26    4.48
  12  -1  -6  131.94    4.57
 -12  -1   7  236.53    5.95
 -12   1   7  210.24    6.16
  12   1  -7  226.10    5.27
  12  -1  -7  225.86    5.07
 -12   1   7  218.42    4.53
  12   1  -7  237.23    6.23
 -12  -1   7  239.71    6.54
 -12   1   7  264.35    4.50
  12  -1  -7  249.23    5.87
 -12  -1   7  237.76    4.25
 -12   1   8    4.50    5.77
  12  -1  -8    0.56    4.33
 -12   1   8   -2.48    3.59
  12   1  -8   -4.67    4.47
  12   1  -8   20.23    5.40
 -12  -1   8    0.57    5.43
 -12  -1   8    7.76    6.29
  12  -1  -8   -0.70    5.12
 -12  -1   8   -2.70    2.98
 -12   1   8    6.18    4.60
 -12   1   9  394.68    5.78
  12  -1  -9  418.08    5.38
  12   1  -9  386.54    5.76
 -12  -1   9  411.44    6.50
  12  -1  -9  412.58    6.43
 -12   1   9  409.44    6.83
 -12  -1   9  432.84    4.85
 -12   1   9  427.83    5.83
  12   1  -9  413.64    5.47
 -12  -1   9  379.11    5.93
 -12  -1  10   97.35    6.02
 -12   1  10  100.17    3.70
 -12  -1  10  105.01    4.45
  12  -1 -10   83.60    3.44
 -12   1  10   86.39    4.42
  12   1 -10   93.66    4.79
 -12   1  10   81.20    5.12
  12  -1 -10  103.27    5.37
  12   1 -10  102.46    5.38
  12   1 -11  454.39    5.93
 -12   1  11  458.11    6.07
 -12  -1  11  449.88    7.01
  12  -1 -11  500.38    6.68
  12  -1 -11  420.64    4.68
  12   1 -11  461.42    6.25
 -12   1  11  485.75    6.19
 -12   1  11  468.57    6.97
 -12  -1  11  458.67    5.62
  12  -1 -12   20.13    2.80
  12  -1 -12   23.13    4.58
 -12   1  12    6.54    5.34
 -12   1  12   17.83    3.31
 -12  -1  12   18.92    5.24
 -12   1  12    6.69    4.36
 -12  -1  12    9.93    4.12
  12   1 -12   14.15    4.29
  12   1 -12   18.15    4.53
  12   1 -13  371.36    5.13
  12   1 -13  379.98    6.07
 -12   1  13  359.04    4.61
  12  -1 -13  380.94    5.82
  12  -1 -13  360.83    5.09
 -12   1  13  341.71    6.40
 -12  -1  13  419.05    5.30
 -12   1  13  380.17    5.57
  12  -1 -14    4.59    4.55
  12   1 -14   -0.36    4.48
  12  -1 -14   10.28    2.84
 -12  -1  14   14.67    3.83
 -12   1  14   15.79    4.87
 -12   1  14    5.14    4.16
  12   1 -14   -2.79    4.27
  12  -1 -15  157.95    4.43
  12   1 -15  141.19    4.89
 -12   1  15  126.04    4.05
  12  -1 -15  133.52    4.54
 -12  -1  15  144.75    3.36
  12   1 -15  128.16    3.41
 -12   1  15  135.85    4.35
  12  -1 -16   31.93    4.10
 -12   1  16   22.44    4.96
 -12  -1  16   21.08    3.93
 -12   1  16   31.49    3.94
  12   1 -16   13.59    3.09
 -12  -1  16   22.10    5.15
  12  -1 -16   26.74    4.21
  12   1 -16   25.31    4.29
 -12  -1  17   10.73    5.29
  12   1 -17   12.38    4.27
  12   1 -17    3.19    2.88
 -12  -1  17   20.42    3.74
 -12   1  17   -0.06    4.90
 -12   1  17    8.35    3.54
  12  -1 -17   17.28    3.89
 -12   1  18   10.79    3.61
 -12   1  18    7.19    4.73
  12  -1 -18   23.63    3.89
 -12  -1  18   16.75    2.77
 -12  -1  18   11.79    4.86
  12   1 -18   28.18    4.01
 -12   1  19   49.74    4.29
 -12   1  19   42.34    3.70
  12  -1 -19   40.58    3.86
  12   1 -19   44.57    4.04
 -12  -1  19   44.56    5.27
 -12  -1  19   45.83    3.96
 -12  -1  20    0.88    4.70
  12   1 -20    8.00    2.53
  12  -1 -20   -4.87    2.73
 -12  -1  20   -0.36    2.61
 -12   1  20   -9.79    3.63
 -12  -1  21   38.61    4.68
 -12  -1  21   34.14    4.08
 -12   1  21   51.91    4.09
  12  -1 -21   41.89    3.97
  12   1 -21   45.96    3.92
  12   1 -22   19.43    3.74
 -12  -1  22   -0.25    5.28
 -12   1  22   12.63    3.74
 -12  -1  22   10.74    2.80
  12  -1 -22    2.09    2.78
  12  -1 -23    7.62    3.86
 -12  -1  23   29.87    4.36
 -12  -1  23   22.22    5.10
 -12   1  23   24.89    4.47
  12   1 -23    7.40    2.74
 -12  -1  24    8.06    4.06
 -12  -1  24    3.82    4.33
  12   1 -24   14.92    2.63
 -12   1  24    3.84    4.56
  12  -1 -24    7.84    3.56
 -12   1  24   -4.08    3.53
 -12   1  25   14.74    4.43
  12   1 -25    7.60    3.36
 -12  -1  25    7.30    4.89
 -12  -1  25    9.80    3.53
  12  -1 -25   24.37    3.32
 -12   1  25   -6.04    3.78
 -12  -1  26   12.30    4.86
  12  -1 -26   25.16    2.39
 -12   1  26    7.51    4.28
 -12  -1  26    6.07    4.12
 -12   1  26    6.14    3.94
  12   1 -26   18.29    3.03
  12  -1 -27    7.62    2.26
 -12  -1  27    5.14    3.89
 -12   1  27   13.97    3.21
 -12  -1  27    1.81    4.54
 -12   2   1   72.41    5.90
 -12  -2   1   73.44    5.83
  12   2  -1   77.11    6.31
 -12   2   1   85.03    3.51
  12  -2  -1   77.31    5.49
 -12  -2   1   91.83    4.97
 -12  -2   1   65.94    5.15
  12   2  -1   81.05    4.71
  12  -2  -1   84.71    4.31
 -12  -2   2   15.75    4.86
  12  -2  -2   14.71    4.02
  12  -2  -2   28.45    4.26
 -12   2   2   28.52    4.39
 -12   2   2   29.03    5.73
  12   2  -2   14.61    4.10
 -12  -2   2   23.90    6.03
 -12  -2   2   23.66    4.76
  12   2  -2   23.69    4.38
  12   2  -3   14.93    5.60
 -12  -2   3   14.23    3.38
 -12   2   3   18.70    4.50
  12  -2  -3    3.33    4.19
 -12   2   3    8.45    5.49
  12   2  -3   -4.96    4.35
 -12  -2   3    8.80    4.25
 -12  -2   3   -0.30    4.64
  12  -2  -3    4.43    4.89
 -12   2   4  154.02    4.78
 -12  -2   4  140.09    5.00
  12  -2  -4  151.86    4.60
  12   2  -4  173.27    4.51
  12  -2  -4  161.89    5.67
 -12  -2   4  151.31    6.50
  12   2  -4  157.20    4.83
 -12  -2   4  152.25    5.64
 -12   2   4  160.07    4.48
  12   2  -5  230.96    4.82
 -12   2   5  221.52    4.66
 -12  -2   5  191.98    6.06
  12   2  -5  222.26    5.07
  12  -2  -5  261.90    4.75
 -12  -2   5  206.62    5.23
  12  -2  -5  221.91    4.08
 -12  -2   5  220.15    5.37
 -12   2   5  207.59    4.33
 -12  -2   6   80.87    3.42
 -12  -2   6   83.19    5.57
  12  -2  -6   83.06    4.20
  12   2  -6   75.22    4.48
 -12   2   6   91.38    5.64
 -12   2   6   83.33    3.65
  12  -2  -6   96.93    5.28
 -12   2   6   87.18    4.82
 -12  -2   6   87.02    6.57
  12   2  -6   78.04    4.46
 -12  -2   7   20.67    5.86
 -12   2   7   18.25    4.45
  12  -2  -7   21.10    4.31
  12   2  -7    7.11    4.27
  12   2  -7    3.88    5.60
 -12  -2   7   19.27    4.09
 -12   2   7   15.40    3.81
  12  -2  -7    8.67    4.65
 -12   2   7   20.78    3.24
 -12  -2   8    7.60    4.41
 -12   2   8   12.60    3.19
  12  -2  -8    2.88    5.17
  12  -2  -8   11.25    3.00
 -12   2   8   10.26    4.66
 -12   2   8   -2.65    5.55
  12   2  -8    1.43    5.26
  12   2  -8    4.83    4.22
 -12  -2   8   -6.58    5.81
  12   2  -9  476.06    6.65
 -12   2   9  469.78    5.46
 -12  -2   9  530.07    5.69
 -12   2   9  479.30    5.04
  12  -2  -9  496.20    5.30
 -12   2   9  471.98    5.28
  12   2  -9  456.79    5.69
 -12  -2   9  449.44    7.22
  12  -2  -9  466.49    5.55
  12   2 -10   57.68    4.34
  12   2 -10   53.17    3.62
 -12   2  10   39.81    4.57
 -12  -2  10   53.74    3.06
 -12   2  10   42.83    5.22
  12  -2 -10   55.05    4.27
 -12   2  10   57.88    3.51
  12  -2 -10   69.44    4.82
  12   2 -11   28.77    4.55
 -12   2  11    7.86    5.29
  12   2 -11   14.18    4.24
  12  -2 -11   25.05    4.68
  12  -2 -11   23.09    3.97
 -12  -2  11   23.69    4.06
 -12   2  11    3.10    4.53
 -12   2  11   28.61    4.08
  12  -2 -12   45.88    4.33
 -12   2  12   56.06    4.02
 -12   2  12   55.08    4.35
  12   2 -12   43.73    4.38
 -12   2  12   52.42    5.07
  12  -2 -12   42.90    3.98
  12   2 -12   54.39    4.61
 -12  -2  12   67.47    3.97
  12   2 -13   34.17    4.39
 -12  -2  13   40.88    5.66
  12  -2 -13   29.32    3.33
 -12  -2  13   21.84    2.79
 -12   2  13   24.64    4.92
 -12   2  13    8.07    4.24
 -12   2  13   41.36    4.21
  12  -2 -13   33.84    2.93
  12   2 -13   31.31    3.80
  12  -2 -14   61.84    4.17
 -12   2  14   69.16    3.82
 -12   2  14   66.41    4.89
  12   2 -14   53.79    4.93
 -12   2  14   60.92    4.47
 -12  -2  14   46.26    3.95
  12   2 -14   56.52    4.18
  12  -2 -14   56.94    3.93
 -12  -2  14   57.03    5.68
  12   2 -15    7.69    4.25
 -12  -2  15    6.71    5.93
  12   2 -15   13.82    3.44
 -12  -2  15   -4.11    2.98
 -12   2  15   -2.97    4.33
  12  -2 -15    6.08    2.80
 -12   2  15    7.67    3.30
 -12   2  15    1.14    4.05
  12  -2 -15   -7.79    4.33
  12   2 -16   27.74    3.54
 -12   2  16   38.64    4.62
 -12   2  16   19.32    3.97
  12  -2 -16   37.13    2.87
 -12  -2  16   31.28    3.94
 -12  -2  16   20.94    5.43
  12   2 -16   34.14    4.42
  12  -2 -17   35.83    3.50
 -12   2  17    5.38    4.22
  12   2 -17    0.28    3.78
  12   2 -17    3.19    3.96
 -12   2  17   -4.01    3.86
 -12  -2  17    5.13    5.96
 -12  -2  17    7.82    2.71
  12   2 -18    8.70    3.94
 -12   2  18   -4.75    3.97
 -12   2  18   10.68    4.54
 -12  -2  18    9.90    4.02
  12  -2 -18   23.65    2.49
 -12  -2  18    1.16    5.68
 -12   2  19    4.22    4.06
  12  -2 -19    0.70    2.78
 -12   2  19   -4.77    3.42
  12   2 -19    6.64    2.66
 -12  -2  19    9.11    3.53
 -12  -2  19    1.53    4.87
  12  -2 -20   -2.69    3.68
 -12  -2  20   14.17    3.39
 -12  -2  20   11.88    5.78
 -12   2  20   10.27    3.57
 -12   2  20   12.53    4.12
  12   2 -20   13.66    3.66
 -12  -2  21   17.49    3.73
 -12   2  21   18.74    3.99
 -12   2  21   25.86    3.63
  12  -2 -21   30.84    3.39
  12   2 -21   28.92    3.29
 -12  -2  21   15.07    5.39
  12   2 -21   23.63    3.51
 -12  -2  22   17.38    4.74
  12  -2 -22   -5.51    3.39
 -12   2  22   15.19    4.09
  12   2 -22   14.04    3.45
  12   2 -22    6.66    3.67
  12   2 -23    6.42    3.33
 -12  -2  23    0.70    3.69
  12  -2 -23    6.21    3.18
 -12   2  23   -1.07    3.83
  12   2 -23   10.23    3.69
 -12  -2  23   11.85    5.19
  12  -2 -24    1.99    3.27
 -12  -2  24   -4.24    5.53
 -12   2  24   14.19    3.46
 -12  -2  24   11.62    4.16
  12   2 -24   27.28    3.59
  12   2 -24    7.56    2.38
  12   2 -25   61.32    3.60
  12  -2 -25   80.35    3.42
 -12  -2  25   63.68    4.74
 -12  -2  25   72.05    5.96
  12   2 -25   60.15    2.74
 -12   2  25   71.62    3.89
 -12  -2  26    0.22    5.33
 -12  -2  26    4.22    4.14
  12   2 -26    7.32    2.39
  12   2 -26   16.85    3.34
  12  -2 -26   -1.92    2.59
 -12   2  26   -0.77    3.09
  12   3  -1  151.90    6.50
 -12   3   1  165.13    4.56
 -12  -3   1  156.89    6.84
 -12  -3   1  159.95    4.67
 -12  -3   1  155.48    6.55
  12   3  -1  172.62    5.93
  12  -3  -1  160.94    4.56
 -12   3   1  169.58    3.81
  12  -3  -1  181.53    5.66
 -12   3   2   14.13    4.11
  12   3  -2   23.44    4.48
 -12  -3   2   16.83    5.90
  12  -3  -2   29.10    3.13
  12   3  -2   15.86    5.76
 -12  -3   2   21.57    5.51
  12  -3  -2   21.35    5.06
 -12   3   2   19.64    3.27
 -12  -3   2   27.83    4.18
 -12  -3   3  719.71    7.03
 -12   3   3  746.35    6.27
  12  -3  -3  787.95    5.75
 -12   3   3  786.73    6.56
 -12  -3   3  754.07    6.68
  12  -3  -3  811.81    6.33
 -12  -3   3  725.43    8.66
  12   3  -3  780.10    8.39
  12   3  -3  792.36    8.20
 -12  -3   4   13.22    4.30
 -12   3   4   12.47    3.96
  12  -3  -4   11.15    3.00
 -12   3   4   25.78    5.43
 -12  -3   4    7.43    6.40
  12   3  -4    0.07    4.30
  12   3  -4   -6.12    4.25
  12  -3  -4    1.42    3.72
 -12   3   5    6.32    5.15
 -12   3   5   -6.92    4.36
  12   3  -5   22.98    5.31
 -12  -3   5   -7.82    6.21
  12  -3  -5   13.69    2.72
 -12  -3   5    0.22    4.06
  12  -3  -5    3.92    4.63
  12   3  -5    2.23    4.25
  12  -3  -6    5.21    4.80
 -12  -3   6    1.81    6.23
  12   3  -6    5.11    4.09
 -12   3   6   -1.47    3.63
  12   3  -6    1.19    3.96
 -12  -3   6   24.13    4.28
 -12   3   6    8.92    4.27
  12  -3  -6   -0.54    4.07
 -12   3   7   97.08    5.33
 -12   3   7   84.34    4.50
 -12  -3   7  108.94    4.46
  12   3  -7   99.13    5.57
  12  -3  -7   93.38    4.80
  12  -3  -7   97.51    4.18
 -12  -3   7  103.91    5.82
  12   3  -7   99.06    4.68
 -12   3   7   94.98    4.63
  12  -3  -8   51.95    3.50
 -12   3   8   42.20    4.21
 -12   3   8   52.81    3.78
  12  -3  -8   49.65    4.12
  12   3  -8   50.07    5.15
 -12   3   8   51.90    4.35
  12   3  -8   47.56    4.17
 -12  -3   8   51.27    4.44
 -12  -3   8   31.13    4.23
 -12   3   9    4.35    4.43
 -12  -3   9   -3.39    3.75
  12   3  -9   -4.57    4.05
  12  -3  -9    4.41    3.75
 -12   3   9   -1.38    3.06
 -12   3   9    8.51    4.04
  12   3  -9    7.18    5.08
  12  -3  -9   11.80    4.40
 -12   3  10   39.90    4.28
  12   3 -10   43.40    4.95
 -12  -3  10   39.43    4.26
  12  -3 -10   46.27    3.23
 -12   3  10   46.21    3.26
  12  -3 -10   50.28    2.94
  12   3 -10   49.32    4.12
 -12   3  10   36.15    4.84
 -12   3  11   47.80    4.15
  12   3 -11   47.16    4.96
  12   3 -11   47.81    4.20
  12  -3 -11   44.61    3.05
 -12   3  11   28.02    4.57
 -12  -3  11   50.04    4.01
  12  -3 -11   28.39    4.37
 -12  -3  11   51.94    5.92
 -12   3  11   38.36    4.54
 -12  -3  12   33.80    3.69
  12   3 -12   21.87    4.16
 -12   3  12   17.52    4.11
  12   3 -12    9.72    4.29
 -12   3  12   20.43    4.54
 -12   3  12   15.15    4.01
  12  -3 -12   17.06    3.91
 -12  -3  12    8.97    5.76
  12  -3 -12   11.70    3.08
  12   3 -13  163.14    4.33
 -12   3  13  194.72    4.50
  12  -3 -13  214.49    4.91
 -12  -3  13  171.29    4.28
 -12   3  13  163.88    5.13
  12  -3 -13  175.77    4.37
 -12   3  13  203.96    4.69
 -12  -3  13  136.17    6.81
  12   3 -13  165.56    5.38
  12  -3 -14   17.23    3.49
 -12  -3  14   14.44    2.81
 -12   3  14   25.13    3.77
 -12  -3  14   20.30    5.40
  12   3 -14   13.32    4.35
  12  -3 -14    9.55    3.01
 -12   3  14   11.64    4.27
  12   3 -14   15.55    3.79
 -12   3  14   31.48    4.03
 -12  -3  15  187.07    4.34
 -12  -3  15  140.74    6.57
 -12   3  15  167.97    4.60
 -12   3  15  162.57    4.65
  12   3 -15  152.69    5.10
  12   3 -15  148.78    4.47
 -12   3  15  150.70    4.42
  12  -3 -15  167.03    4.11
  12   3 -16  101.42    4.97
 -12  -3  16   86.01    6.24
  12   3 -16  109.53    4.14
 -12  -3  16  121.65    4.12
 -12   3  16  100.53    4.27
 -12   3  16  109.20    4.36
  12  -3 -16   91.68    4.15
 -12   3  16   92.61    4.58
  12   3 -17   15.47    3.62
  12   3 -17   14.11    2.90
  12  -3 -17   26.80    3.69
  12   3 -17   17.00    4.04
 -12   3  17   29.88    4.03
 -12   3  17   16.61    3.53
 -12  -3  17   26.01    5.83
 -12  -3  17   14.58    2.84
  12   3 -18    3.28    3.65
 -12  -3  18    0.21    3.59
 -12   3  18    3.90    3.74
  12  -3 -18   17.79    3.67
 -12  -3  18   11.61    5.62
 -12   3  18    4.19    3.87
  12   3 -18   14.81    3.35
  12   3 -19    3.45    3.25
 -12   3  19    1.84    3.71
 -12  -3  19    9.00    5.45
 -12   3  19   14.88    4.26
 -12  -3  19    1.45    3.61
  12  -3 -19    2.74    3.63
  12   3 -19    5.45    3.69
  12  -3 -20   28.89    3.15
 -12   3  20    1.05    4.28
 -12  -3  20    1.06    3.84
 -12  -3  20    4.24    5.31
 -12   3  20    1.36    3.90
  12   3 -20    3.16    3.39
  12   3 -20   -6.01    3.75
  12   3 -21    5.33    2.69
 -12  -3  21   22.06    3.41
 -12   3  21  -13.30    3.76
 -12   3  21   -6.47    3.38
  12   3 -21    5.21    2.55
  12  -3 -21   20.00    3.21
 -12  -3  21    4.80    4.99
 -12  -3  22   -0.32    5.61
 -12  -3  22    0.70    4.31
  12   3 -22   -5.58    3.54
 -12   3  22    4.32    3.67
  12  -3 -22  -11.47    3.38
  12   3 -22  -12.10    3.60
 -12   3  23    7.68    3.28
  12  -3 -23    4.07    3.33
 -12   3  23    3.56    4.06
 -12  -3  23    7.20    5.64
 -12  -3  23    5.09    4.45
  12   3 -23    4.22    3.49
  12   3 -23   -3.91    3.56
  12  -3 -24   11.47    3.34
  12   3 -24   -0.44    3.55
 -12   3  24   10.33    3.94
 -12  -3  24    7.73    6.36
  12   3 -24    6.04    3.40
 -12  -3  24    8.38    4.60
 -12   3  24    6.06    3.41
 -12  -3  25   10.98    6.69
 -12  -3  25    4.94    5.64
  12   3 -25    5.46    3.24
  12   3 -25   19.00    3.48
  12  -3 -25   13.47    3.60
 -12   3  25   17.86    3.43
 -12   3  25   13.70    3.36
  12  -3 -26  -14.32    3.79
  12   3 -26   11.43    3.36
 -12   3  26   35.11    3.61
 -12   3  26   27.32    2.95
  12   3 -26   -1.80    3.15
 -12  -4   1   26.87    3.15
  12  -4  -1   29.18    4.10
 -12   4   1   42.98    4.82
  12   4  -1   33.08    5.69
  12  -4  -1   23.99    4.99
 -12   4   1   42.76    3.20
 -12  -4   1   36.20    5.75
  12   4  -1   25.44    5.67
  12   4  -2  141.50    6.05
 -12  -4   2  143.42    5.71
  12   4  -2  130.25    6.32
 -12   4   2  131.99    5.24
 -12   4   2  132.69    4.72
  12  -4  -2  143.47    5.14
  12  -4  -2  135.76    4.29
 -12  -4   2  146.62    4.65
 -12  -4   3   45.95    4.26
  12   4  -3   39.88    5.80
 -12   4   3   47.57    5.27
 -12  -4   3   41.65    5.50
  12  -4  -3   51.39    4.15
 -12   4   3   49.07    4.30
  12  -4  -3   46.62    5.06
  12   4  -3   50.88    5.31
  12  -4  -4   14.74    4.66
 -12   4   4    7.82    4.90
  12  -4  -4    1.54    3.70
 -12  -4   4   -3.68    5.40
  12   4  -4    2.81    5.49
 -12   4   4  -11.51    4.12
  12   4  -4    4.27    4.97
 -12  -4   4    3.36    2.95
  12   4  -5   79.05    5.52
 -12  -4   5   74.06    5.45
 -12   4   5   78.41    3.85
  12   4  -5   92.61    5.28
 -12   4   5   88.36    4.44
  12  -4  -5   76.10    4.80
  12  -4  -5   88.97    3.22
 -12  -4   5   89.20    4.15
  12  -4  -6  101.42    4.33
 -12   4   6  108.73    5.08
  12   4  -6  104.97    5.41
 -12  -4   6   99.75    5.80
  12   4  -6   91.96    4.90
 -12   4   6  112.19    4.65
  12  -4  -6  135.25    4.82
 -12  -4   6  110.47    4.63
 -12   4   7   60.26    3.53
 -12  -4   7   56.36    3.17
  12  -4  -7   56.79    4.66
 -12   4   7   45.77    4.04
  12   4  -7   44.84    4.63
  12   4  -7   62.75    5.33
  12  -4  -7   61.46    3.87
  12   4  -8   -2.45    5.05
 -12  -4   8   13.97    3.74
  12   4  -8   -4.86    3.66
 -12   4   8    2.44    4.20
  12  -4  -8    1.48    2.76
  12  -4  -8    9.73    4.38
 -12   4   8   -4.19    2.86
 -12   4   8    9.05    4.56
 -12   4   9   12.45    3.80
  12   4  -9    9.77    3.78
 -12  -4   9    8.21    3.81
 -12   4   9    5.72    4.45
 -12   4   9   10.52    3.97
 -12  -4   9    2.59    5.05
  12   4  -9   19.30    4.55
  12  -4  -9    4.28    3.03
  12  -4  -9    6.28    3.62
  12  -4 -10   73.77    4.15
  12   4 -10   66.97    5.36
 -12   4  10   85.25    4.42
 -12  -4  10   88.35    3.95
 -12   4  10   89.57    4.23
 -12   4  10   85.36    4.65
  12  -4 -10   77.41    3.28
 -12  -4  10   76.58    5.98
  12   4 -10   76.48    4.34
 -12  -4  11   42.30    2.99
 -12   4  11   20.22    3.89
 -12   4  11   32.15    4.35
  12  -4 -11   38.14    3.67
  12   4 -11   17.01    4.85
 -12  -4  11   19.80    5.95
  12  -4 -11   34.96    4.23
 -12   4  11   39.09    4.06
  12   4 -11   21.70    4.11
 -12   4  12   38.43    4.37
  12   4 -12   37.41    3.99
 -12   4  12   38.37    3.77
 -12  -4  12   17.70    5.58
  12  -4 -12   27.63    4.23
  12  -4 -12   18.78    2.99
  12   4 -12   36.40    4.62
 -12  -4  12   18.26    3.89
 -12   4  12   17.63    2.97
  12   4 -13   23.40    3.65
 -12   4  13   25.13    4.17
 -12   4  13   15.00    4.39
 -12  -4  13   18.30    5.05
 -12   4  13   27.08    4.48
 -12  -4  13    7.76    3.88
  12  -4 -13   21.35    3.83
  12   4 -13    7.64    4.46
  12  -4 -13   11.20    3.88
  12  -4 -14   86.43    3.22
 -12  -4  14  104.19    3.83
  12   4 -14   96.35    4.68
 -12   4  14   99.65    3.42
 -12  -4  14   65.92    5.51
 -12   4  14   94.69    4.23
 -12   4  14   96.22    4.29
  12   4 -14   93.42    4.30
 -12   4  15   12.46    3.77
 -12   4  15    5.24    3.84
  12   4 -15    3.56    3.84
 -12  -4  15    2.76    4.55
  12  -4 -15    5.13    3.60
 -12  -4  15    6.46    2.69
  12   4 -15    5.34    2.62
 -12   4  15    4.21    4.05
  12   4 -15   13.03    4.69
  12   4 -16   -3.48    3.95
  12   4 -16    0.12    4.74
 -12   4  16    3.38    3.81
  12  -4 -16   -4.24    3.64
 -12   4  16   21.02    4.13
 -12  -4  16   -5.24    2.38
  12   4 -16   -2.01    3.63
 -12  -4  16    5.65    4.96
 -12   4  16   10.39    2.90
  12  -4 -17   48.52    3.35
 -12   4  17   35.58    3.87
 -12  -4  17   23.26    4.77
 -12  -4  17   39.24    2.81
  12   4 -17   31.64    4.67
 -12   4  17   41.40    4.01
 -12   4  17   37.08    3.92
  12   4 -17   36.92    3.84
  12   4 -17   43.91    3.66
  12  -4 -18   14.51    3.23
 -12  -4  18    8.93    3.18
  12   4 -18    3.99    2.69
 -12   4  18    2.66    3.76
 -12   4  18   19.42    3.74
  12   4 -18    8.82    3.35
 -12  -4  18    7.85    4.24
 -12  -4  19    8.88    4.85
 -12   4  19   24.75    3.64
 -12  -4  19   11.95    3.75
  12  -4 -19   -5.05    3.60
  12   4 -19   12.25    3.86
 -12   4  19   16.44    3.97
  12   4 -19    0.14    3.66
 -12  -4  20   10.63    5.35
  12  -4 -20   39.94    3.60
 -12   4  20   24.04    3.79
 -12   4  20    9.40    4.05
  12   4 -20   12.14    2.90
 -12  -4  20   31.54    3.80
  12   4 -20   38.40    3.54
 -12   4  21   34.96    3.94
 -12  -4  21   22.87    6.26
 -12  -4  21   25.92    5.33
  12   4 -21   32.06    3.78
  12  -4 -21   22.79    3.47
  12   4 -21   27.48    2.80
 -12  -4  22    7.81    6.15
  12   4 -22    9.06    3.56
 -12   4  22   -4.66    4.04
  12   4 -22    5.81    3.41
 -12  -4  22    7.83    7.05
  12  -4 -22    4.17    3.48
 -12   4  23   66.44    3.39
  12  -4 -23   45.95    4.09
  12   4 -23   49.00    3.35
  12   4 -23   51.30    3.34
 -12   4  23   69.56    3.94
 -12   4  24   24.35    3.70
 -12   4  24   25.50    3.75
  12   4 -24   24.60    2.80
  12   4 -24   25.37    3.30
  12  -4 -24   26.25    3.48
 -12   4  25   -4.38    3.32
 -12   4  25   -1.16    3.08
  12   4 -25    4.76    2.63
  12   4 -25    6.26    3.22
  12  -4 -25   -3.37    2.68
 -12  -5   1  136.76    4.38
  12  -5  -1  157.73    4.43
 -12   5   1  138.64    4.50
  12  -5  -1  159.00    5.05
  12   5  -1  142.48    5.86
 -12  -5   1  125.75    5.41
  12   5  -1  156.96    7.24
 -12   5   1  142.42    3.82
 -12  -5   2  254.08    4.92
 -12   5   2  260.15    4.32
  12   5  -2  256.02    6.05
  12  -5  -2  270.17    4.36
 -12   5   2  252.65    3.92
  12  -5  -2  261.91    3.83
  12   5  -2  255.65    7.56
 -12  -5   2  248.06    4.73
  12  -5  -3  212.41    4.62
 -12  -5   3  186.84    4.67
 -12   5   3  212.79    4.68
  12   5  -3  200.39    6.19
 -12   5   3  192.85    5.37
  12   5  -3  211.24    6.60
 -12  -5   3  208.72    5.78
  12  -5  -3  203.57    4.84
 -12  -5   4   27.44    3.98
 -12   5   4   37.86    3.97
  12   5  -4   21.29    4.81
 -12   5   4   13.40    4.60
  12  -5  -4   21.14    3.69
 -12  -5   4   23.37    5.27
  12  -5  -4   20.36    4.36
  12   5  -4   32.54    5.38
  12  -5  -5  101.91    4.58
  12   5  -5   97.12    4.40
 -12   5   5   81.22    3.41
 -12   5   5  114.48    4.03
 -12  -5   5  100.49    3.13
  12  -5  -5  111.02    4.20
 -12  -5   5   99.62    4.14
  12   5  -5  102.06    4.66
 -12  -5   6  577.05    5.03
  12   5  -6  515.62    6.79
  12  -5  -6  555.51    4.81
  12  -5  -6  555.83    5.81
 -12   5   6  492.44    5.75
 -12   5   6  514.19    4.67
  12   5  -6  554.53    7.68
 -12   5   7  179.46    5.15
  12  -5  -7  234.85    4.59
  12   5  -7  223.12    5.99
  12  -5  -7  231.26    4.62
  12   5  -7  204.46    5.92
 -12  -5   7  232.71    3.77
 -12   5   7  217.52    4.55
 -12   5   8   36.59    4.07
 -12   5   8   66.10    4.27
 -12  -5   8   66.09    3.89
 -12   5   8   45.88    3.18
  12  -5  -8   42.05    3.82
  12   5  -8   59.99    4.33
  12   5  -8   63.51    4.92
 -12  -5   8   41.81    5.46
  12  -5  -8   50.06    3.13
  12  -5  -9    8.53    3.67
 -12   5   9   11.53    3.64
 -12   5   9   -1.37    3.96
 -12  -5   9    4.93    3.68
 -12   5   9    6.01    2.92
  12   5  -9    3.45    5.40
  12  -5  -9  -11.67    3.04
 -12  -5   9    5.52    5.00
  12   5  -9   -7.02    4.18
  12  -5 -10   49.18    3.30
 -12   5  10   46.05    3.19
  12   5 -10   48.63    5.13
 -12   5  10   45.44    4.08
  12   5 -10   51.45    4.21
 -12  -5  10   60.68    5.32
 -12  -5  10   44.73    4.02
 -12   5  10   62.71    4.31
  12  -5 -10   56.43    3.97
 -12   5  11  373.39    5.46
  12  -5 -11  355.72    4.84
  12   5 -11  347.45    5.65
  12   5 -11  350.53    7.05
 -12  -5  11  379.37    4.90
 -12   5  11  321.36    5.09
 -12  -5  11  315.25    6.45
 -12   5  11  343.36    5.23
  12  -5 -11  372.29    4.38
 -12  -5  12   -1.02    4.86
 -12   5  12   13.75    3.96
  12  -5 -12    8.80    2.68
 -12   5  12   14.79    2.86
  12   5 -12   21.79    5.20
 -12   5  12   11.43    3.14
 -12  -5  12   21.66    3.77
  12   5 -12    8.53    3.95
  12   5 -13   70.49    4.51
 -12   5  13   63.89    4.12
 -12   5  13   66.46    4.88
  12   5 -13   83.15    4.52
 -12  -5  13   60.73    4.03
 -12   5  13   74.98    4.03
 -12  -5  13   57.34    5.52
  12  -5 -13   87.04    4.06
 -12  -5  14    4.54    5.12
 -12   5  14   -0.15    3.64
  12   5 -14   10.89    4.86
  12  -5 -14   11.88    3.35
 -12   5  14   20.74    4.21
  12   5 -14    6.84    4.20
 -12  -5  14   12.04    3.59
  12   5 -14    5.41    2.59
 -12   5  14   -0.14    3.78
  12   5 -15  120.59    4.18
  12   5 -15  116.60    4.91
  12   5 -15  131.11    3.03
 -12   5  15  128.87    4.57
 -12   5  15  115.23    3.51
  12  -5 -15  118.28    4.10
 -12  -5  15  107.41    5.62
 -12   5  15  101.09    4.44
 -12  -5  15  122.36    3.99
  12   5 -16    1.56    3.79
  12   5 -16    3.96    5.00
 -12   5  16    8.88    2.80
 -12   5  16    1.64    3.82
 -12  -5  16    8.99    3.50
 -12  -5  16    3.99    4.83
 -12   5  16    5.10    4.11
  12  -5 -16    7.90    3.22
  12   5 -16   -4.95    3.40
 -12  -5  17    7.23    5.39
 -12   5  17   18.17    3.68
  12   5 -17    2.79    2.77
 -12  -5  17   16.52    3.64
  12   5 -17    4.85    3.14
 -12   5  17   17.61    3.88
  12  -5 -17    5.70    2.81
 -12   5  17   13.44    4.25
  12   5 -17    5.88    4.65
 -12  -5  18    9.91    3.63
  12   5 -18   27.57    3.60
 -12  -5  18    3.41    5.29
 -12   5  18   21.23    3.77
  12  -5 -18   -2.71    2.63
 -12   5  18   17.83    3.97
  12   5 -18    9.07    2.66
 -12   5  18    2.81    3.87
 -12   5  19    4.02    3.95
 -12   5  19   12.01    4.26
  12  -5 -19    1.44    3.18
  12   5 -19    5.48    3.52
 -12  -5  19   -0.04    3.60
 -12  -5  19    4.17    5.68
  12   5 -19    6.63    2.59
  12   5 -20    5.57    3.52
  12  -5 -20   18.67    3.66
 -12   5  20   24.52    4.11
  12   5 -20    4.23    3.48
 -12   5  20    4.06    4.33
  12   5 -21    0.39    2.79
 -12   5  21   30.12    3.96
  12   5 -21   25.32    3.53
  12  -5 -21   13.35    3.56
  12  -5 -22    0.03    2.85
  12   5 -22    6.54    3.64
 -12   5  22   -0.54    3.25
  12   5 -22    7.19    3.64
 -12   5  22    2.92    3.96
 -12   5  23   13.16    4.05
  12   5 -23   12.54    3.37
  12   5 -23    7.08    3.49
  12  -5 -23   20.16    3.68
 -12   5  23   11.11    3.64
  12   5 -24   12.95    3.07
  12  -5 -24   10.72    2.42
 -12   5  24    9.80    3.39
 -12   5  24   13.27    3.75
  12   5 -24   10.16    2.76
  12   6  -1   67.97    4.70
  12  -6  -1   53.97    3.50
 -12  -6   1   47.52    4.67
 -12  -6   1   62.16    3.08
 -12   6   1   50.44    4.59
 -12   6   1   54.75    3.93
  12  -6  -1   59.80    3.63
 -12  -6   2  131.98    4.30
 -12   6   2  136.64    4.83
  12   6  -2  130.74    5.05
  12   6  -2  121.81    8.62
 -12   6   2  117.60    3.97
 -12  -6   2  112.99    4.95
  12  -6  -2  125.12    4.14
  12  -6  -2  130.39    4.50
 -12  -6   3  193.18    5.39
 -12  -6   3  227.82    4.70
 -12   6   3  208.76    4.67
  12  -6  -3  220.87    3.92
  12  -6  -3  217.26    4.15
  12   6  -3  216.58    7.47
  12   6  -3  210.40    5.84
 -12   6   3  183.46    4.15
 -12   6   4  116.70    4.69
  12   6  -4  137.07    5.73
 -12  -6   4  135.86    4.74
  12  -6  -4  143.36    3.94
 -12  -6   4  136.07    4.30
 -12   6   4  120.38    3.40
  12   6  -4  133.97    6.35
  12  -6  -4  136.13    4.68
  12  -6  -5  216.14    4.71
 -12   6   5  207.38    3.99
  12  -6  -5  226.06    4.39
  12   6  -5  231.22    6.63
  12   6  -5  211.04    6.09
 -12   6   5  231.06    4.73
 -12  -6   5  231.36    4.64
  12   6  -6   -2.80    5.29
  12  -6  -6   13.65    3.50
 -12  -6   6    4.30    3.98
 -12   6   6    7.90    4.33
 -12   6   6   19.27    3.66
  12   6  -6   11.92    4.94
  12  -6  -6    6.20    3.00
  12   6  -7   33.06    4.69
 -12  -6   7   28.79    4.11
 -12   6   7   43.45    2.94
 -12   6   7   14.41    4.46
  12  -6  -7   52.25    2.87
 -12  -6   7   36.21    4.92
  12   6  -7   42.14    5.08
  12  -6  -7   47.48    4.15
 -12   6   8  209.27    3.86
  12  -6  -8  242.25    4.79
 -12  -6   8  243.45    4.84
  12  -6  -8  232.46    3.57
 -12   6   8  219.76    4.63
  12   6  -8  221.26    5.88
  12   6  -8  251.57    5.90
 -12  -6   8  213.57    5.68
 -12   6   8  242.00    5.08
 -12   6   9    9.04    2.99
 -12   6   9   10.80    2.74
 -12  -6   9    7.42    4.54
  12   6  -9    6.55    4.45
 -12   6   9   11.46    3.84
  12  -6  -9   16.52    2.68
 -12  -6   9    3.38    3.43
  12   6  -9    4.63    4.76
  12  -6  -9   14.23    2.90
  12   6 -10   68.81    4.99
  12   6 -10   64.90    4.22
 -12  -6  10   58.81    4.99
  12  -6 -10   62.31    3.73
 -12   6  10   63.91    3.24
 -12   6  10   52.81    3.91
 -12  -6  10   63.57    2.92
 -12   6  10   81.07    4.55
 -12   6  11   93.00    4.34
  12   6 -11   95.17    5.24
 -12   6  11   92.25    3.35
 -12  -6  11   84.00    3.10
  12  -6 -11   95.81    3.97
 -12   6  11   93.50    4.79
  12   6 -11   97.00    4.64
 -12  -6  11  107.11    5.71
 -12   6  12  264.03    5.73
  12   6 -12  261.93    4.79
  12  -6 -12  268.76    4.44
 -12   6  12  276.71    4.90
 -12  -6  12  270.33    6.60
  12   6 -12  265.65    6.69
 -12   6  12  277.11    3.90
 -12  -6  12  274.46    4.35
 -12  -6  13   36.26    4.94
 -12   6  13   51.59    3.90
  12   6 -13   47.69    4.02
 -12   6  13   36.31    4.13
  12  -6 -13   47.64    3.59
  12   6 -13   40.93    5.09
 -12   6  13   43.53    4.17
 -12  -6  13   36.65    3.73
 -12   6  14   46.80    3.37
  12   6 -14   27.55    3.85
 -12  -6  14   28.53    5.21
 -12  -6  14   39.07    3.64
  12   6 -14   31.52    3.58
  12  -6 -14   12.41    3.38
  12   6 -14   32.52    5.03
 -12   6  14   33.04    4.61
 -12   6  14   46.37    3.93
  12  -6 -15   72.17    4.15
  12   6 -15   83.39    3.68
  12   6 -15   89.97    4.09
 -12   6  15  107.82    4.13
 -12   6  15   90.99    5.21
  12   6 -15   83.75    5.94
 -12  -6  15   92.93    5.68
 -12   6  15   68.13    4.44
 -12  -6  15   93.86    3.79
  12   6 -16   -1.84    5.27
 -12   6  16   -0.39    3.08
  12   6 -16  -14.84    3.94
 -12   6  16    2.66    4.14
 -12   6  16    8.73    4.05
 -12  -6  16   -2.15    3.46
 -12  -6  16    5.05    4.83
  12   6 -16    7.78    2.40
  12  -6 -16   -9.09    3.56
 -12   6  17    8.12    4.13
  12  -6 -17    9.31    2.46
 -12   6  17    8.09    4.58
 -12  -6  17    2.56    5.38
 -12  -6  17   -0.05    2.47
  12   6 -17    7.39    3.06
  12   6 -17   -5.58    3.71
  12  -6 -18    5.88    2.87
 -12   6  18   -0.29    3.98
 -12   6  18   -0.04    4.45
 -12   6  18    9.34    4.01
  12   6 -18   -0.67    3.50
 -12  -6  18    1.33    3.10
  12   6 -18    6.32    3.38
  12  -6 -19  146.87    3.47
  12   6 -19  156.46    3.37
 -12   6  19  161.41    4.09
  12   6 -19  140.25    4.30
 -12   6  19  145.29    5.40
 -12   6  20   26.93    2.88
  12  -6 -20   27.63    3.39
  12   6 -20   26.13    3.31
  12   6 -20   27.76    3.47
  12   6 -21   22.31    3.81
 -12   6  21   26.32    2.92
  12  -6 -21   24.95    3.62
  12   6 -21   25.58    3.69
  12  -6 -22    2.16    3.16
  12   6 -22   25.25    3.07
 -12   6  22   -5.79    2.49
 -12   6  22   16.32    2.98
  12   6 -22   19.71    3.01
  12   6 -23   58.90    2.74
 -12   6  23   77.20    3.19
  12  -6 -23   59.26    3.24
 -12   6  23   69.11    3.52
  12   6 -23   64.55    3.36
  12  -7  -1   12.11    3.46
 -12   7   1    8.01    4.72
  12   7  -1   29.56    5.17
 -12   7   1   -8.94    3.94
  12  -7  -1   16.26    4.33
 -12  -7   1   11.79    3.80
 -12  -7   1   31.98    4.48
 -12  -7   2   28.75    3.54
  12   7  -2   25.32    5.21
 -12  -7   2    9.32    4.09
 -12   7   2   12.37    3.33
  12  -7  -2   16.02    4.19
  12  -7  -2   30.93    3.58
 -12   7   2   23.46    2.76
 -12   7   3    2.52    3.82
 -12  -7   3    1.04    3.94
  12  -7  -3   -5.92    2.91
 -12   7   3    9.54    4.26
 -12  -7   3    5.61    3.54
  12  -7  -3    8.06    3.47
  12   7  -3   12.60    4.84
  12  -7  -4   65.62    2.90
  12   7  -4   69.82    7.25
 -12   7   4   63.06    3.14
 -12  -7   4   76.63    4.08
  12   7  -4   76.16    4.83
 -12   7   4   82.89    4.28
 -12  -7   4   81.18    4.32
  12  -7  -4   71.27    4.38
  12  -7  -5   17.90    3.49
 -12  -7   5   23.94    3.92
  12   7  -5   15.52    5.47
  12   7  -5   12.19    4.93
 -12   7   5   15.80    3.76
  12  -7  -5   21.24    2.97
 -12   7   5   -4.93    4.36
  12   7  -6   33.49    5.04
  12  -7  -6   17.94    4.10
 -12  -7   6   21.06    4.43
 -12   7   6   31.91    2.77
  12  -7  -6   35.11    3.74
 -12  -7   6   22.51    2.87
 -12   7   6   14.15    2.99
  12   7  -6   24.67    5.12
  12   7  -7    2.09    5.00
 -12  -7   7    5.75    4.31
 -12   7   7   14.90    2.93
 -12  -7   7    7.99    4.11
  12   7  -7    9.79    4.63
 -12   7   7    2.12    3.94
  12  -7  -7   18.86    3.94
  12  -7  -7    3.66    2.85
 -12   7   8    9.53    2.75
 -12  -7   8   16.76    3.97
  12   7  -8    0.87    4.84
  12   7  -8   12.13    4.68
 -12   7   8    0.50    3.84
 -12  -7   8    9.39    4.15
  12  -7  -8    9.81    3.50
 -12  -7   9  180.17    5.65
 -12   7   9  204.31    4.47
 -12  -7   9  206.32    4.38
  12   7  -9  206.91    5.03
  12   7  -9  206.61    5.57
  12  -7  -9  215.92    4.26
 -12   7   9  189.13    4.38
 -12   7   9  208.62    5.17
 -12  -7  10   17.90    4.82
  12   7 -10    9.92    4.79
 -12   7  10   21.72    3.74
  12  -7 -10   15.33    2.62
  12   7 -10    9.42    3.73
 -12   7  10   18.66    2.74
 -12  -7  10   -0.31    3.70
 -12   7  10   18.48    3.87
 -12   7  11  142.52    4.77
 -12  -7  11  147.42    5.79
  12   7 -11  145.58    5.47
 -12  -7  11  163.15    4.48
  12  -7 -11  144.50    4.17
 -12   7  11  124.98    4.22
  12   7 -11  136.66    4.50
 -12   7  11  157.57    3.40
 -12  -7  12   65.04    3.64
 -12   7  12   62.59    3.80
 -12   7  12   64.67    3.09
  12   7 -12   62.88    4.11
  12  -7 -12   60.35    3.97
 -12  -7  12   63.14    5.31
 -12   7  12   60.07    4.87
  12   7 -12   71.65    5.65
 -12   7  13  118.23    4.85
 -12  -7  13  129.92    3.15
  12  -7 -13  117.82    3.92
  12   7 -13  124.54    5.73
  12   7 -13  120.23    4.34
 -12   7  13  113.06    4.56
  12   7 -13  118.76    3.22
 -12  -7  13  113.74    5.25
 -12   7  13  116.50    4.51
 -12  -7  14    7.42    4.87
 -12   7  14    7.25    4.25
  12   7 -14    7.55    4.66
 -12   7  14   10.83    2.90
  12  -7 -14   -2.23    3.47
 -12   7  14   -4.16    2.90
  12   7 -14   12.33    3.83
 -12  -7  14    4.16    3.90
  12   7 -14   24.70    3.34
 -12   7  15   15.04    4.60
 -12  -7  15   21.50    3.69
 -12  -7  15   24.62    5.34
  12   7 -15   12.79    3.57
  12  -7 -15   26.61    3.82
 -12   7  15   12.94    3.84
  12   7 -15   19.86    3.72
 -12   7  15   21.45    3.87
  12   7 -15   19.42    5.56
 -12   7  16   15.50    3.89
 -12   7  16    5.55    4.69
 -12  -7  16   -0.24    2.60
  12  -7 -16   -5.79    3.68
  12   7 -16   12.17    3.44
 -12  -7  16    6.85    6.01
  12   7 -16    3.29    6.68
 -12   7  16   13.93    3.02
  12   7 -16    2.51    3.31
 -12   7  17   14.58    2.74
  12   7 -17    9.05    2.65
 -12   7  17    5.20    3.94
  12  -7 -17    0.92    2.84
 -12   7  17   11.09    4.51
  12   7 -17   12.06    3.52
 -12   7  18    3.39    3.75
 -12   7  18   10.74    3.78
  12   7 -18   10.71    3.46
  12   7 -18   30.06    3.80
  12  -7 -18   -1.94    2.64
 -12   7  19   34.69    3.31
  12   7 -19   26.79    3.51
  12   7 -19   24.18    2.79
 -12   7  19   34.00    4.03
  12  -7 -19   27.31    3.44
  12   7 -20   -1.20    3.84
 -12   7  20   13.14    2.78
 -12   7  20   14.83    2.48
  12  -7 -20   16.56    3.10
  12   7 -20   -7.60    3.22
 -12   7  21    3.71    2.88
  12  -7 -21   -9.58    3.31
  12   7 -21    2.68    3.63
  12   7 -21   -1.06    3.45
  12   8  -1   40.23    5.15
  12  -8  -1   51.95    3.66
 -12   8   1   49.24    3.91
 -12  -8   1   46.16    2.88
 -12  -8   1   46.07    3.99
 -12   8   1   31.84    4.68
  12  -8  -1   56.59    4.26
 -12  -8   2    0.87    3.86
 -12   8   2    6.28    3.56
 -12   8   2   19.06    3.99
  12  -8  -2    1.34    3.44
  12  -8  -2    7.75    4.00
 -12  -8   2   11.18    3.68
  12   8  -2   10.36    4.61
 -12  -8   3   -2.79    2.61
  12   8  -3    0.27    4.58
  12  -8  -3   -4.12    3.25
  12  -8  -3   -1.65    2.96
 -12  -8   3    9.79    4.03
 -12   8   3    8.66    2.81
 -12   8   3   -6.26    4.01
  12   8  -4    6.00    4.83
 -12  -8   4    0.42    3.61
  12  -8  -4   -4.36    2.54
 -12   8   4   -7.51    4.02
 -12   8   4   -6.78    3.81
  12   8  -5    4.95    4.85
 -12   8   5   -9.91    3.38
  12   8  -5   -1.80    6.41
 -12  -8   5   -0.62    2.60
 -12   8   5   -9.47    4.19
  12   8  -5    2.83    6.77
  12  -8  -5    6.79    2.44
  12   8  -6   19.90    4.24
 -12   8   6    5.45    3.33
 -12  -8   6   15.56    3.80
  12   8  -6    8.77    5.19
  12  -8  -6    4.33    2.50
 -12  -8   6    8.89    3.86
 -12   8   6    4.99    3.54
  12   8  -7    1.77    4.37
  12  -8  -7   10.83    3.33
  12   8  -7   20.38    4.62
 -12   8   7    6.33    2.91
 -12  -8   7    5.72    4.06
 -12  -8   7    3.41    2.71
 -12   8   7   25.18    3.92
 -12  -8   8   25.63    4.12
  12   8  -8   23.39    4.68
 -12  -8   8   27.97    3.64
  12  -8  -8   11.92    3.63
 -12   8   8   23.47    2.78
 -12   8   8   15.33    2.98
  12   8  -8   10.64    4.45
 -12   8   9   78.93    4.90
  12   8  -9   64.97    5.09
  12   8  -9   80.39    4.81
 -12  -8   9   88.83    3.78
 -12  -8   9   86.01    4.38
  12  -8  -9   83.47    4.02
 -12   8   9   82.82    3.15
 -12   8   9   77.79    4.13
  12  -8 -10   54.83    3.58
 -12  -8  10   54.95    3.61
 -12   8  10   34.32    2.95
  12   8 -10   46.26    5.40
 -12  -8  10   47.23    4.68
 -12   8  10   28.21    3.06
  12   8 -10   40.40    4.58
 -12   8  10   47.50    4.29
 -12   8  11   28.49    4.16
 -12  -8  11   15.33    3.49
  12  -8 -11   16.39    3.57
 -12   8  11   18.21    4.38
  12   8 -11   21.75    4.12
 -12   8  11   20.94    3.50
  12   8 -11   19.09    5.24
 -12  -8  11   13.24    4.66
 -12   8  12  275.36    6.35
  12  -8 -12  277.09    4.86
 -12  -8  12  281.76    6.41
 -12   8  12  290.51    4.59
  12   8 -12  272.52    5.38
 -12   8  12  293.09    4.60
  12   8 -12  282.70    7.20
 -12  -8  12  291.11    4.52
 -12  -8  13    9.63    4.68
  12  -8 -13   30.42    3.13
  12   8 -13   14.08    5.26
  12   8 -13   12.00    3.69
 -12   8  13   16.74    4.85
 -12  -8  13   13.68    3.86
 -12   8  13   19.71    2.75
 -12   8  13    8.18    3.65
  12   8 -14   27.15    3.87
 -12   8  14   35.73    3.92
 -12   8  14   44.60    3.97
  12   8 -14   25.71    5.33
  12   8 -14   26.86    3.76
 -12   8  14   37.32    4.80
 -12  -8  14   33.95    2.92
  12  -8 -14   35.77    3.47
 -12   8  15   29.20    3.69
 -12   8  15    8.18    2.87
  12   8 -15   15.54    3.68
 -12   8  15   14.56    4.66
  12   8 -15   21.61    3.66
  12   8 -15   10.80    6.43
 -12   8  16   96.01    4.36
 -12   8  16   96.09    3.99
 -12   8  16   95.67    6.28
  12   8 -16   93.68    3.14
  12   8 -16   91.07    3.55
  12  -8 -17   22.31    3.15
 -12   8  17    1.64    3.83
  12   8 -17    6.36    3.63
  12   8 -17   -3.00    3.27
 -12   8  17   18.32    3.42
  12   8 -18   21.77    3.37
  12  -8 -18   31.64    3.19
  12   8 -18   28.83    3.27
 -12   8  18   34.59    3.48
 -12   8  18   15.64    3.47
 -12   8  19   18.05    3.53
  12  -8 -19   23.38    3.24
 -12   8  19    4.61    3.26
 -12   8  19   10.45    2.74
  12   8 -19    7.84    3.70
  12   8 -19   12.53    3.48
 -12  -9   1   15.89    3.92
 -12  -9   1   21.16    3.94
 -12   9   1   11.05    3.72
 -12   9   1    6.80    4.15
  12   9  -1   20.02    4.50
 -12   9   2    4.52    3.80
  12  -9  -2    8.05    3.37
  12   9  -2   22.49    4.44
 -12  -9   2   11.77    3.28
 -12  -9   2    3.41    3.38
 -12   9   2    4.28    3.11
 -12  -9   3   11.88    3.33
 -12   9   3    1.47    4.22
 -12   9   3    3.89    2.38
  12   9  -3   -7.53    4.14
 -12   9   4   71.67    4.26
  12  -9  -4   68.55    3.96
 -12  -9   4   69.43    3.84
 -12   9   4   65.91    3.72
  12   9  -4   63.59    4.62
 -12   9   5   21.59    3.95
  12   9  -5   14.06    4.46
 -12  -9   5   25.46    3.50
  12  -9  -5   20.91    3.67
 -12   9   5   16.98    3.18
 -12  -9   5   22.64    4.15
 -12   9   6   12.16    3.42
 -12  -9   6    3.42    3.52
 -12  -9   6    3.56    4.00
 -12   9   6    9.84    3.99
  12   9  -6    9.56    4.29
  12  -9  -6    1.31    3.66
  12   9  -7   -8.92    4.66
 -12   9   7   -8.67    2.97
  12  -9  -7   -1.24    3.14
 -12   9   7   -4.52    4.14
  12   9  -7   -2.45    5.35
 -12  -9   7   15.98    3.70
 -12  -9   7    1.34    3.89
  12   9  -7   -0.86    5.35
  12  -9  -8    5.01    2.51
 -12  -9   8    6.36    4.10
 -12   9   8    5.93    4.07
 -12   9   8   14.23    3.81
 -12   9   8    8.74    4.21
  12   9  -8    6.87    4.94
  12   9  -8    7.92    4.61
 -12  -9   8    3.53    3.33
 -12   9   9    4.77    4.00
 -12   9   9   16.05    4.28
 -12  -9   9   -3.71    3.23
  12   9  -9   14.89    4.90
  12   9  -9    0.17    5.12
 -12  -9   9    5.85    4.05
 -12   9   9    3.45    3.54
  12  -9  -9    5.18    3.57
  12  -9 -10   15.79    3.06
  12   9 -10    1.06    4.23
 -12   9  10   -3.15    4.79
  12   9 -10    9.00    4.21
 -12   9  10   18.99    3.45
 -12   9  10    1.23    3.58
 -12  -9  10   12.20    4.11
 -12  -9  10    3.14    3.74
 -12   9  11    4.70    4.06
  12   9 -11    5.52    3.86
 -12  -9  11    5.70    4.09
 -12   9  11   -5.27    3.84
 -12   9  11    4.77    2.70
  12  -9 -11   -2.49    3.15
 -12  -9  11    5.98    2.66
  12   9 -11   -1.93    4.90
 -12   9  12    5.34    4.57
 -12  -9  12   -4.06    3.62
  12  -9 -12  -13.73    3.54
  12   9 -12    8.99    3.73
 -12   9  12   20.88    3.43
 -12   9  12    5.25    3.37
  12   9 -12    5.49    4.96
  12   9 -13   27.89    5.37
  12  -9 -13   22.06    3.35
 -12   9  13   34.64    3.82
 -12   9  13   28.36    3.69
  12   9 -13   27.37    4.18
 -12   9  13   29.78    5.65
  12   9 -14    9.54    3.35
  12   9 -14   -0.21    2.45
 -12   9  14   11.15    5.93
  12   9 -14   16.97    5.81
 -12   9  14  -12.86    3.51
 -12   9  14    5.63    3.60
  12  -9 -14    5.61    2.48
  12   9 -15    1.45    3.43
 -12   9  15   33.83    3.24
 -12   9  15   25.92    3.28
  12   9 -15    9.93    2.96
  12   9 -16    8.63    3.39
 -12   9  16   16.67    3.42
 -12   9  16   29.22    3.60
  12   9 -16   12.55    3.35
 -12   9  17    4.74    2.37
 -12   9  17   10.98    3.37
  12  10  -1   25.20    4.59
 -12 -10   1   29.19    3.71
 -12  10   1   26.91    3.27
 -12  10   1    9.81    4.47
 -12 -10   1   17.13    2.89
 -12 -10   2  118.74    4.32
 -12 -10   2  125.20    4.43
 -12  10   2  128.55    4.24
 -12  10   2  126.32    3.49
  12  10  -2  139.40    4.97
 -12 -10   3   38.76    3.91
 -12  10   3   60.59    4.36
 -12  10   3   60.57    2.88
  12  10  -3   56.80    4.33
  12  10  -4   86.20    4.78
 -12 -10   4   86.52    4.03
  12 -10  -4   88.73    3.87
 -12  10   4   67.09    3.23
 -12  10   4   75.99    3.53
 -12 -10   4   96.72    3.98
  12  10  -5   25.03    4.20
 -12  10   5   32.55    3.47
 -12 -10   5   26.09    3.83
 -12 -10   5   13.44    3.92
 -12  10   5   21.93    3.65
  12  10  -6   25.14    4.49
 -12 -10   6   25.30    3.42
 -12  10   6   24.94    4.09
 -12  10   6   23.07    3.71
 -12 -10   6    5.92    4.20
 -12 -10   7    2.00    3.96
 -12  10   7   20.39    4.16
 -12 -10   7    4.62    3.20
  12 -10  -7   -8.21    3.41
 -12  10   7    0.89    2.51
  12  10  -7   16.05    4.50
 -12  10   8    3.38    4.02
 -12  10   8   10.11    3.33
  12  10  -8   36.02    4.78
 -12  10   8   16.42    4.39
  12  10  -8   18.17    5.61
 -12 -10   8   18.81    3.76
  12 -10  -8   17.36    3.21
  12  10  -8   18.46    6.08
 -12  10   9   20.24    3.50
 -12  10   9   -1.77    4.02
  12 -10  -9   11.09    3.13
  12  10  -9   19.78    4.63
  12  10  -9   15.45    5.19
  12  10  -9   11.67    4.98
 -12 -10   9   -3.72    3.62
 -12  10   9   18.41    4.21
 -12  10  10   14.18    3.45
 -12  10  10   15.92    4.89
  12  10 -10   12.22    4.21
  12  10 -10   12.55    4.78
  12  10 -10   17.60    4.95
  12 -10 -10   18.94    3.41
 -12  10  10   22.92    3.26
 -12  10  11    4.31    4.91
  12 -10 -11    5.18    3.24
 -12  10  11   13.92    2.61
  12  10 -11    6.83    3.89
 -12  10  11    0.88    2.47
  12  10 -11   10.64    4.75
 -12  10  12    8.07    3.67
  12 -10 -12    1.97    2.92
 -12  10  12    0.72    3.42
  12  10 -12    9.52    3.71
  12  10 -12   12.13    5.00
  12  10 -13   10.05    3.75
  12  10 -13    8.69    5.26
  12 -10 -13    3.44    2.93
 -12  10  13   10.10    3.31
 -12  10  13    2.24    3.60
  12  11  -1   10.20    4.20
 -12  11   1   30.52    3.77
 -12 -11   1   12.12    3.16
 -12  11   1   -2.67    3.84
 -12 -11   1   15.70    3.19
 -12 -11   2   65.65    3.38
 -12  11   2   74.03    3.22
  12  11  -2   83.14    4.73
 -12  11   2   80.97    3.91
 -12  11   3   35.99    3.99
 -12 -11   3   55.06    3.46
 -12  11   3   53.30    3.58
  12  11  -3   57.58    4.09
  12  11  -4   75.49    4.75
 -12 -11   4  105.99    3.75
 -12  11   4   83.69    3.84
 -12  11   4   90.34    3.67
 -12  11   5   14.98    3.20
 -12  11   5    6.04    2.86
 -12 -11   5   -2.12    3.34
  12  11  -5   22.98    3.92
  12 -11  -6   37.75    3.48
 -12  11   6   43.56    3.48
 -12  11   6   34.74    2.89
  12  11  -6   46.11    4.40
  12  11  -7    5.91    4.27
 -12  11   7    1.66    4.24
  12 -11  -7    5.93    2.92
 -12  11   7   15.05    2.66
 -12  11   7   -7.93    2.43
  11   0  -1   -2.58    5.88
 -11   0   1   11.48    6.39
 -11   0   1   -9.99    3.60
  11   0  -1    2.76    3.21
  11   0  -2  355.01    5.91
 -11   0   2  348.38    5.18
  11   0  -2  357.22    6.63
 -11   0   2  299.67    7.10
  11   0  -3   -2.85    5.44
 -11   0   3    8.91    4.77
  11   0  -3   15.09    4.56
 -11   0   3   -0.32    6.18
 -11   0   4 1261.92    9.05
 -11   0   4 1279.39    9.42
  11   0  -4 1247.88    8.50
  11   0  -4 1255.04    9.07
 -11   0   4 1355.46    8.60
 -11   0   5   -3.71    3.33
 -11   0   5    7.92    4.94
  11   0  -5    4.34    5.66
  11   0  -5    2.47    4.47
 -11   0   5   12.51    6.18
 -11   0   6 1135.16    7.94
 -11   0   6  979.97    8.79
  11   0  -6 1024.78    8.47
  11   0  -6  993.87    7.00
 -11   0   6 1005.73    8.14
  11   0  -7    6.27    3.71
 -11   0   7   -0.47    4.20
 -11   0   7    1.66    4.63
 -11   0   7    0.71    3.48
  11   0  -7    3.11    4.08
 -11   0   8 1151.45    7.74
  11   0  -8 1107.89    8.41
 -11   0   8 1029.55    8.89
  11   0  -8 1017.39    6.75
 -11   0   8 1034.85    8.09
 -11   0   9   -4.60    5.82
  11   0  -9    2.66    5.02
  11   0  -9   17.69    4.47
 -11   0   9   -0.76    4.70
 -11   0  10  216.04    6.55
 -11   0  10  205.20    4.74
 -11   0  10  200.80    4.14
  11   0 -10  188.40    3.95
  11   0 -10  202.74    4.64
 -11   0  11    0.94    4.49
 -11   0  11    3.91    5.19
 -11   0  11   -4.42    5.50
  11   0 -11   -4.19    5.08
  11   0 -11   -2.22    3.24
 -11   0  12   16.42    4.53
 -11   0  12   15.57    5.43
  11   0 -12   22.29    4.94
  11   0 -12   34.15    3.22
 -11   0  13   -8.80    5.14
  11   0 -13    1.41    4.34
  11   0 -13   10.81    4.22
 -11   0  13   -4.33    4.45
 -11   0  14  364.81    6.54
 -11   0  14  352.70    5.42
  11   0 -14  377.76    4.47
  11   0 -14  360.06    5.93
 -11   0  15    4.56    2.82
  11   0 -15   14.83    3.68
  11   0 -15   -2.99    4.29
  11   0 -16   19.62    3.85
 -11   0  16   29.63    2.88
  11   0 -16   23.94    4.13
 -11   0  17    2.05    2.74
  11   0 -17   -0.43    3.54
 -11   0  18   13.75    4.80
 -11   0  18   18.05    3.74
  11   0 -18    7.77    2.79
 -11   0  19   -3.72    3.87
 -11   0  19    2.71    4.70
  11   0 -19   19.46    3.75
 -11   0  20  139.02    5.18
  11   0 -20  124.88    3.24
 -11   0  20  136.28    4.54
 -11   0  21   -3.19    3.55
  11   0 -21    2.84    3.77
 -11   0  21    2.48    4.87
 -11   0  22   25.96    4.72
  11   0 -22   16.53    3.59
  11   0 -23    6.48    2.74
 -11   0  23    2.46    4.22
 -11   0  23   10.27    3.46
 -11   0  24  237.88    4.97
  11   0 -24  228.44    4.27
 -11   0  24  243.37    5.78
 -11   0  25    3.44    3.87
 -11   0  25    9.93    4.71
  11   0 -25    3.87    3.63
 -11   0  26   15.90    4.01
  11   0 -26    9.82    3.24
 -11   0  26   11.03    4.58
 -11   0  27    2.22    3.96
 -11   0  27   -3.21    3.61
  11   0 -27   -1.81    3.21
 -11   1   1  297.65    5.31
  11   1  -1  301.77    6.89
 -11  -1   1  301.08    5.43
  11  -1  -1  297.66    5.71
  11  -1  -1  313.02    6.41
 -11   1   1  311.94    5.93
 -11  -1   1  321.11    6.32
  11   1  -1  300.63    5.83
 -11   1   2   28.11    4.40
  11  -1  -2   30.45    5.64
  11  -1  -2   30.18    4.60
  11   1  -2   19.46    3.97
  11   1  -2   11.80    4.71
 -11  -1   2   15.75    4.74
 -11   1   2   22.23    4.79
 -11  -1   2   28.66    5.17
 -11  -1   3 1193.50    8.06
  11  -1  -3 1189.72    8.82
  11  -1  -3 1200.44    8.34
  11   1  -3 1152.66    9.19
 -11   1   3 1105.35    9.05
 -11  -1   3 1169.84    9.38
  11   1  -3 1178.69    8.84
 -11   1   3 1150.38    7.58
 -11  -1   3 1194.17    8.44
  11   1  -4  250.09    6.51
 -11   1   4  239.41    5.69
 -11   1   4  216.92    6.68
 -11  -1   4  246.27    5.41
  11  -1  -4  252.75    6.15
 -11  -1   4  236.63    6.66
  11  -1  -4  238.37    4.21
  11   1  -4  242.23    5.65
 -11  -1   4  239.72    6.12
 -11  -1   5  221.61    5.74
 -11  -1   5  232.21    7.05
  11   1  -5  205.67    6.32
 -11  -1   5  220.94    5.47
 -11   1   5  211.83    5.37
 -11   1   5  236.87    6.49
 -11   1   5  235.43    4.39
  11  -1  -5  238.53    5.18
  11   1  -5  226.83    5.43
  11  -1  -5  191.73    6.07
 -11  -1   6   72.02    5.42
  11   1  -6   80.01    4.72
 -11   1   6   78.47    4.69
 -11  -1   6   65.92    5.07
  11  -1  -6   85.95    4.59
  11  -1  -6   83.44    5.87
 -11   1   6   96.77    4.98
  11   1  -6   85.95    5.55
 -11   1   6   82.56    5.07
 -11  -1   6   77.70    6.47
 -11   1   7  747.93    6.86
  11  -1  -7  694.54    6.75
  11   1  -7  668.22    6.83
  11  -1  -7  714.38    7.43
 -11   1   7  659.99    7.55
 -11  -1   7  712.47    7.47
 -11   1   7  703.59    6.12
 -11  -1   7  707.62    6.66
 -11  -1   7  683.06    8.06
  11   1  -7  733.70    7.66
 -11   1   8   78.23    3.81
  11   1  -8   70.49    4.55
  11  -1  -8   67.91    4.76
 -11   1   8   60.40    4.61
 -11   1   8   92.70    6.04
 -11  -1   8   73.35    6.36
 -11  -1   8   88.91    4.67
  11   1  -8   64.77    5.63
  11  -1  -8   87.00    5.49
 -11  -1   8   89.37    5.37
 -11   1   9   36.75    4.59
 -11   1   9   34.14    3.81
 -11  -1   9   31.92    3.40
 -11  -1   9   37.88    6.37
  11   1  -9   39.90    4.43
 -11   1   9   28.41    4.04
  11  -1  -9   33.02    5.05
  11   1  -9   39.23    5.40
 -11  -1   9   28.71    4.88
  11  -1  -9   47.18    3.27
 -11  -1  10   22.34    6.04
 -11   1  10    9.85    3.26
  11  -1 -10    9.08    4.17
  11   1 -10    0.39    4.37
 -11   1  10    1.25    5.54
  11  -1 -10   16.85    4.96
 -11   1  10    2.97    3.76
  11   1 -10    8.58    5.37
 -11  -1  10   -2.08    3.40
 -11  -1  11   86.29    4.53
  11   1 -11   86.85    4.93
 -11   1  11   92.86    5.78
 -11  -1  11   93.24    3.55
 -11   1  11   95.66    4.85
 -11   1  11   89.18    3.95
  11  -1 -11   89.52    4.64
  11  -1 -11   87.66    3.93
  11   1 -11   80.61    5.32
  11  -1 -12   36.05    4.68
 -11  -1  12   46.84    3.24
 -11   1  12   42.81    3.84
 -11   1  12   34.76    4.45
  11   1 -12   32.00    4.74
  11  -1 -12   29.74    3.20
  11   1 -12   39.53    4.77
 -11   1  12   28.72    5.08
  11   1 -13    7.65    3.05
 -11   1  13    7.99    4.27
  11   1 -13   -0.07    4.71
  11  -1 -13   10.61    3.85
  11  -1 -13   10.22    4.66
 -11   1  13    5.59    3.59
 -11   1  13    4.71    4.52
 -11  -1  13    4.93    3.01
  11  -1 -14   13.70    4.08
 -11   1  14    0.46    3.62
 -11   1  14   10.13    3.99
  11   1 -14   -9.85    4.19
 -11  -1  14   -3.09    2.83
  11  -1 -14    5.64    4.46
  11   1 -14  -10.49    4.45
 -11  -1  15   29.86    5.57
 -11   1  15   42.95    4.06
 -11  -1  15   47.96    3.86
 -11   1  15   42.25    4.89
  11  -1 -15   52.59    4.07
  11   1 -15   38.49    4.12
  11  -1 -15   35.70    4.28
  11   1 -15   41.76    4.75
 -11  -1  16   75.39    5.91
  11   1 -16   79.04    4.22
 -11   1  16   86.24    5.19
 -11   1  16   74.60    3.99
  11  -1 -16   88.42    4.29
  11   1 -16   83.47    4.78
 -11  -1  16   90.20    4.28
  11  -1 -17    5.51    3.89
 -11  -1  17    6.80    5.17
 -11   1  17    7.21    2.88
 -11   1  17    3.96    4.47
 -11  -1  17   17.51    3.82
  11   1 -17   -2.85    4.00
  11   1 -18   27.21    3.01
 -11   1  18   27.18    4.72
  11  -1 -18   37.99    4.02
 -11  -1  18   31.86    2.73
 -11   1  18   26.60    3.69
 -11  -1  18   30.29    5.46
  11  -1 -19    8.25    3.59
 -11   1  19    9.61    3.66
  11   1 -19   -1.13    3.81
 -11  -1  19   -7.22    3.83
 -11  -1  19   12.96    4.60
  11   1 -19    2.51    3.96
  11   1 -20   23.73    3.60
 -11   1  20   27.71    3.86
 -11  -1  20   19.32    4.74
  11   1 -20   10.79    3.60
  11  -1 -20   29.98    3.51
 -11  -1  20   34.27    3.59
  11   1 -21   26.95    3.31
 -11   1  21   32.60    3.77
 -11  -1  21   26.09    4.83
 -11  -1  21   25.93    3.77
  11   1 -21   36.00    3.80
  11  -1 -21   13.39    3.60
  11  -1 -22    4.80    3.80
  11   1 -22   20.45    3.76
 -11  -1  22   12.87    4.68
 -11   1  22   28.32    4.36
  11   1 -22   15.12    3.60
 -11  -1  23   45.70    5.19
 -11   1  23   40.32    3.97
 -11  -1  23   36.53    4.01
 -11   1  23   35.47    4.00
  11   1 -23   55.37    2.96
  11  -1 -23   33.06    2.87
  11   1 -23   27.76    3.53
  11   1 -24   19.94    2.81
 -11   1  24   20.23    3.82
 -11  -1  24   11.43    4.94
  11   1 -24    8.84    2.52
 -11  -1  24   11.93    4.37
  11  -1 -24   16.83    3.39
 -11   1  24   16.07    3.61
  11   1 -25   33.06    3.32
 -11   1  25   32.24    4.28
  11  -1 -25    8.59    3.82
 -11   1  25   31.49    3.84
 -11  -1  25   27.93    4.35
  11   1 -25   35.59    3.02
 -11  -1  25   32.31    5.08
 -11  -1  26   18.68    4.86
 -11   1  26   35.88    4.41
  11   1 -26   11.51    3.19
  11  -1 -26   18.36    3.77
 -11   1  26   21.18    3.72
  11   1 -26   29.19    2.80
 -11  -1  26   21.63    3.71
 -11  -1  27   25.12    4.09
 -11  -1  27   17.95    4.98
 -11   1  27   28.80    3.96
 -11   1  27   28.03    3.74
  11  -1 -27   37.03    3.60
  11   1 -27   -0.82    3.36
  11   1 -27   15.97    2.38
 -11   2   1  119.53    5.81
  11  -2  -1  113.37    4.84
 -11   2   1  118.76    4.98
  11   2  -1  127.24    6.53
 -11  -2   1  122.10    5.07
  11   2  -1  112.19    5.32
 -11  -2   1  115.19    5.68
 -11  -2   1  114.51    4.80
  11  -2  -1  141.07    5.68
 -11   2   2  127.29    4.46
  11  -2  -2  141.18    3.94
 -11  -2   2  141.80    5.83
 -11   2   2  141.29    4.17
  11  -2  -2  158.05    4.47
  11   2  -2  161.21    6.09
  11   2  -2  165.52    5.36
 -11  -2   2  148.70    6.45
 -11  -2   2  141.27    5.08
 -11   2   3  121.86    4.47
  11   2  -3  130.31    6.23
  11   2  -3  124.93    4.92
 -11  -2   3  126.54    5.82
 -11  -2   3  107.32    6.73
  11  -2  -3  153.85    4.92
 -11  -2   3  143.36    3.83
 -11   2   3  121.75    5.13
  11  -2  -3  157.21    5.84
 -11   2   4   55.21    4.34
  11  -2  -4   61.82    3.49
 -11   2   4   58.12    3.63
  11  -2  -4   63.28    4.03
  11   2  -4   57.05    5.92
  11   2  -4   57.52    4.49
 -11  -2   4   76.58    6.48
 -11  -2   4   63.35    5.31
 -11  -2   4   68.11    3.43
 -11   2   5   -1.33    4.58
 -11  -2   5    4.78    5.55
  11   2  -5    6.17    4.57
 -11  -2   5   12.34    3.18
  11   2  -5   15.76    5.69
  11  -2  -5   12.58    5.30
 -11   2   5   20.73    4.10
 -11  -2   5    7.43    5.77
  11  -2  -5   -0.90    4.29
 -11  -2   6  255.65    6.31
 -11   2   6  235.78    5.47
 -11   2   6  247.57    5.97
 -11  -2   6  272.83    4.35
  11   2  -6  258.83    5.08
  11  -2  -6  244.73    5.08
  11  -2  -6  247.79    4.70
  11   2  -6  237.70    5.53
 -11  -2   6  220.58    7.12
 -11   2   6  241.49    4.43
 -11   2   7   23.20    3.54
  11   2  -7   34.82    4.37
 -11   2   7   19.57    5.42
  11  -2  -7   22.55    3.31
  11   2  -7   24.26    5.77
  11  -2  -7   27.00    5.05
 -11   2   7   18.75    4.37
 -11  -2   7   24.78    4.42
 -11  -2   7   13.33    4.71
 -11  -2   8  434.25    5.75
  11   2  -8  488.34    7.28
  11  -2  -8  469.40    5.67
 -11  -2   8  443.80    7.83
  11  -2  -8  440.04    6.49
 -11   2   8  440.01    6.28
 -11   2   8  460.14    5.16
 -11   2   8  464.49    5.68
  11   2  -8  429.87    5.98
  11  -2  -9    3.50    5.12
 -11   2   9    1.01    5.48
  11   2  -9   18.72    5.43
  11   2  -9    9.87    4.58
 -11   2   9    8.50    4.83
 -11  -2   9   20.32    4.55
  11  -2  -9    0.31    3.15
 -11   2   9   10.25    3.48
 -11   2  10  247.02    4.34
 -11   2  10  247.15    4.73
 -11   2  10  261.92    5.58
  11  -2 -10  257.08    5.08
 -11  -2  10  252.63    5.10
  11   2 -10  267.22    6.00
  11   2 -10  231.76    4.31
  11  -2 -10  245.51    5.49
 -11   2  11    4.58    3.35
  11   2 -11   18.75    5.00
 -11  -2  11    3.80    3.03
  11   2 -11    6.79    3.17
 -11   2  11   14.97    4.99
 -11   2  11   14.19    4.62
  11  -2 -11   15.02    4.17
  11  -2 -11   -2.17    3.47
 -11   2  12    0.23    4.39
  11  -2 -12   -0.25    3.43
 -11  -2  12    2.37    5.94
  11   2 -12   -0.11    4.18
 -11   2  12   -0.32    4.68
  11  -2 -12   11.05    3.72
 -11  -2  12    6.02    3.07
 -11   2  12    7.19    4.20
  11   2 -12   -1.08    4.51
 -11  -2  13   -7.26    5.68
 -11   2  13   -1.45    2.92
 -11  -2  13    5.54    4.12
  11   2 -13    8.07    4.25
 -11   2  13   18.41    4.61
  11   2 -13   12.37    4.60
  11  -2 -13   -0.12    4.33
  11  -2 -13    0.42    3.10
 -11   2  13   11.19    4.74
 -11   2  14   27.22    4.03
 -11   2  14   27.56    3.45
  11   2 -14   28.86    4.21
 -11   2  14   21.24    3.61
 -11  -2  14   22.35    3.79
 -11  -2  14   30.70    5.70
  11   2 -14   19.79    4.62
  11  -2 -14   35.66    4.17
  11  -2 -14   19.18    4.56
 -11   2  15   11.80    4.42
 -11  -2  15   10.37    3.57
  11  -2 -15   12.77    3.71
  11   2 -15   14.36    4.51
 -11   2  15    7.14    4.16
  11   2 -15    9.62    4.18
 -11  -2  15   15.15    5.42
  11   2 -16   -4.24    3.96
 -11   2  16    9.27    3.61
  11   2 -16   -5.86    4.56
  11  -2 -16   14.63    2.83
 -11   2  16    5.16    4.61
  11   2 -16  -12.55    4.01
 -11  -2  16    5.20    3.75
 -11  -2  16    7.67    5.16
  11   2 -17    4.31    3.82
 -11  -2  17   -6.82    2.78
 -11  -2  17   11.65    5.30
 -11   2  17   -6.59    4.09
  11  -2 -17   10.67    2.72
 -11   2  17    4.99    3.28
  11   2 -17    9.25    3.94
  11   2 -18    1.88    2.94
 -11   2  18    3.28    4.68
 -11   2  18    9.55    3.61
 -11  -2  18   -7.07    5.03
  11  -2 -18   -6.68    3.43
 -11  -2  18   -3.01    3.99
  11   2 -18    8.55    3.56
 -11  -2  19    4.90    5.67
  11  -2 -19    1.92    3.76
 -11  -2  19   -6.07    3.71
 -11   2  19   24.09    4.57
  11   2 -19   -3.25    3.97
 -11   2  19   12.35    3.98
  11   2 -19   26.05    3.53
  11  -2 -20   32.72    3.78
  11   2 -20   27.73    3.67
 -11   2  20   30.52    4.17
 -11  -2  20   38.27    3.60
 -11  -2  20   30.48    5.67
  11   2 -20   34.25    2.85
 -11   2  20   32.11    4.18
  11  -2 -21    7.41    2.61
  11   2 -21   -3.83    3.67
 -11   2  21    4.13    3.96
 -11   2  21    0.45    3.78
  11   2 -21   -2.77    3.73
 -11  -2  21   -3.54    4.73
 -11  -2  22  125.43    4.90
  11  -2 -22  114.79    4.29
 -11   2  22  146.77    4.49
  11   2 -22  123.99    4.25
  11   2 -22  126.35    3.34
 -11  -2  22  124.10    6.17
 -11   2  23    6.97    3.49
  11   2 -23    1.33    3.75
 -11  -2  23    5.38    4.24
  11  -2 -23    9.17    3.33
 -11  -2  23    9.46    5.30
 -11   2  23   -1.34    3.80
  11   2 -23    4.95    3.48
  11   2 -24  146.65    3.98
  11  -2 -24  136.89    3.19
 -11   2  24  130.89    4.45
 -11  -2  24  123.44    5.55
 -11  -2  24  126.26    6.49
  11   2 -24  123.98    4.12
  11  -2 -25   14.35    3.52
 -11  -2  25   22.29    6.24
 -11  -2  25   25.23    4.29
 -11   2  25   26.72    3.78
  11   2 -25   28.67    3.75
  11   2 -25   36.39    3.65
  11   2 -26   66.08    3.46
 -11   2  26   69.23    3.97
  11  -2 -26   93.54    3.93
  11   2 -26   90.80    3.47
 -11  -2  26   87.12    6.75
 -11   2  26   78.66    3.78
 -11  -2  26   76.26    5.46
 -11  -2  27   13.50    4.69
 -11   2  27   23.79    3.60
  11  -2 -27    2.67    3.47
  11   2 -27   19.09    2.32
  11   2 -27   23.95    2.98
 -11   2  27   11.98    4.08
 -11  -2  27   18.49    5.65
  11   3  -1   83.49    5.72
 -11   3   1   86.45    5.71
 -11   3   1   86.29    4.77
  11   3  -1   83.29    5.68
 -11  -3   1   78.74    5.79
  11  -3  -1   84.73    4.24
 -11  -3   1   80.45    4.67
  11  -3  -1   75.95    3.23
 -11  -3   1   90.75    3.58
  11   3  -2   43.05    5.94
  11  -3  -2   48.35    5.45
 -11   3   2   34.99    4.35
  11  -3  -2   50.26    4.49
 -11   3   2   49.14    4.56
 -11  -3   2   59.09    5.99
  11   3  -2   41.36    5.63
 -11  -3   2   41.63    5.75
 -11  -3   2   63.24    4.83
  11   3  -3  227.92    5.72
  11   3  -3  236.78    5.09
 -11  -3   3  222.95    5.15
 -11   3   3  239.50    4.74
  11  -3  -3  251.88    5.19
 -11   3   3  236.04    4.28
  11  -3  -3  245.32    5.60
 -11  -3   3  243.74    5.25
 -11  -3   4   95.10    6.28
  11  -3  -4   91.26    3.55
  11   3  -4   87.15    5.88
  11   3  -4   99.81    5.74
 -11  -3   4   84.64    3.66
  11  -3  -4   85.84    5.27
 -11   3   4   88.97    4.83
 -11   3   4   68.75    4.32
  11   3  -5   35.97    4.48
 -11   3   5   25.34    4.76
 -11  -3   5   30.52    4.51
 -11   3   5   36.04    5.19
  11  -3  -5   38.92    4.23
  11   3  -5   34.58    4.33
 -11  -3   5   34.60    6.34
  11  -3  -5   33.94    3.84
  11   3  -6   -0.68    5.83
 -11   3   6   11.17    5.07
  11   3  -6   -2.30    4.40
 -11   3   6   -4.00    4.56
 -11  -3   6    9.10    5.91
  11  -3  -6    6.25    4.13
  11  -3  -6   -4.13    5.07
 -11  -3   6   12.02    4.69
 -11   3   7  193.71    5.27
  11   3  -7  203.53    5.16
  11  -3  -7  211.46    4.33
 -11   3   7  205.34    4.37
  11   3  -7  182.33    6.20
 -11  -3   7  221.69    4.20
 -11  -3   7  189.69    6.87
 -11   3   7  192.45    4.06
  11  -3  -7  200.87    4.91
 -11   3   8    3.76    5.06
 -11   3   8    5.08    3.50
  11   3  -8   20.31    4.06
  11  -3  -8    5.07    2.94
 -11   3   8    9.65    3.23
  11  -3  -8   -4.42    4.93
  11   3  -8    1.60    5.08
 -11  -3   8    0.33    4.58
  11  -3  -9  118.76    3.91
  11   3  -9  105.02    4.69
  11   3  -9  137.19    5.34
 -11   3   9  126.31    4.86
  11  -3  -9  104.08    4.34
 -11   3   9  124.61    4.11
 -11  -3   9  123.96    4.56
 -11   3   9  119.33    3.75
  11  -3 -10   70.51    4.29
 -11  -3  10   58.19    6.19
 -11   3  10   75.17    4.67
  11   3 -10   66.09    5.27
 -11   3  10   62.71    3.81
 -11   3  10   51.11    3.54
  11   3 -10   58.35    4.24
  11  -3 -10   70.07    4.86
 -11  -3  10   64.22    4.16
 -11   3  11   42.74    4.39
 -11  -3  11   57.62    4.26
 -11   3  11   33.69    4.36
  11  -3 -11   47.62    4.30
  11  -3 -11   51.11    3.45
  11   3 -11   51.92    4.93
 -11   3  11   63.64    4.93
 -11  -3  11   50.02    5.95
  11   3 -11   30.22    4.20
 -11   3  12  107.82    4.55
  11  -3 -12  116.40    4.68
 -11   3  12  124.07    5.06
 -11  -3  12  118.14    4.34
  11  -3 -12  115.13    4.23
 -11   3  12  106.96    4.81
  11   3 -12  113.36    4.28
 -11  -3  12  107.02    6.22
  11   3 -12  113.65    5.82
 -11   3  13   15.60    4.11
 -11  -3  13   25.07    3.92
 -11   3  13   16.21    4.15
  11  -3 -13    9.03    2.60
  11  -3 -13    5.44    4.43
 -11  -3  13   -1.61    6.70
  11   3 -13    8.86    5.38
  11   3 -13    9.07    4.28
 -11   3  13   10.23    4.42
  11   3 -14   11.33    4.11
 -11   3  14    2.95    3.34
 -11  -3  14   18.37    3.62
  11   3 -14   25.00    2.75
  11  -3 -14   29.14    3.84
 -11  -3  14   14.55    5.52
  11   3 -14   22.63    4.45
 -11   3  14   15.85    3.83
 -11   3  14   17.13    2.97
 -11  -3  15   -0.57    2.96
 -11   3  15   13.80    4.40
 -11   3  15    1.96    3.72
 -11  -3  15    1.75    6.25
  11   3 -15    7.21    4.79
  11   3 -15   10.28    3.41
  11  -3 -15    2.88    3.70
  11   3 -15    1.15    3.88
 -11   3  15   -8.14    4.36
 -11  -3  16  170.95    7.01
  11  -3 -16  185.65    3.77
 -11   3  16  191.96    3.97
  11   3 -16  186.58    4.61
 -11  -3  16  206.39    4.39
 -11   3  16  204.37    5.02
 -11   3  16  197.47    4.84
  11   3 -16  203.04    4.46
  11   3 -16  205.54    5.47
  11   3 -17  123.15    5.53
  11   3 -17  108.97    3.44
 -11  -3  17  104.27    6.57
 -11   3  17  117.13    4.50
  11  -3 -17  118.02    3.15
  11   3 -17  127.46    4.24
 -11  -3  17  117.24    3.92
 -11   3  17   94.56    4.73
 -11  -3  18   33.09    2.97
 -11  -3  18   37.72    6.08
 -11   3  18   32.69    4.17
 -11   3  18   36.88    4.22
  11  -3 -18   23.33    2.86
  11   3 -18   27.97    4.05
  11   3 -18   39.00    2.95
  11   3 -19   27.99    3.06
 -11  -3  19   36.02    3.96
  11   3 -19   34.70    3.86
 -11   3  19   33.02    4.51
 -11  -3  19   33.01    6.16
 -11   3  19   39.13    4.44
  11  -3 -19   32.89    2.76
 -11   3  20   37.76    4.06
 -11  -3  20   20.09    5.56
  11   3 -20   33.03    3.95
 -11  -3  20   36.97    3.98
  11  -3 -20   22.76    3.88
 -11   3  20   35.93    4.30
  11   3 -20   35.28    2.80
  11   3 -21   15.88    3.72
 -11  -3  21    3.63    5.82
 -11   3  21   12.28    4.17
 -11  -3  21    3.18    4.26
  11  -3 -21   22.61    3.43
  11   3 -21   17.68    3.60
 -11  -3  22   -2.86    4.95
  11   3 -22   -4.86    3.60
  11   3 -22   12.67    3.71
 -11  -3  22    9.20    6.09
  11  -3 -22  -11.15    3.28
 -11   3  22   14.22    3.97
 -11   3  23  125.52    4.29
 -11   3  23  113.92    4.68
  11   3 -23  140.13    3.84
  11   3 -23  142.85    4.04
  11  -3 -23  119.93    3.92
 -11  -3  23  129.18    6.30
 -11  -3  23  108.64    7.43
 -11  -3  24   20.28    5.81
  11   3 -24   15.16    2.73
 -11   3  24   22.82    4.02
 -11   3  24   26.51    3.76
 -11  -3  24   17.43    6.52
  11   3 -24   26.10    3.60
  11  -3 -24   13.21    3.64
  11   3 -25   44.57    3.50
 -11   3  25   42.92    3.63
  11   3 -25   33.47    2.72
 -11  -3  25   38.03    8.35
 -11   3  25   34.35    3.86
  11  -3 -25   33.33    3.44
 -11  -3  25   37.92    7.27
  11   3 -26   16.83    3.44
 -11   3  26   11.97    3.80
  11  -3 -26    9.30    2.72
 -11   3  26   10.10    3.63
  11   3 -26    1.06    3.03
 -11   3  27    8.24    2.91
  11   4  -1  252.90    5.18
  11  -4  -1  261.59    5.23
 -11   4   1  260.86    5.17
 -11  -4   1  278.54    6.25
  11   4  -1  258.76    7.19
 -11   4   1  250.67    5.76
  11  -4  -1  290.47    5.99
 -11  -4   1  240.85    5.54
 -11  -4   2  248.79    4.23
  11   4  -2  232.34    6.79
 -11   4   2  215.21    5.17
  11  -4  -2  244.56    4.85
 -11   4   2  238.47    4.64
  11   4  -2  235.91    6.21
 -11  -4   2  227.49    5.15
  11  -4  -2  255.47    5.90
 -11  -4   3   91.17    4.64
  11   4  -3   85.25    5.91
  11  -4  -3   75.49    5.40
  11  -4  -3  101.18    4.27
 -11  -4   3   93.30    5.93
 -11   4   3   84.60    4.12
 -11   4   3   73.16    4.83
  11   4  -3   91.71    4.68
  11  -4  -4  482.80    6.43
 -11  -4   4  440.61    7.24
 -11   4   4  450.05    6.68
 -11  -4   4  490.35    4.94
 -11   4   4  429.46    5.88
  11   4  -4  466.75    6.97
  11   4  -4  435.65    7.51
  11  -4  -4  449.76    5.76
 -11   4   5   27.13    5.16
  11   4  -5   30.75    5.61
 -11  -4   5   16.44    5.64
 -11  -4   5   19.18    4.34
  11  -4  -5   22.54    5.13
 -11   4   5   28.19    4.60
  11  -4  -5   31.67    4.40
  11   4  -5   28.61    5.19
 -11   4   6  133.89    3.97
  11  -4  -6  140.58    3.72
  11   4  -6  148.97    6.01
 -11  -4   6  162.09    4.53
 -11   4   6  142.25    4.94
  11   4  -6  158.35    5.27
  11  -4  -6  176.97    5.19
 -11   4   7  233.24    5.43
  11  -4  -7  217.33    5.02
  11  -4  -7  214.17    4.14
  11   4  -7  224.27    6.15
  11   4  -7  212.29    5.59
 -11  -4   7  234.20    4.67
 -11   4   7  224.84    5.25
 -11   4   8   62.43    3.41
  11  -4  -8   45.95    3.30
  11   4  -8   57.85    4.40
 -11   4   8   44.03    4.62
  11  -4  -8   65.13    3.47
  11   4  -8   58.08    5.34
 -11  -4   8   48.03    4.32
 -11   4   8   56.70    4.73
  11  -4  -9  153.29    4.60
  11  -4  -9  175.77    4.85
 -11   4   9  125.30    4.73
 -11  -4   9  122.69    6.18
 -11  -4   9  158.62    3.67
  11   4  -9  135.35    4.94
 -11   4   9  140.41    4.75
  11   4  -9  141.52    5.78
 -11   4   9  142.47    4.87
  11   4 -10   27.87    4.10
  11  -4 -10   27.46    4.16
 -11   4  10   47.93    4.41
 -11  -4  10   34.32    6.20
 -11   4  10   22.82    4.63
 -11   4  10   34.73    4.52
  11  -4 -10   40.91    4.38
  11   4 -10   54.87    5.14
 -11  -4  10   48.07    4.18
 -11   4  11  -13.53    4.00
 -11   4  11    5.35    3.81
  11   4 -11   11.47    3.85
 -11  -4  11  -15.48    5.67
 -11   4  11    9.30    4.37
 -11  -4  11   -2.66    3.88
  11   4 -11   -1.58    4.89
  11  -4 -11    8.51    3.82
  11  -4 -11   -5.97    3.06
  11  -4 -12   -1.36    4.10
 -11  -4  12    2.44    2.72
 -11  -4  12    8.32    5.45
 -11   4  12   -1.37    4.23
  11   4 -12    8.48    3.45
  11  -4 -12    4.85    2.65
  11   4 -12   10.76    3.99
  11   4 -12   10.57    5.20
 -11   4  12    8.85    4.27
 -11   4  12    0.84    2.83
  11   4 -13    1.79    3.77
 -11  -4  13    6.18    5.96
  11   4 -13    7.49    4.38
 -11  -4  13   11.35    3.40
  11  -4 -13    9.88    3.47
 -11   4  13    0.00    4.05
 -11   4  13   -5.26    4.03
 -11   4  13   10.84    3.81
  11   4 -13   13.29    3.79
  11   4 -14    0.75    3.63
 -11   4  14   -4.45    3.98
  11   4 -14   -2.48    4.29
  11   4 -14  -11.93    3.57
 -11  -4  14    6.64    3.69
 -11   4  14   -3.15    3.23
 -11  -4  14    9.48    5.65
 -11   4  14    5.43    4.33
  11   4 -15   49.92    3.02
 -11   4  15   26.67    4.59
 -11  -4  15   24.42    3.80
  11   4 -15   43.11    3.52
 -11   4  15   35.74    4.44
 -11  -4  15   24.44    4.79
  11   4 -15   35.97    5.06
 -11   4  15   47.58    3.18
  11   4 -16    0.17    3.55
  11   4 -16    2.19    2.61
 -11   4  16    0.00    3.94
 -11  -4  16    3.98    5.30
 -11  -4  16    2.81    3.34
 -11   4  16   10.12    3.06
  11   4 -16   10.02    4.84
  11  -4 -16   -6.00    2.64
 -11   4  16    9.28    4.13
 -11  -4  17    3.75    2.66
 -11   4  17    7.12    2.81
 -11   4  17    4.62    3.90
  11  -4 -17    1.30    2.61
 -11   4  17   -8.58    4.14
  11   4 -17    9.34    3.76
 -11  -4  17    3.98    4.93
  11   4 -17   10.41    3.39
  11  -4 -18   -4.28    2.77
 -11  -4  18   -6.19    2.59
  11   4 -18   -3.67    3.68
 -11   4  18    3.38    3.82
  11   4 -18  -10.50    3.51
 -11  -4  18    1.59    5.12
 -11   4  18   10.99    3.65
  11   4 -19    3.02    2.66
 -11   4  19    5.00    3.85
 -11  -4  19    2.17    6.04
  11  -4 -19   -4.99    2.65
  11   4 -19   -7.91    3.57
 -11  -4  19   -2.16    2.59
 -11   4  19   -2.16    2.77
  11  -4 -20    0.43    3.57
 -11  -4  20    8.76    4.73
  11   4 -20   -6.44    3.75
 -11   4  20    7.66    3.70
 -11  -4  20    2.83    6.26
  11   4 -20   20.28    3.31
 -11   4  20    2.29    3.67
 -11  -4  21   10.44    6.36
 -11  -4  21    6.35    7.32
  11   4 -21    0.15    3.90
 -11   4  21   13.12    3.64
  11  -4 -21   16.67    3.78
  11   4 -21    4.58    3.75
  11   4 -22   39.41    4.19
 -11   4  22   49.64    3.53
  11  -4 -22   37.39    2.72
 -11   4  22   40.02    3.47
  11   4 -22   57.08    3.45
 -11   4  23   37.02    3.72
  11  -4 -23   29.06    3.81
  11   4 -23   26.90    4.11
  11   4 -23   33.42    2.53
 -11   4  23   31.88    3.57
  11   4 -24    1.08    3.87
 -11   4  24   14.53    3.73
  11   4 -24    5.31    2.31
  11  -4 -24    4.08    3.53
 -11   4  24   19.23    3.75
  11  -4 -25   28.84    3.21
  11   4 -25   18.66    3.83
 -11   4  25   23.99    3.90
  11   4 -25   12.23    2.48
 -11   4  25    5.48    2.74
 -11   4  26  129.85    4.13
 -11   4  26  130.20    4.12
  11  -4 -26  154.64    4.11
  11   4 -26  141.20    3.37
  11   4 -26  144.71    3.14
 -11  -5   1  143.67    4.74
  11   5  -1  123.81    7.38
 -11   5   1  114.62    4.41
  11  -5  -1  111.42    3.32
  11  -5  -1  132.51    5.15
 -11   5   1  107.42    4.02
 -11  -5   1  112.70    5.57
  11   5  -1  131.73    4.72
  11   5  -2   66.30    5.49
 -11   5   2   68.34    3.70
 -11  -5   2   84.69    4.60
  11  -5  -2   81.27    4.48
 -11   5   2   61.23    4.52
  11   5  -2   78.38    6.19
  11  -5  -2   63.85    3.19
 -11  -5   2   66.03    5.48
  11   5  -3   87.98    5.96
 -11  -5   3   93.26    4.57
 -11  -5   3  101.68    5.47
  11  -5  -3   83.21    4.37
  11  -5  -3   97.17    3.77
 -11   5   3   99.42    3.69
  11   5  -3   92.62    6.07
 -11   5   3   95.38    4.60
  11   5  -4   51.31    5.57
 -11  -5   4   47.21    3.15
 -11   5   4   29.60    5.07
  11  -5  -4   45.11    4.21
  11   5  -4   44.95    5.86
  11  -5  -4   42.04    4.52
 -11   5   4   49.34    4.36
 -11  -5   4   34.47    4.94
  11   5  -5  280.67    6.51
 -11  -5   5  287.09    4.96
 -11   5   5  247.18    5.51
  11  -5  -5  288.38    4.06
  11  -5  -5  303.04    5.50
  11   5  -5  288.91    6.24
 -11   5   5  288.29    4.99
  11  -5  -6   38.06    4.18
 -11  -5   6   40.05    4.33
  11   5  -6   39.00    5.65
  11   5  -6   37.94    4.55
 -11   5   6   33.85    4.14
 -11   5   6   39.71    3.38
  11  -5  -6   49.52    4.44
 -11  -5   7  122.56    4.55
 -11   5   7  131.04    4.32
 -11   5   7  129.19    4.60
  11  -5  -7  126.74    3.24
  11  -5  -7  118.26    4.71
  11   5  -7  127.07    5.10
 -11  -5   7  131.19    5.54
  11   5  -7  124.31    5.75
  11  -5  -8    6.84    4.28
  11  -5  -8    6.28    3.69
 -11   5   8   14.95    2.81
  11   5  -8   -1.89    4.69
 -11   5   8    8.55    4.39
 -11  -5   8    3.60    4.04
 -11   5   8    7.98    3.99
 -11  -5   8    1.77    5.04
  11   5  -8   -0.03    5.28
 -11  -5   9  215.08    4.49
  11  -5  -9  214.56    4.96
 -11  -5   9  175.73    6.43
  11   5  -9  187.75    6.06
 -11   5   9  198.36    4.69
  11   5  -9  178.95    5.14
 -11   5   9  195.97    3.68
 -11   5   9  214.36    5.14
  11  -5  -9  217.54    4.54
 -11   5  10   71.84    4.07
 -11  -5  10   80.89    2.97
 -11   5  10   71.60    4.57
 -11   5  10   68.80    4.19
  11   5 -10   84.79    4.57
  11   5 -10   87.12    5.31
  11  -5 -10   70.60    3.99
 -11  -5  10   82.81    5.73
  11  -5 -10   84.43    4.41
  11   5 -11   78.65    4.22
 -11  -5  11   60.05    2.89
  11   5 -11   72.45    2.88
  11   5 -11   76.11    5.11
 -11   5  11   60.20    4.20
 -11   5  11   75.84    4.21
 -11   5  11   74.59    4.27
  11  -5 -11   84.90    3.98
 -11  -5  11   71.01    5.07
 -11   5  12  140.04    5.25
  11  -5 -12  144.75    3.29
  11   5 -12  149.80    6.02
 -11   5  12  128.06    4.85
 -11   5  12  141.27    4.55
 -11  -5  12  161.39    4.06
  11   5 -12  163.16    4.13
  11   5 -12  119.47    4.70
 -11  -5  12  131.54    5.54
 -11  -5  13   -1.52    3.56
  11  -5 -13   17.77    3.67
  11   5 -13    1.91    4.96
 -11   5  13   -2.53    4.34
 -11   5  13   -1.42    2.79
 -11   5  13   -9.03    4.47
  11   5 -13   -4.22    3.61
  11   5 -13    3.69    3.60
 -11  -5  13    0.82    5.16
  11   5 -14   72.24    3.87
  11   5 -14   82.96    4.09
 -11   5  14   73.93    4.72
 -11   5  14   55.96    3.36
  11  -5 -14   72.86    3.78
 -11  -5  14   83.02    3.71
 -11  -5  14   67.40    5.62
 -11   5  14   47.26    4.22
  11   5 -14   65.56    5.60
  11   5 -15   19.78    3.37
 -11   5  15   14.49    4.67
 -11  -5  15    8.16    5.23
  11   5 -15   18.00    2.91
  11   5 -15   14.00    5.52
 -11  -5  15   21.34    3.80
  11  -5 -15   25.76    3.92
 -11   5  15   15.99    4.11
 -11   5  15   19.26    3.02
  11   5 -16   45.18    5.69
  11   5 -16   46.02    4.13
 -11   5  16   49.65    3.87
 -11   5  16   52.45    4.14
  11  -5 -16   38.53    3.68
 -11   5  16   30.01    4.13
 -11  -5  16   36.95    3.37
 -11  -5  16   39.83    5.43
  11   5 -16   42.68    2.60
  11   5 -17    0.24    3.96
 -11   5  17    6.71    3.76
 -11  -5  17   -0.55    6.17
 -11  -5  17   22.32    3.38
  11  -5 -17   -7.05    2.61
 -11   5  17   -6.82    4.12
  11   5 -17    4.82    3.42
 -11   5  18   96.72    5.21
  11  -5 -18  100.62    3.08
  11   5 -18   92.94    3.51
 -11  -5  18   91.75    7.63
 -11  -5  18   97.88    3.61
 -11   5  18  107.84    3.98
  11   5 -18   80.93    4.33
 -11   5  19    4.74    3.81
  11  -5 -19    9.18    2.69
 -11   5  19    0.72    2.93
  11   5 -19   -4.04    2.85
  11   5 -19    4.77    3.55
  11  -5 -20    6.33    3.29
  11   5 -20    3.26    2.56
  11   5 -20    2.91    3.45
 -11   5  20    5.07    3.70
  11   5 -21   19.00    3.59
 -11   5  21   31.73    2.81
  11   5 -21   33.10    3.59
  11  -5 -21   21.83    3.85
 -11   5  21   12.84    3.77
  11   5 -22   14.98    3.58
 -11   5  22   28.28    3.61
  11   5 -22   19.10    3.39
 -11   5  22   32.79    3.28
  11  -5 -22   11.78    2.89
  11  -5 -23   49.16    4.01
  11   5 -23   38.49    3.49
 -11   5  23   27.93    3.79
 -11   5  23   30.46    3.20
  11   5 -23   45.59    3.30
  11  -5 -24   13.81    2.27
 -11   5  24   13.73    3.70
  11   5 -24   16.03    2.96
 -11   5  24   21.46    3.43
  11   5 -24   -3.45    2.54
  11  -5 -25   14.84    3.48
 -11   5  25   17.21    3.14
 -11   5  25    7.97    3.98
  11   5 -25   18.86    3.32
  11   5 -25   19.19    2.77
 -11  -6   1  419.92    6.08
 -11  -6   1  432.19    4.84
  11   6  -1  404.12    6.87
  11  -6  -1  431.65    5.13
 -11   6   1  416.97    5.10
 -11   6   1  401.82    5.95
  11  -6  -1  419.93    5.52
  11   6  -2  198.24    5.78
  11   6  -2  200.47    9.88
 -11  -6   2  192.13    5.66
  11  -6  -2  193.42    3.55
 -11   6   2  185.75    5.16
 -11   6   2  211.75    4.61
  11  -6  -2  199.02    5.07
 -11  -6   2  214.25    3.90
  11   6  -3    2.10    5.71
  11   6  -3    3.32    4.88
  11  -6  -3   11.98    4.27
 -11  -6   3    0.69    2.86
 -11  -6   3   -2.97    4.49
 -11   6   3    4.16    4.16
  11  -6  -3    9.31    3.92
 -11   6   3    1.48    3.71
 -11  -6   4  166.11    5.33
  11   6  -4  181.73    6.93
  11   6  -4  173.19    5.80
 -11   6   4  142.02    3.64
  11  -6  -4  165.89    3.41
 -11   6   4  160.36    3.79
 -11  -6   4  188.99    3.69
  11  -6  -4  181.96    3.78
  11   6  -5   22.82    5.30
  11  -6  -5   20.18    3.94
 -11   6   5   13.78    4.53
 -11  -6   5    5.31    2.85
  11   6  -5   13.70    4.82
  11  -6  -5   25.48    4.33
 -11   6   5    3.38    3.78
 -11   6   6  672.95    5.42
  11   6  -6  663.63    7.91
 -11  -6   6  726.96    5.41
  11  -6  -6  772.67    6.18
 -11   6   6  684.42    6.03
  11  -6  -6  691.85    5.28
  11   6  -6  681.78    8.04
 -11  -6   7    9.48    2.83
 -11   6   7    7.68    3.99
  11   6  -7    9.25    5.69
  11   6  -7    9.02    4.68
 -11   6   7    6.29    3.99
  11  -6  -7    2.35    3.54
 -11  -6   7    7.56    4.80
  11  -6  -7   15.68    3.94
 -11   6   8   54.27    4.02
 -11  -6   8   44.69    2.91
 -11  -6   8   52.33    4.93
 -11   6   8   64.58    4.27
  11  -6  -8   53.05    3.94
  11   6  -8   50.92    4.24
  11   6  -8   53.21    5.80
  11  -6  -8   54.77    3.27
  11   6  -9   20.04    4.99
 -11  -6   9   24.79    3.59
 -11  -6   9   11.34    4.68
 -11   6   9   23.16    2.84
 -11   6   9   15.31    4.30
  11   6  -9   10.90    3.88
  11  -6  -9   -4.85    3.77
 -11   6   9    8.04    4.16
 -11  -6  10   57.91    3.85
 -11   6  10   48.36    4.50
 -11   6  10   63.06    4.33
  11   6 -10   60.37    5.59
 -11  -6  10   65.77    5.58
  11  -6 -10   56.59    3.83
  11   6 -10   58.51    4.89
 -11   6  10   58.40    4.02
 -11   6  11   12.21    4.43
 -11  -6  11   12.10    5.22
  11   6 -11   10.57    4.73
 -11  -6  11   23.30    3.71
 -11   6  11   26.55    3.91
  11  -6 -11   19.99    2.73
  11   6 -11   19.76    3.86
  11   6 -11   31.15    3.31
 -11   6  11   25.67    3.96
  11   6 -12   -2.65    4.63
 -11   6  12    6.16    2.79
 -11   6  12    4.24    3.87
 -11   6  12    3.85    3.76
 -11  -6  12    7.20    4.93
  11   6 -12   -0.96    2.58
  11   6 -12   -3.99    3.95
  11  -6 -12    2.60    3.63
 -11  -6  12   13.68    3.85
  11   6 -13    5.05    4.07
 -11   6  13    8.56    2.82
 -11  -6  13   16.97    5.11
  11   6 -13    8.39    5.06
 -11   6  13   17.91    3.90
 -11   6  13    7.87    4.22
 -11  -6  13   13.10    3.53
  11  -6 -13   21.82    3.85
  11   6 -13    9.83    2.59
 -11  -6  14    9.25    5.00
 -11   6  14    8.18    3.79
 -11   6  14    9.69    4.01
 -11  -6  14    1.81    3.36
  11  -6 -14   -2.21    2.70
  11   6 -14   -1.75    2.49
  11   6 -14   -1.66    4.08
 -11   6  14    3.05    3.74
  11   6 -14    1.39    5.11
  11   6 -15    7.16    3.94
 -11   6  15   15.96    4.42
 -11  -6  15   16.05    2.67
 -11   6  15   14.99    4.09
  11   6 -15   10.28    5.64
 -11   6  15   12.00    2.96
 -11  -6  15    9.69    5.41
  11   6 -15   15.55    3.20
  11   6 -16   15.53    3.49
  11   6 -16   16.27    3.68
 -11  -6  16   16.87    2.66
 -11   6  16   16.38    4.49
 -11  -6  16   11.07    5.74
 -11   6  16   21.69    3.67
 -11   6  16   18.02    4.07
  11   6 -16   16.80    5.94
 -11   6  17   21.46    4.12
 -11  -6  17   18.67    3.24
  11   6 -17    4.86    2.39
 -11   6  17   11.87    4.42
  11   6 -17   18.86    3.64
 -11   6  17    0.79    3.63
  11  -6 -17   -6.21    3.50
 -11   6  18   15.18    2.93
  11   6 -18    8.48    3.24
 -11   6  18   -3.44    4.21
  11  -6 -18    9.06    3.31
 -11   6  18   -0.84    3.42
  11   6 -18    2.33    3.38
  11   6 -19   52.37    2.65
  11   6 -19   66.08    3.82
 -11   6  19   61.05    4.21
  11  -6 -19   72.41    3.79
  11   6 -20    1.34    3.62
  11  -6 -20   -3.83    3.91
 -11   6  20   16.41    3.53
  11   6 -20   19.47    3.28
  11  -6 -21   19.83    3.50
  11   6 -21   10.00    3.83
 -11   6  21   13.17    3.62
 -11   6  21    1.50    3.95
  11   6 -21    2.47    3.58
  11   6 -22   26.99    3.48
  11   6 -22   15.83    2.45
  11  -6 -22    2.82    2.52
 -11   6  22   11.18    3.62
 -11   6  22   -4.90    3.73
  11  -6 -23   27.85    3.50
 -11   6  23    7.97    3.34
  11   6 -23   11.03    2.58
 -11   6  23   22.15    3.13
  11   6 -23   19.93    3.59
  11   6 -24   70.86    2.65
  11   6 -24   68.64    3.14
 -11   6  24   81.45    3.47
 -11   6  24   59.37    3.37
  11  -6 -24   63.48    2.87
  11  -7  -1   21.14    3.72
 -11  -7   1   11.81    3.69
 -11   7   1   27.00    3.77
 -11  -7   1   21.67    4.25
  11  -7  -1    7.02    4.13
 -11   7   1   15.95    4.40
  11   7  -1   -3.93    3.75
 -11  -7   2    5.29    3.87
  11  -7  -2    6.04    2.50
 -11   7   2   10.79    3.59
 -11   7   2   14.48    4.17
 -11  -7   2   -0.72    4.07
  11  -7  -2    2.67    3.01
  11   7  -2   17.86    4.78
 -11   7   3  157.71    4.22
 -11  -7   3  165.96    4.48
  11  -7  -3  161.85    4.16
 -11  -7   3  162.65    4.14
 -11   7   3  161.19    4.70
  11  -7  -3  164.57    4.52
  11   7  -3  155.69    5.21
  11  -7  -4   58.91    3.67
  11   7  -4   57.13    6.89
  11   7  -4   54.18    5.22
 -11   7   4   50.98    3.19
 -11   7   4   49.94    4.55
  11  -7  -4   56.64    3.36
 -11  -7   4   65.20    3.11
  11  -7  -5  338.93    4.15
  11   7  -5  374.00    8.26
 -11  -7   5  352.53    4.98
  11  -7  -5  357.73    5.13
 -11   7   5  321.99    4.36
  11   7  -5  331.21    6.48
 -11   7   5  352.51    5.06
  11  -7  -6   69.05    3.11
 -11  -7   6   76.16    4.14
  11  -7  -6   68.25    3.98
  11   7  -6   70.34    5.88
 -11   7   6   87.49    4.12
 -11   7   6   90.53    4.26
  11   7  -6   78.09    5.48
 -11  -7   6   92.95    4.75
 -11  -7   7  233.86    5.56
  11   7  -7  222.16    5.88
  11   7  -7  238.34    6.12
 -11   7   7  229.66    3.84
 -11  -7   7  254.89    4.72
  11  -7  -7  244.00    4.75
 -11   7   7  235.45    4.88
  11   7  -8   -9.09    5.24
  11  -7  -8   11.83    3.89
 -11  -7   8    5.47    2.73
 -11   7   8    0.43    3.96
 -11   7   8   18.87    4.04
  11   7  -8   -4.43    4.01
 -11  -7   8    3.20    5.16
  11   7  -9   17.61    3.85
 -11  -7   9   15.09    3.76
  11   7  -9   12.79    5.89
 -11   7   9   20.44    4.02
 -11   7   9   24.10    3.94
  11  -7  -9   22.05    3.85
 -11  -7   9   17.83    5.26
 -11   7   9   18.67    4.05
  11   7 -10  124.94    4.94
 -11   7  10  120.02    3.39
 -11  -7  10  121.58    4.36
  11   7 -10  124.21    5.42
  11  -7 -10  122.56    3.91
 -11  -7  10  117.77    5.44
 -11   7  10  127.76    5.05
 -11   7  10  116.42    4.34
 -11   7  11   49.20    4.65
 -11  -7  11   46.47    4.80
  11   7 -11   30.27    4.39
  11  -7 -11   48.30    2.94
 -11   7  11   36.04    4.25
 -11   7  11   44.35    3.96
  11   7 -11   36.83    5.65
 -11  -7  11   51.23    3.69
  11   7 -11   52.28    2.84
  11   7 -12   16.62    3.87
 -11   7  12   21.00    3.63
  11   7 -12   13.79    5.10
 -11  -7  12   14.06    4.44
  11   7 -12   23.32    2.71
 -11   7  12   10.12    4.69
 -11  -7  12   14.96    2.90
 -11   7  12    9.92    3.70
  11  -7 -12    8.39    3.81
 -11   7  13   10.41    4.38
  11   7 -13   13.19    5.20
  11   7 -13   17.67    2.59
 -11  -7  13   25.88    3.63
  11  -7 -13   -1.89    3.53
 -11  -7  13    8.79    4.48
  11   7 -13    7.01    3.95
 -11   7  13    6.38    3.99
 -11   7  13   12.41    2.80
 -11   7  14  134.41    5.46
 -11  -7  14  145.72    4.17
  11   7 -14  137.64    6.74
  11   7 -14  125.60    4.48
 -11  -7  14  132.38    6.22
  11   7 -14  129.48    3.22
  11  -7 -14  139.29    4.24
 -11   7  14  135.87    4.47
 -11   7  14  119.20    4.28
 -11  -7  15   20.48    2.50
 -11   7  15   15.79    4.86
  11   7 -15   24.98    3.39
  11   7 -15    7.33    3.93
 -11   7  15   10.90    2.67
 -11  -7  15   13.26    5.63
  11   7 -15   12.86    6.50
  11  -7 -15   10.89    2.99
 -11   7  15   15.75    3.76
 -11   7  16   64.80    5.37
 -11   7  16   66.53    3.98
  11   7 -16   63.18    4.25
 -11   7  16   69.72    4.12
  11   7 -16   76.52    3.65
  11   7 -17   71.30    4.24
  11   7 -17   66.88    2.79
 -11   7  17   65.65    3.79
 -11   7  17   59.02    4.14
  11  -7 -18   72.42    4.05
  11   7 -18   81.06    3.60
  11   7 -18   68.31    3.83
 -11   7  18   83.82    3.34
 -11   7  18   74.79    3.24
 -11   7  19    2.31    3.46
  11  -7 -19    4.35    3.55
  11   7 -19    6.44    3.77
  11   7 -19   11.47    2.49
  11  -7 -20   71.06    3.79
 -11   7  20   62.61    3.71
[truncated: 1,337,477 more chars]
