# Supplementary material for: Crystal engineering with short-chained amphiphiles: deca­sodium octa-n-butane­sulfonate di-μ-chlorido-bis­[di­chlorido­palladate(II)] tetra­hydrate, a layered inorganic–organic hybrid material
Source: Acta Crystallogr E Crystallogr Commun. 2019 Apr 2;75(Pt 5):557–61. doi: 10.1107/S2056989019004201 (PMC6505587; doi:10.1107/S2056989019004201)
Supplement: Supplementary file 2 [file e-75-00557-Isup2.hkl]

data_I                                                                          
_shelx_title ' No_808_a.res in P2(1)/c'                                         
_shelx_refln_list_code          4                                               
_shelx_F_calc_maximum      534.84                                               
_exptl_crystal_F_000      1856.00                                               
_reflns_d_resolution_high  0.7697                                               
                                                                                
loop_                                                                           
 _space_group_symop_operation_xyz                                               
 'x, y, z'                                                                      
 '-x, y+1/2, -z+1/2'                                                            
 '-x, -y, -z'                                                                   
 'x, -y-1/2, z-1/2'                                                             
                                                                                
_cell_length_a    15.9049                                                       
_cell_length_b     9.9047                                                       
_cell_length_c    22.6734                                                       
_cell_angle_alpha  90.000                                                       
_cell_angle_beta   94.315                                                       
_cell_angle_gamma  90.000                                                       
                                                                                
_shelx_F_squared_multiplier     1.000                                           
                                                                                
loop_                                                                           
 _refln_index_h                                                                 
 _refln_index_k                                                                 
 _refln_index_l                                                                 
 _refln_F_squared_calc                                                          
 _refln_F_squared_meas                                                          
 _refln_F_squared_sigma                                                         
 _refln_observed_status                                                         
   2   0   0      19913.87      22966.03       208.12 o                         
   3   0   0       2808.41       2802.98       101.00 o                         
   4   0   0     162902.14     170209.72      4008.79 o                         
   5   0   0      57422.81      63622.65       490.95 o                         
   6   0   0      89329.15      95461.70      2800.82 o                         
   7   0   0       7695.16       6776.75       182.71 o                         
   8   0   0      60702.78      63680.52       802.75 o                         
   9   0   0        437.37        257.25        71.97 o                         
  10   0   0      53680.78      54429.02      1238.74 o                         
  11   0   0      16121.22      15409.94       155.19 o                         
  12   0   0       4691.53       4594.54       126.06 o                         
  13   0   0       1055.01       1141.96       116.44 o                         
  14   0   0       5407.54       5523.22        81.61 o                         
  15   0   0        865.92        987.46        51.86 o                         
  16   0   0        891.94        786.58        64.08 o                         
  17   0   0          1.17        183.72        54.41 o                         
  18   0   0         19.74        127.27        95.71 o                         
  19   0   0       6004.85       6159.87       106.49 o                         
  20   0   0       1586.90       1926.23        97.09 o                         
   1   1   0       1635.39       1925.80        56.46 o                         
   2   1   0       7579.45       8361.11        78.67 o                         
   3   1   0        400.19        603.28        68.09 o                         
   4   1   0       1333.77       1413.70        73.01 o                         
   5   1   0       1149.74       1084.06        60.14 o                         
   6   1   0      25478.12      24812.45       481.81 o                         
   7   1   0      25955.20      26201.64       181.77 o                         
   8   1   0      21740.91      21633.90       271.99 o                         
   9   1   0       3119.15       3127.73        50.62 o                         
  10   1   0       4897.29       4751.58        76.44 o                         
  11   1   0        535.64        526.71        66.13 o                         
  12   1   0        515.80        600.17        68.58 o                         
  13   1   0        371.51        381.32        46.79 o                         
  14   1   0       1077.49        983.17        69.28 o                         
  15   1   0        325.90        280.10        44.92 o                         
  16   1   0       2244.87       2438.52        89.39 o                         
  17   1   0          0.39        232.46        54.95 o                         
  18   1   0       1018.99       1163.99        59.75 o                         
  19   1   0       3354.17       3562.30        58.49 o                         
  20   1   0          5.23        263.29       113.68 o                         
   0   2   0      96387.77     104887.46      5365.93 o                         
   1   2   0      13949.40      14672.17       128.27 o                         
   2   2   0       1077.92       1173.52        62.89 o                         
   3   2   0       5866.13       6027.30        75.79 o                         
   4   2   0      31179.45      31663.40       227.00 o                         
   5   2   0      22185.26      22203.60       223.24 o                         
   6   2   0      39043.52      40410.43       453.48 o                         
   7   2   0        427.67        484.98        45.95 o                         
   8   2   0       6222.21       6171.93        74.53 o                         
   9   2   0       5940.14       5739.71        80.06 o                         
  10   2   0       8552.50       8331.01       117.51 o                         
  11   2   0       1276.85       1398.18        59.79 o                         
  12   2   0       2545.54       2640.36        59.91 o                         
  13   2   0       3714.98       3582.96        85.14 o                         
  14   2   0        193.39        245.84        38.98 o                         
  15   2   0       8784.75       8919.51       107.36 o                         
  16   2   0       2695.51       2688.14        60.78 o                         
  17   2   0          7.40         40.59        61.11 o                         
  18   2   0        520.02        537.05        42.80 o                         
  19   2   0       3216.72       3123.28       104.52 o                         
  20   2   0       1238.04       1429.57        64.24 o                         
   1   3   0        136.46        202.59        62.40 o                         
   2   3   0         41.86        130.18        47.58 o                         
   3   3   0      12160.01      12513.83       103.13 o                         
   4   3   0      13251.60      13494.69       167.18 o                         
   5   3   0       8056.71       8408.30       118.01 o                         
   6   3   0       1343.35       1372.83        87.18 o                         
   7   3   0       3359.48       3231.35        81.11 o                         
   8   3   0       2750.69       2772.69        45.82 o                         
   9   3   0        928.67        993.68        43.57 o                         
  10   3   0         40.73        154.12        69.53 o                         
  11   3   0        256.48        335.22        49.41 o                         
  12   3   0        207.03        239.60        60.23 o                         
  13   3   0        466.24        451.87        47.11 o                         
  14   3   0          7.50         90.63        65.67 o                         
  15   3   0        213.99        360.56        54.91 o                         
  16   3   0       2942.72       3026.34        52.66 o                         
  17   3   0         25.54         -7.31        45.55 o                         
  18   3   0         67.39        126.83        56.98 o                         
  19   3   0        645.79        794.94       106.51 o                         
  20   3   0        124.04        287.42        72.44 o                         
   0   4   0        346.30        319.18        76.71 o                         
   1   4   0       8407.92       8445.91        84.08 o                         
   2   4   0         32.98         93.23        48.71 o                         
   3   4   0      11720.08      12209.94       107.80 o                         
   4   4   0      18858.89      20043.39       106.86 o                         
   5   4   0      17323.55      16640.42       161.57 o                         
   6   4   0       6291.85       6400.86       137.99 o                         
   7   4   0        745.56        918.46        86.91 o                         
   8   4   0        361.36        623.30        84.84 o                         
   9   4   0       3728.80       3419.68        53.54 o                         
  10   4   0       2717.69       2731.43        85.57 o                         
  11   4   0          2.56         42.18        48.50 o                         
  12   4   0        351.57        344.37        45.04 o                         
  13   4   0       2284.77       2194.10       107.28 o                         
  14   4   0       4831.75       4707.92        93.31 o                         
  15   4   0       4646.50       4277.25       101.52 o                         
  16   4   0        588.70        599.69        38.21 o                         
  17   4   0          3.94         75.42        72.42 o                         
  18   4   0        667.41        820.25        85.74 o                         
  19   4   0       1823.88       1774.94        87.61 o                         
   1   5   0       3331.03       3112.59        57.95 o                         
   2   5   0       6378.33       6337.01        57.83 o                         
   3   5   0       3837.47       3812.69        51.42 o                         
   4   5   0       2487.70       2751.80        53.36 o                         
   5   5   0        992.67       1216.47        50.85 o                         
   6   5   0       1027.85       1111.12        44.47 o                         
   7   5   0       6702.86       6638.61        60.04 o                         
   8   5   0          0.83        139.05        71.23 o                         
   9   5   0       2268.56       2155.58        82.03 o                         
  10   5   0        123.07        214.37        80.12 o                         
  11   5   0      23394.46      22255.47       357.40 o                         
  12   5   0       1097.68       1055.46        77.19 o                         
  13   5   0       3086.67       2937.00       102.75 o                         
  14   5   0         51.55         23.07        39.41 o                         
  15   5   0        199.14        335.16        68.12 o                         
  16   5   0        692.36        799.76        46.35 o                         
  17   5   0       1352.23       1368.48        84.61 o                         
  18   5   0          3.02        102.27        46.67 o                         
   0   6   0      19402.23      19662.35       364.53 o                         
   1   6   0      20423.80      21397.65       136.73 o                         
   2   6   0         17.27        164.26        70.03 o                         
   3   6   0        329.47        401.93        49.38 o                         
   4   6   0       4596.16       4297.19        68.78 o                         
   5   6   0          1.28         18.04        46.07 o                         
   6   6   0        647.10        704.14        49.56 o                         
   7   6   0        101.20        247.84        63.50 o                         
   8   6   0       2427.69       2452.83        47.83 o                         
   9   6   0       6493.78       6278.59       101.69 o                         
  10   6   0       7868.17       7823.29       138.57 o                         
  11   6   0       6846.30       6417.97       119.34 o                         
  12   6   0        677.26        722.35        93.11 o                         
  13   6   0          5.12        298.66        92.13 o                         
  14   6   0       2657.34       2623.43       100.92 o                         
  15   6   0        317.54        534.89        61.00 o                         
  16   6   0        236.47        323.31        49.50 o                         
  17   6   0        150.71        360.41        89.01 o                         
  18   6   0       1166.36       1060.38        70.35 o                         
   1   7   0        101.12        222.62        48.90 o                         
   2   7   0      18439.11      18694.95       115.69 o                         
   3   7   0        224.61        246.92        57.66 o                         
   4   7   0         62.85        161.10        44.30 o                         
   5   7   0        311.96        388.50        42.93 o                         
   6   7   0       4767.83       4641.00        81.25 o                         
   7   7   0         19.05         51.85        51.31 o                         
   8   7   0       1059.55       1082.56        74.08 o                         
   9   7   0      10034.87       9482.55        91.80 o                         
  10   7   0       3592.57       3793.99        69.74 o                         
  11   7   0         30.37        121.50        45.51 o                         
  12   7   0        874.06        928.62        68.32 o                         
  13   7   0       1905.85       1769.55        71.44 o                         
  14   7   0       3068.64       3068.67       107.97 o                         
  15   7   0        177.23        446.63        75.78 o                         
  16   7   0       1439.04       1229.03        60.07 o                         
  17   7   0       1473.65       1377.28        77.85 o                         
   0   8   0       4056.99       4498.45        77.60 o                         
   1   8   0       1036.83       1109.93        63.02 o                         
   2   8   0        225.53        276.22        42.89 o                         
   3   8   0         74.60        233.94        51.06 o                         
   4   8   0       2281.70       2238.42        97.02 o                         
   5   8   0       2250.43       2287.66        67.30 o                         
   6   8   0       4429.20       4366.36        98.10 o                         
   7   8   0        193.78        161.35        47.53 o                         
   8   8   0         71.44         27.84        98.65 o                         
   9   8   0       4752.37       4718.62        93.72 o                         
  10   8   0        683.57        825.91        96.56 o                         
  11   8   0        168.94        264.63        56.60 o                         
  12   8   0         12.09        132.70        65.42 o                         
  13   8   0        407.32        524.65        42.32 o                         
  14   8   0        198.86        347.72       105.88 o                         
  15   8   0          2.44         87.12        49.60 o                         
  16   8   0       6793.32       6320.81       169.76 o                         
   1   9   0         70.11        104.38        56.64 o                         
   2   9   0          3.57        104.94        72.48 o                         
   3   9   0       6386.36       6399.57       126.08 o                         
   4   9   0       1677.11       1541.89        49.34 o                         
   5   9   0         12.63         36.84        68.60 o                         
   6   9   0       4177.55       3999.40       314.29 o                         
   7   9   0       4044.26       4180.88        61.28 o                         
   8   9   0       1742.56       1874.30        50.60 o                         
   9   9   0        368.69        505.23        49.10 o                         
  10   9   0        166.00        284.95        43.22 o                         
  11   9   0          0.47        319.56        88.83 o                         
  12   9   0        396.35        725.97       140.63 o                         
  13   9   0        957.28       1115.16        91.58 o                         
  14   9   0         46.07        110.00        74.77 o                         
   0  10   0        811.98        857.42        48.70 o                         
   1  10   0       1967.37       1691.44        61.52 o                         
   2  10   0         20.59        144.77        36.86 o                         
   3  10   0       1294.71       1377.84        85.30 o                         
   4  10   0       2284.81       2395.08        81.67 o                         
   5  10   0        999.27        963.69        72.89 o                         
   6  10   0       1639.30       1664.18        90.67 o                         
   7  10   0          5.87        -86.24        75.57 o                         
   8  10   0        749.75       1006.64       123.47 o                         
   9  10   0          4.97        209.76       199.99 o                         
  10  10   0       2269.00       2206.62        63.04 o                         
  11  10   0        229.52        425.63       126.92 o                         
  12  10   0       1272.74       1382.64       124.12 o                         
   1  11   0       2608.67       2560.54        39.37 o                         
   2  11   0        698.53        713.36        37.85 o                         
   3  11   0       2854.26       2919.06        66.49 o                         
   4  11   0          0.68          7.43        57.80 o                         
   5  11   0        113.03        134.41        45.06 o                         
   6  11   0         16.83        137.11        42.68 o                         
   7  11   0       1625.08       1718.70        55.77 o                         
   8  11   0        295.25        224.09        52.05 o                         
   9  11   0        370.61        168.04       140.41 o                         
  10  11   0        412.95        476.53        77.14 o                         
   0  12   0         85.48        231.46        60.24 o                         
   1  12   0       1195.28       1318.32        51.93 o                         
   2  12   0       1176.15       1094.75        46.82 o                         
   3  12   0          0.36        -11.56        58.32 o                         
   4  12   0         10.53         52.89        37.70 o                         
   5  12   0        264.58        316.56        59.75 o                         
   6  12   0        130.02        244.26        44.67 o                         
   7  12   0        449.98        419.60        73.68 o                         
 -20   1   1       9238.43       9299.10        86.73 o                         
 -19   1   1        862.11       1136.18        71.81 o                         
 -18   1   1        948.81        942.68        52.71 o                         
 -17   1   1        129.39        178.74        69.91 o                         
 -16   1   1       2181.85       2474.23        80.04 o                         
 -15   1   1       4683.65       4764.71       123.05 o                         
 -14   1   1       1849.55       1666.19        84.58 o                         
 -13   1   1       7361.66       7158.58       117.15 o                         
 -12   1   1       6587.36       6372.54        97.26 o                         
 -11   1   1       7930.08       8080.41        71.97 o                         
 -10   1   1      15850.14      14890.09        78.67 o                         
  -9   1   1      27349.18      26998.43       289.63 o                         
  -8   1   1      10646.01      11453.37       205.64 o                         
  -7   1   1       2050.37       2176.63        60.02 o                         
  -6   1   1       1473.29       2075.67        57.76 o                         
  -5   1   1      28290.79      28403.49       190.01 o                         
  -4   1   1          4.92        128.27        59.94 o                         
  -3   1   1       4170.29       4627.40        63.45 o                         
  -2   1   1       8429.55       8793.59       130.60 o                         
  -1   1   1      42684.91      47761.02       472.43 o                         
   0   1   1      44754.05      47082.89      1999.65 o                         
   1   1   1      16630.83      18215.25       138.76 o                         
   2   1   1       2693.18       2879.93        70.61 o                         
   3   1   1       9876.12      10400.89       157.26 o                         
   4   1   1      15800.80      15492.15       149.59 o                         
   5   1   1         11.83         86.15        53.11 o                         
   6   1   1      29731.52      30477.35       200.75 o                         
   7   1   1       7145.71       7666.88       107.94 o                         
   8   1   1       3404.76       3447.48        71.33 o                         
   9   1   1      13160.66      12816.96        62.82 o                         
  10   1   1      29186.12      28581.70       278.30 o                         
  11   1   1          3.00         41.94        53.36 o                         
  12   1   1        245.04        406.15        47.77 o                         
  13   1   1       2837.82       2966.28        85.86 o                         
  14   1   1       2640.30       2765.96        98.84 o                         
  15   1   1        658.35        695.24        54.75 o                         
  16   1   1       2667.74       2552.33        78.27 o                         
  17   1   1        546.43        600.20        52.77 o                         
  18   1   1        284.23        495.22       112.95 o                         
  19   1   1       3451.53       3438.13        87.49 o                         
  20   1   1       2693.34       2855.62        94.08 o                         
 -20   2   1        478.17        547.48        76.71 o                         
 -19   2   1        468.53        635.31        71.75 o                         
 -18   2   1         96.76        107.44        41.61 o                         
 -17   2   1        869.40        911.04        52.22 o                         
 -16   2   1       2291.57       2235.92        90.53 o                         
 -15   2   1        756.48        818.60        72.74 o                         
 -14   2   1          0.79        100.56        46.46 o                         
 -13   2   1        126.84        345.85        44.52 o                         
 -12   2   1       2191.85       2142.05        59.61 o                         
 -11   2   1       3273.22       3183.96        59.86 o                         
 -10   2   1         91.15         27.84        42.47 o                         
  -9   2   1       1010.75       1094.18        43.32 o                         
  -8   2   1       1125.56       1208.47        46.74 o                         
  -7   2   1        837.55        954.93        58.51 o                         
  -6   2   1         31.03         13.04        46.78 o                         
  -5   2   1      19024.76      19997.06       189.01 o                         
  -4   2   1      13435.84      13666.82        85.73 o                         
  -3   2   1       3202.42       3338.82        63.24 o                         
  -2   2   1        128.49        143.12        63.67 o                         
  -1   2   1       4135.40       4825.80       118.20 o                         
   0   2   1      30074.42      32834.45       604.94 o                         
   1   2   1       1612.55       1884.30        61.68 o                         
   2   2   1      31895.16      33876.70       125.18 o                         
   3   2   1       7296.94       7498.56        90.17 o                         
   4   2   1       4562.46       4763.59        70.69 o                         
   5   2   1        720.14        711.70        62.67 o                         
   6   2   1       1152.72       1522.56        50.36 o                         
   7   2   1       2768.23       2542.29        52.25 o                         
   8   2   1       8133.13       8250.08       129.92 o                         
   9   2   1          4.44         52.94        41.13 o                         
  10   2   1      13786.98      12915.44       145.96 o                         
  11   2   1       3339.47       3244.65        88.51 o                         
  12   2   1         56.79        180.83        57.82 o                         
  13   2   1        281.37        390.68        56.09 o                         
  14   2   1         15.25        111.68        46.17 o                         
  15   2   1       8229.26       7789.16       107.57 o                         
  16   2   1        532.63        611.10        89.63 o                         
  17   2   1        197.07        235.06        60.71 o                         
  18   2   1        802.00        891.07        70.42 o                         
  19   2   1        242.90        318.25        52.56 o                         
  20   2   1        816.76        763.22        59.81 o                         
 -20   3   1       1638.86       1673.76        84.56 o                         
 -19   3   1       4488.98       4632.38        64.76 o                         
 -18   3   1        147.69        134.38        32.98 o                         
 -17   3   1        175.18        195.88        74.11 o                         
 -16   3   1       5948.40       5796.45       121.06 o                         
 -15   3   1      11386.52      11072.34        89.98 o                         
 -14   3   1       3021.33       3075.37        65.24 o                         
 -13   3   1       4061.76       3923.45        70.04 o                         
 -12   3   1       4620.82       4373.61        71.67 o                         
 -11   3   1       2182.89       2209.56        39.86 o                         
 -10   3   1       2898.42       2502.54        54.70 o                         
  -9   3   1       3196.10       2846.91        46.66 o                         
  -8   3   1         53.43        207.82        47.61 o                         
  -7   3   1        149.63        198.99        57.78 o                         
  -6   3   1      34451.38      33889.57       445.47 o                         
  -5   3   1      58033.34      58481.11       767.89 o                         
  -4   3   1      11981.81      11778.05        94.36 o                         
  -3   3   1       1807.09       1651.46        61.21 o                         
  -2   3   1      18125.41      17823.06       174.59 o                         
  -1   3   1       3213.10       3784.73        77.36 o                         
   0   3   1        820.90        601.92        78.94 o                         
   1   3   1        483.26        318.15        51.43 o                         
   2   3   1       4070.25       4009.49        55.32 o                         
   3   3   1        734.67        741.48        53.27 o                         
   4   3   1      59223.00      60876.67       990.59 o                         
   5   3   1      32070.93      30928.43       253.86 o                         
   6   3   1      19664.18      20192.06       320.47 o                         
   7   3   1       2963.52       2931.20        51.15 o                         
   8   3   1       3150.17       3399.39        60.10 o                         
   9   3   1        165.04        181.16        39.90 o                         
  10   3   1       5137.41       5076.93        88.42 o                         
  11   3   1       3618.24       3589.13        56.93 o                         
  12   3   1        461.09        479.16        38.97 o                         
  13   3   1        435.90        625.47        90.57 o                         
  14   3   1      12829.83      12490.89       187.32 o                         
  15   3   1        552.34        535.19        76.68 o                         
  16   3   1       8461.78       8385.35       170.44 o                         
  17   3   1       2221.62       2237.17        54.56 o                         
  18   3   1       1376.96       1495.99        74.79 o                         
  19   3   1         43.46        251.65        77.37 o                         
 -19   4   1         66.18         60.21        55.63 o                         
 -18   4   1       1225.66       1352.73        58.07 o                         
 -17   4   1        213.32        387.61        84.01 o                         
 -16   4   1          5.83        169.43        58.99 o                         
 -15   4   1         60.06        208.13        78.71 o                         
 -14   4   1       1109.29       1119.18        40.25 o                         
 -13   4   1        116.44        195.69        49.04 o                         
 -12   4   1        791.06        919.93        66.13 o                         
 -11   4   1       7132.40       6930.17       112.76 o                         
 -10   4   1        535.84        630.51        45.24 o                         
  -9   4   1        239.92        354.48        48.53 o                         
  -8   4   1         71.61        302.51        45.02 o                         
  -7   4   1      15891.53      15533.47       254.41 o                         
  -6   4   1       3533.85       3614.43        78.28 o                         
  -5   4   1       5774.29       6582.49        51.54 o                         
  -4   4   1      18649.97      19558.65       232.68 o                         
  -3   4   1       4248.84       4335.32        84.07 o                         
  -2   4   1        664.18        721.81        47.25 o                         
  -1   4   1       3450.66       3779.65        66.61 o                         
   0   4   1       1279.47       1598.96        54.21 o                         
   1   4   1        119.87        325.71        52.36 o                         
   2   4   1         76.10         45.63        52.42 o                         
   3   4   1       3994.63       3627.62        52.62 o                         
   4   4   1       2053.28       2199.73        54.58 o                         
   5   4   1       2555.34       2585.71        56.78 o                         
   6   4   1       6268.57       6368.02        82.21 o                         
   7   4   1        177.36        227.43        57.31 o                         
   8   4   1       1827.54       1950.27        45.79 o                         
   9   4   1       3589.80       3598.42        52.07 o                         
  10   4   1         76.28         64.55        49.20 o                         
  11   4   1       2106.54       1974.09       137.64 o                         
  12   4   1        389.11        473.84        55.03 o                         
  13   4   1        507.47        594.44        65.47 o                         
  14   4   1        598.00        724.10        75.78 o                         
  15   4   1        408.42        492.71        46.79 o                         
  16   4   1        630.89        818.74       150.38 o                         
  17   4   1        107.58        311.79        67.19 o                         
  18   4   1        214.35        375.29        35.01 o                         
  19   4   1        184.17        252.04        73.47 o                         
 -19   5   1       1030.36       1070.10       101.01 o                         
 -18   5   1         24.67        300.35       121.98 o                         
 -17   5   1        942.28       1024.61        55.00 o                         
 -16   5   1       2761.40       2463.51        82.10 o                         
 -15   5   1        465.26        596.88        37.19 o                         
 -14   5   1       7157.00       6923.39       100.51 o                         
 -13   5   1       1281.02       1102.25        49.94 o                         
 -12   5   1       4039.37       3842.56        97.38 o                         
 -11   5   1       3282.37       3214.48       107.05 o                         
 -10   5   1      18667.84      18125.68       278.30 o                         
  -9   5   1        500.49        602.96        66.96 o                         
  -8   5   1        485.65        679.40        87.31 o                         
  -7   5   1       1476.59       1585.95        56.46 o                         
  -6   5   1      11329.56      11513.59       131.52 o                         
  -5   5   1        629.97        558.84        41.75 o                         
  -4   5   1       6838.79       7268.88       132.35 o                         
  -3   5   1      16155.04      15560.81       237.43 o                         
  -2   5   1      21618.32      21989.26       153.86 o                         
  -1   5   1       3865.88       3309.57        67.13 o                         
   0   5   1      23363.42      23714.21       218.55 o                         
   1   5   1      10598.87      10580.42       136.40 o                         
   2   5   1        126.31        274.33        48.51 o                         
   3   5   1        380.08        347.40        46.21 o                         
   4   5   1       8261.24       8096.20        59.07 o                         
   5   5   1       8053.33       7704.48        65.03 o                         
   6   5   1        823.16        822.81        42.12 o                         
   7   5   1        340.56        456.96        46.38 o                         
   8   5   1          5.42         52.68        53.10 o                         
   9   5   1      11272.32      11063.38       116.96 o                         
  10   5   1       7992.98       7800.78        89.63 o                         
  11   5   1        883.39        937.69        42.37 o                         
  12   5   1        758.65        878.14        45.81 o                         
  13   5   1       5298.94       5397.77       109.79 o                         
  14   5   1       3227.90       3155.34        77.24 o                         
  15   5   1         39.76        112.18        53.37 o                         
  16   5   1       1945.68       1821.46        84.56 o                         
  17   5   1       2115.86       2052.16       122.52 o                         
  18   5   1        183.33        294.51       105.23 o                         
 -18   6   1       2737.37       2629.71       126.51 o                         
 -17   6   1        287.76        433.52        66.00 o                         
 -16   6   1        368.42        172.16        39.51 o                         
 -15   6   1         79.29        182.30        64.29 o                         
 -14   6   1         94.02        -28.21        61.64 o                         
 -13   6   1        595.98        718.84        60.43 o                         
 -12   6   1       1670.23       1531.92        63.47 o                         
 -11   6   1      11643.28      11129.15        95.46 o                         
 -10   6   1       2196.38       2095.26        83.63 o                         
  -9   6   1       3258.11       3147.18       131.46 o                         
  -8   6   1        577.47        584.50        65.19 o                         
  -7   6   1       3668.69       3438.36        63.39 o                         
  -6   6   1       4097.94       4163.50        69.29 o                         
  -5   6   1       1056.08       1347.26        60.06 o                         
  -4   6   1         13.94        -62.05        46.12 o                         
  -3   6   1      11911.19      11536.53       151.40 o                         
  -2   6   1       1181.76       1083.07        47.23 o                         
  -1   6   1       3438.50       3493.78        54.23 o                         
   0   6   1        250.26        279.12        44.32 o                         
   1   6   1      33534.46      33259.08       498.31 o                         
   2   6   1         48.14         21.51        58.83 o                         
   3   6   1       1034.82        848.26        48.26 o                         
   4   6   1        454.84        475.59        51.20 o                         
   5   6   1         14.98        -24.93        54.40 o                         
   6   6   1        757.42        789.13        52.01 o                         
   7   6   1       1116.90       1009.16        47.32 o                         
   8   6   1       7498.17       7327.93       103.18 o                         
   9   6   1        567.94        672.38        69.70 o                         
  10   6   1       1382.49       1467.96        81.24 o                         
  11   6   1       9310.99       8697.19       137.18 o                         
  12   6   1        501.54        596.14        71.78 o                         
  13   6   1        724.48        725.23        74.75 o                         
  14   6   1         55.51        174.84        91.29 o                         
  15   6   1        651.71        796.60        74.50 o                         
  16   6   1        258.43        293.78       121.72 o                         
  17   6   1        917.07        795.40        41.53 o                         
  18   6   1         26.77        213.53        80.46 o                         
 -17   7   1         10.48        140.16        70.26 o                         
 -16   7   1       2692.79       2735.44        61.73 o                         
 -15   7   1         27.10         74.24        86.43 o                         
 -14   7   1        155.11        273.05        61.60 o                         
 -13   7   1        170.82        238.50        41.91 o                         
 -12   7   1        482.95        459.77       114.90 o                         
 -11   7   1        338.88        455.49        86.74 o                         
 -10   7   1       6669.74       6612.55       127.59 o                         
  -9   7   1       9339.41       8869.46       120.60 o                         
  -8   7   1        746.47        913.32        82.09 o                         
  -7   7   1          0.36        131.93        64.84 o                         
  -6   7   1       4815.47       4772.02       101.81 o                         
  -5   7   1        224.07        403.23        41.74 o                         
  -4   7   1       3241.09       3137.23        70.61 o                         
  -3   7   1        137.22        255.64        50.89 o                         
  -2   7   1       1144.21       1246.81        47.21 o                         
  -1   7   1      14006.71      13865.54       132.05 o                         
   0   7   1       9699.37       9558.54       108.30 o                         
   1   7   1       2077.71       2047.93        46.62 o                         
   2   7   1        404.09        449.49        52.39 o                         
   3   7   1        242.70        411.75        64.45 o                         
   4   7   1       7650.39       7393.09       152.52 o                         
   5   7   1          8.20        -26.90       104.34 o                         
   6   7   1       4090.45       4047.47        59.09 o                         
   7   7   1        310.39        498.17        55.11 o                         
   8   7   1      14739.47      14049.22       231.13 o                         
   9   7   1        764.35        809.47        89.20 o                         
  10   7   1      11693.22      11587.01       189.50 o                         
  11   7   1        183.73        249.89        56.17 o                         
  12   7   1        367.11        570.13        50.28 o                         
  13   7   1         32.17        196.47        79.67 o                         
  14   7   1        914.61       1027.77        68.67 o                         
  15   7   1        875.23       1006.41       158.68 o                         
  16   7   1         56.35        319.10        81.42 o                         
  17   7   1       1422.75       1635.43       166.30 o                         
 -16   8   1       3316.41       3162.00        63.76 o                         
 -15   8   1         15.55        151.55        81.42 o                         
 -14   8   1         17.81        266.81        37.57 o                         
 -13   8   1        359.55        601.32        90.57 o                         
 -12   8   1       1209.11       1265.05        63.71 o                         
 -11   8   1        242.09        340.27        79.11 o                         
 -10   8   1         13.71          1.22        68.26 o                         
  -9   8   1       1499.61       1267.12        65.27 o                         
  -8   8   1       1124.82       1228.91        46.72 o                         
  -7   8   1       5547.69       5228.66        93.82 o                         
  -6   8   1        908.84        957.13        51.81 o                         
  -5   8   1         28.70        -25.84        50.19 o                         
  -4   8   1       3328.24       3272.44        58.49 o                         
  -3   8   1       4016.51       3995.43       101.59 o                         
  -2   8   1          5.14        -72.51        48.34 o                         
  -1   8   1        945.03        941.76        41.18 o                         
   0   8   1       2276.18       2331.58        45.75 o                         
   1   8   1        447.94        585.23        42.67 o                         
   2   8   1        347.18        415.11        45.12 o                         
   3   8   1       4122.24       4040.30        72.73 o                         
   4   8   1         99.12        390.96        58.20 o                         
   5   8   1        312.33        482.29        55.07 o                         
   6   8   1       2436.63       2466.88       121.18 o                         
   7   8   1      10557.45      10293.65        93.71 o                         
   8   8   1        388.97        472.66        69.70 o                         
   9   8   1        850.37        838.42        73.67 o                         
  10   8   1          3.08         -3.59        68.89 o                         
  11   8   1        130.27        229.58        84.12 o                         
  12   8   1        292.87        385.47        45.70 o                         
  13   8   1        692.14        630.59        63.53 o                         
  14   8   1          1.86         70.51        59.80 o                         
  15   8   1       1911.42       2051.03       108.42 o                         
  16   8   1       1092.09       1070.05       126.23 o                         
 -14   9   1        205.13        373.20        70.16 o                         
 -13   9   1        167.79        350.71        95.82 o                         
 -12   9   1        357.68        425.08        62.21 o                         
 -11   9   1       1103.81       1068.76        80.55 o                         
 -10   9   1         42.18        240.37       118.79 o                         
  -9   9   1        555.88        628.09        74.99 o                         
  -8   9   1         26.20        126.45        44.91 o                         
  -7   9   1       2538.42       2494.87       198.90 o                         
  -6   9   1       2624.04       2534.19        58.48 o                         
  -5   9   1        808.65        908.32        57.85 o                         
  -4   9   1       5886.48       5675.48        98.83 o                         
  -3   9   1        107.76        159.20        62.49 o                         
  -2   9   1        479.20        601.84        45.62 o                         
  -1   9   1       1458.48       1422.49        62.92 o                         
   0   9   1       1914.00       1960.35        68.32 o                         
   1   9   1       1161.66       1242.46        71.26 o                         
   2   9   1        432.96        398.06        40.04 o                         
   3   9   1       3453.35       3640.23        90.41 o                         
   4   9   1       2621.65       2684.63        56.42 o                         
   5   9   1       3279.74       3167.12        68.00 o                         
   6   9   1       2895.26       2967.44       116.01 o                         
   7   9   1       1305.51       1366.17       102.68 o                         
   8   9   1       1986.47       2073.90        57.58 o                         
   9   9   1         94.52         60.81        44.61 o                         
  10   9   1        788.02        979.75       120.19 o                         
  11   9   1         65.26         89.10        96.68 o                         
  12   9   1        654.53        791.95       109.10 o                         
  13   9   1         27.18        289.84        89.14 o                         
  14   9   1       1595.53       1775.29       143.41 o                         
 -13  10   1       4539.14       4329.43        91.22 o                         
 -12  10   1        739.15        623.67        81.59 o                         
 -11  10   1          1.31        119.01        42.42 o                         
 -10  10   1       1834.27       1725.99        49.06 o                         
  -9  10   1       1574.05       1740.64        69.09 o                         
  -8  10   1         94.84        -27.16       106.88 o                         
  -7  10   1       1449.77       1313.41       112.64 o                         
  -6  10   1       6184.70       6496.76       151.70 o                         
  -5  10   1       4823.54       4838.95        49.44 o                         
  -4  10   1         13.96        160.41        65.44 o                         
  -3  10   1       7379.02       7225.83        89.51 o                         
  -2  10   1         33.45         35.95        71.70 o                         
  -1  10   1        452.46        605.56        73.86 o                         
   0  10   1        134.63        175.01        37.17 o                         
   1  10   1        642.47        671.37        53.38 o                         
   2  10   1        487.82        611.87        56.75 o                         
   3  10   1       2846.89       2799.82        86.03 o                         
   4  10   1       1825.97       1926.07        50.87 o                         
   5  10   1       1388.40       1698.54        55.51 o                         
   6  10   1        230.73        452.27        86.45 o                         
   7  10   1       6629.86       5845.91       245.53 o                         
   8  10   1         62.03        186.43        50.68 o                         
   9  10   1         90.72        270.81        96.04 o                         
  10  10   1         21.02        258.71       102.46 o                         
  11  10   1       1626.07       1458.58       130.44 o                         
  12  10   1        641.01        611.58        58.60 o                         
 -10  11   1       1412.09       1454.44       160.42 o                         
  -9  11   1       1063.31       1420.35       194.92 o                         
  -8  11   1       1402.97       1455.46        72.01 o                         
  -7  11   1         10.73        183.79        82.99 o                         
  -6  11   1       1185.61       1369.66        47.91 o                         
  -5  11   1          2.78        136.29        43.78 o                         
  -4  11   1       1573.78       1758.78        87.57 o                         
  -3  11   1         96.55        218.75        45.73 o                         
  -2  11   1        701.45        757.66        37.56 o                         
  -1  11   1         54.71        145.03        56.10 o                         
   0  11   1        914.12        977.73        75.27 o                         
   1  11   1       1239.23       1172.99        49.70 o                         
   2  11   1        812.03        994.43        70.24 o                         
   3  11   1        512.27        618.50        70.70 o                         
   4  11   1       1300.71       1355.61        77.12 o                         
   5  11   1        986.35        999.45        44.09 o                         
   6  11   1          5.83          5.23        49.63 o                         
   7  11   1        437.40        665.09       122.47 o                         
   8  11   1        106.58         93.47        64.60 o                         
   9  11   1        963.48       1381.46        82.05 o                         
  10  11   1          0.83        -14.73        77.03 o                         
  -7  12   1       1333.85       1185.11        73.78 o                         
  -6  12   1         78.33        237.13        61.00 o                         
  -5  12   1         36.34        188.10        37.08 o                         
  -4  12   1          1.20         99.31        51.94 o                         
  -3  12   1       2425.28       2191.54        82.24 o                         
  -2  12   1       1039.07       1028.06        81.18 o                         
  -1  12   1       2041.84       2178.29        66.80 o                         
   0  12   1         70.80        204.89        68.62 o                         
   1  12   1       3591.71       3434.93        69.72 o                         
   2  12   1       1059.16       1074.23        40.20 o                         
   3  12   1        982.40       1027.89        98.47 o                         
   4  12   1        205.12        272.47        43.91 o                         
   5  12   1        105.12        173.73        45.43 o                         
   6  12   1        423.87        515.87        43.96 o                         
   7  12   1       3328.31       3254.58       104.57 o                         
 -20   0   2       1391.87       1549.81        84.48 o                         
 -19   0   2       4503.44       4524.20       164.95 o                         
 -18   0   2          0.49         81.20        59.68 o                         
 -17   0   2          5.96        273.75       159.82 o                         
 -16   0   2       2278.64       2357.38        99.00 o                         
 -15   0   2        154.77        356.06       130.73 o                         
 -14   0   2       9432.29       8963.06       222.31 o                         
 -13   0   2       1364.94       1127.75        82.11 o                         
 -12   0   2       3120.12       2953.77        71.17 o                         
 -11   0   2       9153.27       9119.08       276.20 o                         
 -10   0   2      28947.86      27876.13       409.74 o                         
  -9   0   2       5971.30       5553.20       113.65 o                         
  -8   0   2       6348.60       6397.34       143.72 o                         
  -7   0   2      10717.37      10446.27       416.49 o                         
  -6   0   2       1693.52       1357.60        80.81 o                         
  -5   0   2          9.53         29.93        76.13 o                         
  -4   0   2         61.03         16.66        83.42 o                         
  -3   0   2      15564.42      16852.28       116.83 o                         
  -2   0   2      33402.95      37994.58       468.34 o                         
  -1   0   2      35141.30      41541.66       614.77 o                         
   1   0   2      15609.97      16802.23       298.99 o                         
   2   0   2       2270.40       2700.82       143.46 o                         
   3   0   2       4114.64       3938.89       116.38 o                         
   4   0   2        819.30        867.43       187.30 o                         
   5   0   2       3859.85       4564.88        89.22 o                         
   6   0   2      20984.54      21294.07       319.21 o                         
   7   0   2       8272.06       9348.80       182.21 o                         
   8   0   2       2338.61       2047.23        89.40 o                         
   9   0   2      26566.99      26664.04       605.44 o                         
  10   0   2      42439.71      41581.27       274.83 o                         
  11   0   2        432.91        734.44        90.97 o                         
  12   0   2       2023.93       1740.31        70.03 o                         
  13   0   2          2.73         27.97        88.91 o                         
  14   0   2      11897.93      11544.14       196.45 o                         
  15   0   2       1184.07       1462.39        61.20 o                         
  16   0   2       3283.23       3166.99        81.95 o                         
  17   0   2        169.17        290.20        57.54 o                         
  18   0   2       3593.03       3743.98        75.18 o                         
  19   0   2       1101.17       1448.06       122.34 o                         
  20   0   2       3076.25       2671.12        64.76 o                         
 -20   1   2       1154.25       1155.08        72.26 o                         
 -19   1   2         23.40        109.97        39.78 o                         
 -18   1   2         13.61        170.26        46.44 o                         
 -17   1   2        742.50        763.41        61.55 o                         
 -16   1   2        523.98        678.97        42.83 o                         
 -15   1   2       2458.32       2358.71        71.59 o                         
 -14   1   2        875.48        776.65        59.10 o                         
 -13   1   2        138.93        155.07        50.41 o                         
 -12   1   2         77.60         89.81        63.54 o                         
 -11   1   2        561.12        651.50        60.26 o                         
 -10   1   2        968.21        879.93        46.37 o                         
  -9   1   2        776.00        944.96        53.71 o                         
  -8   1   2        826.50        857.62        48.37 o                         
  -7   1   2       1805.44       2014.91        66.78 o                         
  -6   1   2      15463.10      15711.29       175.28 o                         
  -5   1   2         63.67        117.55        54.40 o                         
  -4   1   2        960.59       1068.55        63.46 o                         
  -3   1   2       6360.75       6867.77        73.49 o                         
  -2   1   2       2779.67       3298.11        67.33 o                         
  -1   1   2       2907.06       3589.46        71.04 o                         
   0   1   2       2504.50       2866.79        83.49 o                         
   1   1   2       1793.52       2276.44        92.27 o                         
   2   1   2       2604.37       2817.57        88.09 o                         
   3   1   2        283.33        313.45        69.63 o                         
   4   1   2        831.38        958.79        68.91 o                         
   5   1   2         42.13         95.39        57.85 o                         
   6   1   2       2786.00       3049.59        53.58 o                         
   7   1   2       3606.89       3730.23        60.39 o                         
   8   1   2       1648.53       1595.83        46.87 o                         
   9   1   2        590.14        689.41        44.28 o                         
  10   1   2       1935.66       1926.01        60.73 o                         
  11   1   2          8.31        190.33        48.50 o                         
  12   1   2        869.53       1023.46        66.85 o                         
  13   1   2        362.97        569.25        87.77 o                         
  14   1   2       1725.05       1749.00        60.15 o                         
  15   1   2       1559.07       1524.47       104.89 o                         
  16   1   2         88.28        259.76        82.46 o                         
  17   1   2          3.95        -64.83        86.45 o                         
  18   1   2          8.43        173.98        65.14 o                         
  19   1   2         91.40        532.86       135.55 o                         
  20   1   2        229.19        192.99        79.74 o                         
 -20   2   2        449.70        485.28        98.22 o                         
 -19   2   2       3916.29       3835.91        81.61 o                         
 -18   2   2         55.92        149.35        60.71 o                         
 -17   2   2       1904.09       2020.00        64.91 o                         
 -16   2   2        855.17        896.41        68.13 o                         
 -15   2   2       8289.73       8246.05       138.37 o                         
 -14   2   2       1861.89       1856.42        41.79 o                         
 -13   2   2        319.39        481.36        58.21 o                         
 -12   2   2        509.39        621.91        43.41 o                         
 -11   2   2       4033.11       3884.96        90.87 o                         
 -10   2   2       8464.09       8289.11       113.75 o                         
  -9   2   2        400.16        414.41        40.64 o                         
  -8   2   2       4754.04       4778.87        79.77 o                         
  -7   2   2       6721.02       6542.82        88.96 o                         
  -6   2   2      37030.63      37790.75       374.97 o                         
  -5   2   2      16278.72      16527.67       142.60 o                         
  -4   2   2      22839.68      23618.81       295.15 o                         
  -3   2   2      14272.33      15333.36       212.27 o                         
  -2   2   2      18817.22      19872.50       266.70 o                         
  -1   2   2       4626.81       5278.40        96.56 o                         
   0   2   2      30428.02      32541.77       724.12 o                         
   1   2   2       3469.62       3893.74        83.91 o                         
   2   2   2      18353.19      19191.91       128.97 o                         
   3   2   2      10434.04      11515.24       134.44 o                         
   4   2   2     163882.78     164377.70      1357.32 o                         
   5   2   2        268.30        231.78        57.59 o                         
   6   2   2      27624.78      28415.04       231.45 o                         
   7   2   2       1641.99       1470.35        67.90 o                         
   8   2   2      30510.47      30551.45       264.21 o                         
   9   2   2        180.60        121.89        43.89 o                         
  10   2   2       3951.83       3797.70        75.88 o                         
  11   2   2        939.66        860.77        55.59 o                         
  12   2   2       1667.96       1649.79        66.19 o                         
  13   2   2        475.12        520.92        49.72 o                         
  14   2   2      10124.82      10306.64       114.52 o                         
  15   2   2       4339.36       4196.87       127.77 o                         
  16   2   2        721.83        847.43        50.34 o                         
  17   2   2        346.96        380.24        83.59 o                         
  18   2   2       1893.12       1871.09       104.72 o                         
  19   2   2       1647.29       1615.28        96.74 o                         
  20   2   2        750.25        944.14        76.16 o                         
 -20   3   2        109.37        105.58        65.83 o                         
 -19   3   2         68.59        255.65        56.47 o                         
 -18   3   2          3.06        101.10        61.56 o                         
 -17   3   2        520.50        522.10        83.68 o                         
 -16   3   2        723.39        777.15        57.65 o                         
 -15   3   2        340.64        437.12        65.88 o                         
 -14   3   2        185.71        316.52        80.36 o                         
 -13   3   2        780.09        923.92        88.85 o                         
 -12   3   2        581.05        617.51        42.59 o                         
 -11   3   2       1116.45       1306.04        64.52 o                         
 -10   3   2       8776.84       8463.28       134.50 o                         
  -9   3   2       2941.59       2741.97        56.44 o                         
  -8   3   2        247.96        350.26        44.90 o                         
  -7   3   2       1426.27       1359.00        62.29 o                         
  -6   3   2       3488.81       3277.74        73.54 o                         
  -5   3   2          2.31         54.67        51.26 o                         
  -4   3   2      16981.38      17150.64       119.87 o                         
  -3   3   2       9938.63      10478.16        92.44 o                         
  -2   3   2      22131.86      23361.14       272.07 o                         
  -1   3   2      16066.22      16875.60       139.21 o                         
   0   3   2       4892.47       4830.74        92.72 o                         
   1   3   2       3633.11       4005.00        69.99 o                         
   2   3   2      14586.98      15604.69       119.76 o                         
   3   3   2        165.56        230.18        67.33 o                         
   4   3   2        242.23        259.91        59.02 o                         
   5   3   2       3439.14       4001.77        59.91 o                         
   6   3   2      21201.51      21389.20       193.57 o                         
   7   3   2        599.17        689.36        42.41 o                         
   8   3   2        295.81        288.34        62.62 o                         
   9   3   2       2256.36       2365.96        67.17 o                         
  10   3   2       2259.36       2331.37        56.87 o                         
  11   3   2        851.63        956.22        54.91 o                         
  12   3   2       2569.04       2566.85        87.38 o                         
  13   3   2        151.53        317.39        74.38 o                         
  14   3   2        160.33        271.05        62.05 o                         
  15   3   2       1867.34       1732.82        70.94 o                         
  16   3   2         44.22         42.78        37.99 o                         
  17   3   2       2698.32       2737.96       126.97 o                         
  18   3   2        208.13        295.33        58.35 o                         
  19   3   2        324.46        556.57        40.66 o                         
 -19   4   2        504.79        652.42        85.49 o                         
 -18   4   2        274.44        160.01        59.18 o                         
 -17   4   2        226.78        272.04        36.49 o                         
 -16   4   2       2502.09       2596.66        48.57 o                         
 -15   4   2       7676.34       7646.56        88.15 o                         
 -14   4   2       2345.58       2223.48        49.54 o                         
 -13   4   2        674.51        830.75        55.17 o                         
 -12   4   2       3741.13       3669.30        55.45 o                         
 -11   4   2       6385.54       6316.67        95.64 o                         
 -10   4   2        173.46        162.91        44.60 o                         
  -9   4   2       5856.02       5900.11        64.86 o                         
  -8   4   2       1784.42       1911.32        48.26 o                         
  -7   4   2          3.30        131.56        48.36 o                         
  -6   4   2      32000.04      31584.86       492.11 o                         
  -5   4   2      26292.63      27710.90       208.56 o                         
  -4   4   2       7008.76       7046.39       122.95 o                         
  -3   4   2         27.36         65.76        44.33 o                         
  -2   4   2       9400.25       8749.07        87.23 o                         
  -1   4   2       2971.90       3369.99        72.77 o                         
   0   4   2       1673.65       1201.86        50.78 o                         
   1   4   2      12739.27      14035.86       199.18 o                         
   2   4   2       5148.07       5379.25        65.13 o                         
   3   4   2       3048.02       3070.80        81.23 o                         
   4   4   2       9556.23       8905.13        69.87 o                         
   5   4   2      71522.57      74439.91       734.90 o                         
   6   4   2       4409.83       4501.03        85.23 o                         
   7   4   2      11854.97      11692.36       116.80 o                         
   8   4   2      19928.48      19143.75       128.23 o                         
   9   4   2         36.26        161.58        83.85 o                         
  10   4   2         11.52        307.10        98.49 o                         
  11   4   2       9640.79       9205.68       188.74 o                         
  12   4   2        729.80        894.31       123.38 o                         
  13   4   2       5006.13       4513.04       109.48 o                         
  14   4   2       4398.45       4148.06       106.91 o                         
  15   4   2       5406.93       5546.46        94.08 o                         
  16   4   2         49.54        105.99        60.47 o                         
  17   4   2        570.64        697.39        63.30 o                         
  18   4   2         13.75        198.70       107.08 o                         
  19   4   2       2302.96       2267.14       138.29 o                         
 -19   5   2       1815.13       1838.15        94.37 o                         
 -18   5   2        151.66        458.25       100.59 o                         
 -17   5   2         31.76        101.15        76.73 o                         
 -16   5   2        213.53        250.93        41.79 o                         
 -15   5   2       1885.71       1950.30       106.13 o                         
 -14   5   2        117.83        269.29        34.35 o                         
 -13   5   2         37.00        197.49        40.43 o                         
 -12   5   2       7178.08       6835.05        52.50 o                         
 -11   5   2       1928.72       1882.84        76.05 o                         
 -10   5   2      12067.23      11259.46       211.17 o                         
  -9   5   2        579.57        727.65        44.95 o                         
  -8   5   2       3738.15       3694.02        48.91 o                         
  -7   5   2        243.89        254.24        46.25 o                         
  -6   5   2        145.06        153.99        74.83 o                         
  -5   5   2        855.51        957.11        43.41 o                         
  -4   5   2        104.51         36.93        47.07 o                         
  -3   5   2        976.12        949.65        46.90 o                         
  -2   5   2        802.70        937.00        54.31 o                         
  -1   5   2       9112.39       9024.40        75.15 o                         
   0   5   2       8293.42       8318.39       103.06 o                         
   1   5   2       2076.07       2020.06        56.10 o                         
   2   5   2       5115.77       5213.73        87.89 o                         
   3   5   2          8.71         32.17        47.16 o                         
   4   5   2        965.09        879.50        47.57 o                         
   5   5   2        358.81        357.99        55.64 o                         
   6   5   2        254.45        362.88        63.89 o                         
   7   5   2       1468.39       1336.72        48.54 o                         
   8   5   2       1112.40       1169.75       114.00 o                         
   9   5   2         96.99         12.67        46.95 o                         
  10   5   2       5386.04       4892.06       105.75 o                         
  11   5   2       5913.95       5560.13       139.28 o                         
  12   5   2         65.05         97.96        82.83 o                         
  13   5   2       2645.34       2677.03       125.11 o                         
  14   5   2        742.56        881.29        92.02 o                         
  15   5   2       2768.34       2786.96       112.69 o                         
  16   5   2        707.42        869.91        44.59 o                         
  17   5   2       2087.02       2122.06        99.98 o                         
  18   5   2       1062.18       1198.95        58.25 o                         
 -18   6   2          2.27        -56.32        37.55 o                         
 -17   6   2          4.01         52.64        35.91 o                         
 -16   6   2        369.78        673.08       109.78 o                         
 -15   6   2       1894.50       1846.58       104.33 o                         
 -14   6   2        237.06        191.99        40.04 o                         
 -13   6   2        964.16       1070.39        74.77 o                         
 -12   6   2       3188.81       3349.38        65.35 o                         
 -11   6   2       5593.61       5317.21        75.19 o                         
 -10   6   2       7528.08       7603.95       122.53 o                         
  -9   6   2       4417.26       4385.15        47.67 o                         
  -8   6   2          8.19        198.12        90.02 o                         
  -7   6   2        519.88        584.84        41.26 o                         
  -6   6   2        250.58        417.91        46.18 o                         
  -5   6   2       4351.11       4609.29       108.85 o                         
  -4   6   2          1.75        126.31        48.77 o                         
  -3   6   2       2713.23       2823.47        53.51 o                         
  -2   6   2      10504.49      10986.33        75.37 o                         
  -1   6   2      17746.72      18312.46       218.17 o                         
   0   6   2      14213.69      13829.27        65.15 o                         
   1   6   2       4181.95       4162.33        57.09 o                         
   2   6   2         59.58        169.14        58.31 o                         
   3   6   2         32.17         39.00        44.29 o                         
   4   6   2        541.47        500.25        76.09 o                         
   5   6   2        207.28        233.11        58.73 o                         
   6   6   2        743.95        861.22        51.87 o                         
   7   6   2        161.12        332.07        67.24 o                         
   8   6   2       1263.03       1266.99        46.86 o                         
   9   6   2       3620.12       3479.93       107.59 o                         
  10   6   2      13904.05      13784.06       189.42 o                         
  11   6   2        236.21        356.99        55.84 o                         
  12   6   2       1020.19       1156.63        92.16 o                         
  13   6   2        778.88        843.34        58.84 o                         
  14   6   2       1526.07       1456.80        96.03 o                         
  15   6   2          1.32        132.99        57.14 o                         
  16   6   2        382.34        576.73        90.12 o                         
  17   6   2         33.68        218.49        83.68 o                         
  18   6   2       2525.67       2592.56       198.46 o                         
 -17   7   2        978.57       1301.35       150.30 o                         
 -16   7   2       1152.27       1173.25        63.00 o                         
 -15   7   2         59.31         38.04        37.52 o                         
 -14   7   2         16.07         18.72        93.70 o                         
 -13   7   2       1407.90       1329.41        64.29 o                         
 -12   7   2        530.30        626.74        73.36 o                         
 -11   7   2        197.00        208.62        58.27 o                         
 -10   7   2       1052.64       1028.48        71.81 o                         
  -9   7   2       6938.83       6741.28        99.69 o                         
  -8   7   2          2.78         88.77        53.39 o                         
  -7   7   2       4387.63       4394.94        64.91 o                         
  -6   7   2         10.74         13.49        40.33 o                         
  -5   7   2         83.42         54.79        46.68 o                         
  -4   7   2        597.63        699.83        41.88 o                         
  -3   7   2       8486.43       8537.22        67.14 o                         
  -2   7   2        921.00       1070.79        42.73 o                         
  -1   7   2        986.02       1093.08        45.49 o                         
   0   7   2        682.20        691.81        49.39 o                         
   1   7   2      10747.01      10738.74        64.48 o                         
   2   7   2       2046.65       2166.65        80.02 o                         
   3   7   2         49.25         48.37        68.81 o                         
   4   7   2        169.74         94.95        51.55 o                         
   5   7   2       2896.47       2969.98       102.09 o                         
   6   7   2        188.55        458.78        84.44 o                         
   7   7   2       4192.98       4150.15       109.71 o                         
   8   7   2       1751.11       1859.81        47.06 o                         
   9   7   2       1386.38       1388.74        48.99 o                         
  10   7   2        757.53        955.32       124.98 o                         
  11   7   2       3363.31       3220.39        52.82 o                         
  12   7   2        761.28        820.05        96.80 o                         
  13   7   2         49.21         30.24        83.35 o                         
  14   7   2        337.14        483.84        55.29 o                         
  15   7   2        316.62        512.82        65.29 o                         
  16   7   2       1281.70       1279.38        51.32 o                         
  17   7   2       1466.83       1314.66        64.82 o                         
 -16   8   2       2733.90       2721.05       103.02 o                         
 -15   8   2          2.91         45.11        87.97 o                         
 -14   8   2       1637.86       1749.60        57.13 o                         
 -13   8   2         13.47         17.48        33.44 o                         
 -12   8   2        130.50        231.63        51.13 o                         
 -11   8   2        230.47        325.66        48.82 o                         
 -10   8   2      10075.67       9707.28       173.00 o                         
  -9   8   2        360.89        468.03        43.12 o                         
  -8   8   2         97.12        212.98        49.67 o                         
  -7   8   2        928.19        926.59        56.16 o                         
  -6   8   2       8017.84       7738.02       144.40 o                         
  -5   8   2       2714.22       2691.68        61.84 o                         
  -4   8   2        317.26        387.11        44.98 o                         
  -3   8   2       5114.55       5124.26        69.02 o                         
  -2   8   2      10709.92      10948.83       125.17 o                         
  -1   8   2        140.46        203.32        41.19 o                         
   0   8   2       3655.69       3557.76        69.95 o                         
   1   8   2        214.61        196.87        41.93 o                         
   2   8   2        855.13        902.22        46.56 o                         
   3   8   2       1860.29       1839.25        66.13 o                         
   4   8   2       1393.15       1415.43        74.23 o                         
   5   8   2       3153.98       3184.05        90.31 o                         
   6   8   2       2198.78       2166.96       124.69 o                         
   7   8   2        790.95        839.69        48.60 o                         
   8   8   2        146.54        301.04       139.69 o                         
   9   8   2       1510.36       1400.09        59.24 o                         
  10   8   2       2117.32       2107.21       105.21 o                         
  11   8   2        629.42        779.99        95.92 o                         
  12   8   2         76.21        163.50        68.79 o                         
  13   8   2        131.31        205.60        70.80 o                         
  14   8   2       2755.21       2547.71       129.22 o                         
  15   8   2        323.24        351.47        67.07 o                         
 -14   9   2        125.08         29.77        41.29 o                         
 -13   9   2       3513.04       3708.53       138.65 o                         
 -12   9   2         70.68        259.12        66.26 o                         
 -11   9   2        139.91        273.34        36.61 o                         
 -10   9   2       2850.10       2794.70        69.86 o                         
  -9   9   2       2796.00       2481.95       163.08 o                         
  -8   9   2       1815.22       1818.92        69.22 o                         
  -7   9   2        435.79        370.16        46.33 o                         
  -6   9   2      19617.01      19612.41       208.06 o                         
  -5   9   2      13437.85      12566.45        75.86 o                         
  -4   9   2        223.21        314.28        52.42 o                         
  -3   9   2       1946.99       2022.20        42.67 o                         
  -2   9   2       3901.06       3949.56        71.67 o                         
  -1   9   2       9891.70       9759.32        91.43 o                         
   0   9   2       7043.76       7036.07        82.28 o                         
   1   9   2        431.86        517.34        38.32 o                         
   2   9   2       4554.76       4520.26        88.17 o                         
   3   9   2       2106.66       2161.96       111.35 o                         
   4   9   2        827.46        779.30        90.77 o                         
   5   9   2        301.74        541.49        69.85 o                         
   6   9   2       9527.60       9048.52       107.02 o                         
   7   9   2        148.74        410.50        68.51 o                         
   8   9   2        284.68        488.48       106.77 o                         
   9   9   2        350.60        499.53        92.66 o                         
  10   9   2        690.48        928.37       148.05 o                         
  11   9   2         16.54        175.59        45.07 o                         
  12   9   2        209.39        290.53        85.57 o                         
  13   9   2       1735.22       1903.59       100.89 o                         
  14   9   2         64.19         91.30       102.25 o                         
 -13  10   2       2059.80       2041.78        82.41 o                         
 -12  10   2       3197.21       3370.66        66.12 o                         
 -11  10   2         20.18        -39.38       110.69 o                         
 -10  10   2         23.86         91.99        69.10 o                         
  -9  10   2        627.79        628.00        50.85 o                         
  -8  10   2       2340.11       2415.59        65.60 o                         
  -7  10   2        388.72        588.74        95.76 o                         
  -6  10   2       4315.71       4212.26        80.21 o                         
  -5  10   2       1751.86       1888.37        48.72 o                         
  -4  10   2        848.45        979.92        64.76 o                         
  -3  10   2        790.98        895.27        48.26 o                         
  -2  10   2        976.27       1105.90        38.86 o                         
  -1  10   2        547.35        521.85        41.70 o                         
   0  10   2         78.72        115.67        35.14 o                         
   1  10   2          7.27         32.16        63.90 o                         
   2  10   2       1080.35       1335.32        67.89 o                         
   3  10   2        850.59        714.41        66.72 o                         
   4  10   2       1756.82       1732.24        88.39 o                         
   5  10   2       1828.86       2017.37        57.79 o                         
   6  10   2         16.48        -80.32        69.30 o                         
   7  10   2        860.95        771.56        77.93 o                         
   8  10   2         95.25        -25.30        80.54 o                         
   9  10   2          6.20         66.12        64.66 o                         
  10  10   2        715.32        866.14       177.16 o                         
  11  10   2         13.72        262.76       106.56 o                         
  12  10   2        315.25        213.00        70.75 o                         
 -10  11   2         42.82         72.98       124.93 o                         
  -9  11   2       1348.51       1375.95        91.78 o                         
  -8  11   2        272.86        470.88        94.04 o                         
  -7  11   2        177.54        175.15        86.12 o                         
  -6  11   2        982.18        972.74        44.21 o                         
  -5  11   2        693.84        727.32        45.76 o                         
  -4  11   2        293.87        300.24        34.19 o                         
  -3  11   2       2368.16       2472.74        43.42 o                         
  -2  11   2       2597.62       2566.86        53.98 o                         
  -1  11   2        229.71        288.39        47.95 o                         
   0  11   2        256.06        432.18        40.21 o                         
   1  11   2        973.87       1119.35        41.08 o                         
   2  11   2       2804.20       2702.78        67.45 o                         
   3  11   2        497.75        507.52        43.36 o                         
   4  11   2         44.31         87.29        66.14 o                         
   5  11   2          2.02        157.98       151.71 o                         
   6  11   2         74.01        427.27        95.67 o                         
   7  11   2        906.66       1180.41       290.72 o                         
   8  11   2         52.64        303.50        53.13 o                         
   9  11   2        959.59       1406.60        84.62 o                         
  10  11   2       1007.43       1075.92        94.93 o                         
  -7  12   2        207.03        458.74        82.80 o                         
  -6  12   2         15.57        248.43        96.80 o                         
  -5  12   2       1376.75       1480.93        65.66 o                         
  -4  12   2         33.84        121.51        41.28 o                         
  -3  12   2       1215.50       1221.42        62.89 o                         
  -2  12   2         84.74        187.03        51.17 o                         
  -1  12   2       1623.54       1539.61        65.22 o                         
   0  12   2         19.66         37.68        64.24 o                         
   1  12   2        188.85        217.01        58.20 o                         
   2  12   2       1328.88       1387.67        88.77 o                         
   3  12   2        135.65        265.29        74.43 o                         
   4  12   2         12.13         56.36        36.78 o                         
   5  12   2         64.12        197.50        68.75 o                         
   6  12   2         16.61          3.58        81.37 o                         
   7  12   2        581.55        503.23        45.75 o                         
 -20   1   3        152.35        310.56        56.17 o                         
 -19   1   3       6406.72       6363.14        61.72 o                         
 -18   1   3       1091.44       1156.28        55.51 o                         
 -17   1   3        148.43        184.23        66.12 o                         
 -16   1   3       2523.54       2559.57        70.34 o                         
 -15   1   3       5222.30       5367.07       167.14 o                         
 -14   1   3        123.69        145.90        37.36 o                         
 -13   1   3          5.55        128.39        89.66 o                         
 -12   1   3        118.86         43.87        39.02 o                         
 -11   1   3      32916.31      31038.54       214.58 o                         
 -10   1   3       2726.19       2437.02        56.52 o                         
  -9   1   3      20575.38      20272.76       267.12 o                         
  -8   1   3      12587.67      12716.93       148.83 o                         
  -7   1   3       3367.67       3332.24        52.17 o                         
  -6   1   3       1673.28       1230.79        60.72 o                         
  -5   1   3       7790.69       7450.59        74.13 o                         
  -4   1   3       2262.71       2041.05        62.50 o                         
  -3   1   3         55.35         76.40        54.85 o                         
  -2   1   3      38930.66      40130.32       476.38 o                         
  -1   1   3      34838.18      38625.02       438.54 o                         
   0   1   3      25818.19      28206.90       414.75 o                         
   1   1   3      16547.09      17847.39       233.48 o                         
   2   1   3       6791.77       7206.06       128.05 o                         
   3   1   3       5885.44       5584.62        98.66 o                         
   4   1   3       8684.88       8316.45       133.95 o                         
   5   1   3       2900.05       2711.88        69.40 o                         
   6   1   3       1981.22       2016.93        63.91 o                         
   7   1   3          2.13         27.57        60.84 o                         
   8   1   3      17376.79      16926.33       133.28 o                         
   9   1   3      14474.48      14015.31       237.07 o                         
  10   1   3      17088.41      16856.61       252.06 o                         
  11   1   3          1.29        -26.68        44.99 o                         
  12   1   3        759.58        693.65        49.06 o                         
  13   1   3       1030.53       1414.30        65.14 o                         
  14   1   3       3598.52       3845.52        57.59 o                         
  15   1   3        396.47        634.64        83.34 o                         
  16   1   3       2421.18       2541.35        86.83 o                         
  17   1   3        425.91        559.25        62.95 o                         
  18   1   3       5187.67       4906.96        94.47 o                         
  19   1   3         60.31        128.15       121.10 o                         
  20   1   3       3376.41       3600.06        99.07 o                         
 -20   2   3        310.01        525.68        57.30 o                         
 -19   2   3        727.55        968.23        58.37 o                         
 -18   2   3          3.08         61.03        37.11 o                         
 -17   2   3        359.87        542.82        47.68 o                         
 -16   2   3        916.67       1093.57        56.05 o                         
 -15   2   3       1135.10       1124.70        52.93 o                         
 -14   2   3        915.21        987.80        87.90 o                         
 -13   2   3        575.90        772.25        87.78 o                         
 -12   2   3         20.27        221.16        56.45 o                         
 -11   2   3       3647.79       3573.75       131.65 o                         
 -10   2   3       3214.21       3067.34        80.60 o                         
  -9   2   3          3.27        114.26        50.88 o                         
  -8   2   3       3621.70       3663.65        73.99 o                         
  -7   2   3          2.73         82.08        54.66 o                         
  -6   2   3      16834.60      16254.66       207.92 o                         
  -5   2   3      19979.69      20486.43       224.74 o                         
  -4   2   3        795.61        844.60        61.49 o                         
  -3   2   3      34565.25      35261.94       229.83 o                         
  -2   2   3        766.11        972.74        73.26 o                         
  -1   2   3      12492.07      13248.04       183.23 o                         
   0   2   3       1581.14       1841.95       113.47 o                         
   1   2   3      10920.15      11236.70       108.42 o                         
   2   2   3      29008.88      31028.73       477.19 o                         
   3   2   3       2959.30       3190.07        85.85 o                         
   4   2   3      13277.94      13899.22       249.72 o                         
   5   2   3      14058.16      13240.57       289.89 o                         
   6   2   3       3965.86       3850.80        71.28 o                         
   7   2   3       2559.95       2433.77        59.77 o                         
   8   2   3      15083.36      14400.95       127.37 o                         
   9   2   3        651.64        732.12        55.22 o                         
  10   2   3       1619.61       1555.36        52.41 o                         
  11   2   3       2412.61       2278.42        70.59 o                         
  12   2   3       7835.58       7802.84        99.96 o                         
  13   2   3        145.87         86.92        87.86 o                         
  14   2   3        421.74        577.69       108.13 o                         
  15   2   3        771.40        859.59        92.06 o                         
  16   2   3       1290.41       1355.23        60.13 o                         
  17   2   3         82.14        299.53       129.71 o                         
  18   2   3         85.45        124.52        41.25 o                         
  19   2   3       1708.21       1831.60        41.50 o                         
  20   2   3        263.48        263.50        81.40 o                         
 -20   3   3       2435.87       2506.72        62.90 o                         
 -19   3   3        413.99        512.52        43.00 o                         
 -18   3   3         43.03        204.25        93.28 o                         
 -17   3   3        282.31        417.19        30.23 o                         
 -16   3   3      12954.89      12527.25       135.93 o                         
 -15   3   3       4429.92       4515.95        61.46 o                         
 -14   3   3        121.11        141.71        71.92 o                         
 -13   3   3       5264.91       5062.71        94.73 o                         
 -12   3   3      21816.39      20405.26       252.68 o                         
 -11   3   3       6194.56       6310.28        71.01 o                         
 -10   3   3       4603.05       4381.66        48.76 o                         
  -9   3   3      18635.43      17861.37       182.20 o                         
  -8   3   3      11103.81      10837.30       145.97 o                         
  -7   3   3        566.75        609.49        54.59 o                         
  -6   3   3      56435.03      58001.29       706.22 o                         
  -5   3   3      35806.96      33612.97       412.39 o                         
  -4   3   3         21.71         22.74        47.80 o                         
  -3   3   3       4875.43       4657.29        72.97 o                         
  -2   3   3       8660.96       8777.35        93.05 o                         
  -1   3   3       7663.69       7066.22       101.86 o                         
   0   3   3      13690.76      14192.76       169.95 o                         
   1   3   3      43672.99      43709.09       560.71 o                         
   2   3   3       4082.71       3763.22        67.26 o                         
   3   3   3       3414.60       2975.20        66.88 o                         
   4   3   3      72442.91      75728.67       702.45 o                         
   5   3   3      49884.38      51312.36       777.03 o                         
   6   3   3       1359.47       1397.93        62.62 o                         
   7   3   3       1955.68       1840.24        56.99 o                         
   8   3   3       2758.09       2835.35        51.84 o                         
   9   3   3        829.96        884.79        59.97 o                         
  10   3   3        123.36        234.09        52.36 o                         
  11   3   3        489.30        770.26        89.04 o                         
  12   3   3          6.28        -96.16        65.40 o                         
  13   3   3       5593.41       5353.69        48.74 o                         
  14   3   3       7223.13       7082.69       143.98 o                         
  15   3   3       5917.18       5923.86       151.96 o                         
  16   3   3        174.66        518.72        64.02 o                         
  17   3   3        786.01        839.49        73.72 o                         
  18   3   3        512.22        516.23        93.41 o                         
  19   3   3        416.55        510.75        99.39 o                         
 -19   4   3        395.29        530.41        86.77 o                         
 -18   4   3       3524.19       3536.49        55.85 o                         
 -17   4   3        586.38        705.28        70.02 o                         
 -16   4   3        613.54        741.05        64.81 o                         
 -15   4   3         98.19        244.95        64.63 o                         
 -14   4   3       4472.63       4403.29       124.49 o                         
 -13   4   3        345.03        360.60        34.58 o                         
 -12   4   3       1388.82       1256.90        45.38 o                         
 -11   4   3       2373.21       2342.56        73.65 o                         
 -10   4   3       1081.66       1063.49        48.23 o                         
  -9   4   3       1107.06       1117.91        41.98 o                         
  -8   4   3       3211.94       3298.17        64.63 o                         
  -7   4   3       4578.01       4298.40        80.99 o                         
  -6   4   3      10523.98       9937.07        92.10 o                         
  -5   4   3       1122.49       1265.48        45.05 o                         
  -4   4   3      11523.86      12249.75       171.42 o                         
  -3   4   3       3023.74       2855.59        58.34 o                         
  -2   4   3       4211.73       4343.51        97.35 o                         
  -1   4   3       8699.32       8953.93       108.18 o                         
   0   4   3       4073.07       4252.62        62.99 o                         
   1   4   3       1290.25       1215.69        53.55 o                         
   2   4   3        118.96        139.81        51.40 o                         
   3   4   3       2648.64       2107.64        54.32 o                         
   4   4   3       4192.96       4237.21        63.11 o                         
   5   4   3       9863.41       9639.59       184.88 o                         
   6   4   3       5864.86       5879.60       100.35 o                         
   7   4   3      23372.53      22155.88       337.53 o                         
   8   4   3       8156.14       8028.97        86.31 o                         
   9   4   3       3651.00       3422.75        84.14 o                         
  10   4   3       4832.41       4727.85        97.25 o                         
  11   4   3       1994.14       2046.44        63.00 o                         
  12   4   3        293.31        387.38        68.83 o                         
  13   4   3          0.33        153.72        82.45 o                         
  14   4   3       8797.52       8390.21       127.77 o                         
  15   4   3       3491.01       3531.15        82.47 o                         
  16   4   3       1312.82       1336.54       101.20 o                         
  17   4   3        535.63        604.88        85.29 o                         
  18   4   3        720.57        912.22       127.19 o                         
  19   4   3       2114.64       2096.59        59.91 o                         
 -19   5   3         52.41        413.15        89.85 o                         
 -18   5   3        112.78        301.55       106.67 o                         
 -17   5   3          0.54        242.51       122.48 o                         
 -16   5   3       1183.98       1192.28       144.20 o                         
 -15   5   3       3044.42       3144.74        89.59 o                         
 -14   5   3       2310.57       2122.32        62.78 o                         
 -13   5   3        244.60        321.71        52.24 o                         
 -12   5   3       5537.66       5397.83        76.96 o                         
 -11   5   3       2709.42       2507.74        45.77 o                         
 -10   5   3       3566.74       3638.21       126.43 o                         
  -9   5   3         54.96         93.68        43.44 o                         
  -8   5   3        570.45        685.02        76.88 o                         
  -7   5   3       2085.00       2129.77        44.07 o                         
  -6   5   3       1967.39       1766.89        42.09 o                         
  -5   5   3       3214.12       2917.85        54.51 o                         
  -4   5   3       3843.65       3738.95       123.00 o                         
  -3   5   3         17.46         58.19        61.67 o                         
  -2   5   3       9322.73       9063.90        79.30 o                         
  -1   5   3       4862.63       4820.87        62.48 o                         
   0   5   3      32395.87      32486.30       240.61 o                         
   1   5   3       1357.64       1504.63        55.38 o                         
   2   5   3       1351.72       1513.85        50.31 o                         
   3   5   3       1827.71       1787.79        66.81 o                         
   4   5   3      16450.91      17302.76       206.47 o                         
   5   5   3        163.42        333.58        50.55 o                         
   6   5   3       2870.81       3001.79        91.94 o                         
   7   5   3          3.24         96.90        65.06 o                         
   8   5   3       8159.95       8019.41       126.65 o                         
   9   5   3         50.23        200.97        58.75 o                         
  10   5   3      15119.12      14419.61        69.11 o                         
  11   5   3       1321.67       1249.30        72.71 o                         
  12   5   3       2907.56       2794.15       117.70 o                         
  13   5   3          2.59         16.16        54.93 o                         
  14   5   3       9839.47       9943.72       340.77 o                         
  15   5   3        277.20        486.00       107.39 o                         
  16   5   3         86.08         83.15       108.54 o                         
  17   5   3         46.88        280.41        51.24 o                         
  18   5   3        884.51       1132.64        81.52 o                         
 -18   6   3       1421.25       1493.56        80.57 o                         
 -17   6   3          6.69         99.04        79.35 o                         
 -16   6   3        165.44        135.78        59.65 o                         
 -15   6   3          0.73         87.37       110.92 o                         
 -14   6   3        141.29        162.12        34.94 o                         
 -13   6   3        822.82        851.62        37.73 o                         
 -12   6   3       5836.24       5580.35       108.52 o                         
 -11   6   3        101.30         97.80        37.65 o                         
 -10   6   3        135.93        158.14        47.20 o                         
  -9   6   3       1362.20       1358.59        76.31 o                         
  -8   6   3       2070.13       2027.23        65.55 o                         
  -7   6   3       1378.14       1396.82        49.60 o                         
  -6   6   3        802.16        764.83        52.25 o                         
  -5   6   3        405.81        502.45        51.86 o                         
  -4   6   3         40.41        149.49        50.03 o                         
  -3   6   3       3947.52       3743.09        54.76 o                         
  -2   6   3       6171.52       5948.48        77.51 o                         
  -1   6   3       2178.96       2394.05        58.33 o                         
   0   6   3       6993.66       7338.42        86.91 o                         
   1   6   3       9127.55       9004.58       101.41 o                         
   2   6   3         19.74         -1.36        60.57 o                         
   3   6   3        690.34        798.39        72.68 o                         
   4   6   3        352.87        462.43        57.34 o                         
   5   6   3         52.03        182.57        78.44 o                         
   6   6   3        276.41        324.37        79.86 o                         
   7   6   3       5758.61       5661.48        83.40 o                         
   8   6   3         33.26        121.83        52.31 o                         
   9   6   3        663.08        778.03        81.15 o                         
  10   6   3        142.68        201.54       127.67 o                         
  11   6   3       5838.06       5529.97       122.66 o                         
  12   6   3       1107.47        926.90        72.38 o                         
  13   6   3        369.45        345.06        45.12 o                         
  14   6   3        325.22        463.78        85.98 o                         
  15   6   3        980.37       1087.10        75.75 o                         
  16   6   3        114.93          2.66        64.05 o                         
  17   6   3        401.93        526.20       100.43 o                         
 -17   7   3       2257.41       2095.32        91.84 o                         
 -16   7   3          1.15        255.05        96.47 o                         
 -15   7   3       2588.91       2546.99       118.98 o                         
 -14   7   3        207.87        434.16        53.94 o                         
 -13   7   3        102.19         30.58        50.67 o                         
 -12   7   3         65.10        108.12        52.65 o                         
 -11   7   3       4521.32       4280.04        44.56 o                         
 -10   7   3       5224.65       5008.57        99.45 o                         
  -9   7   3          7.33         77.73        46.73 o                         
  -8   7   3       2280.41       2302.45        63.45 o                         
  -7   7   3       1352.90       1455.59        44.51 o                         
  -6   7   3       2112.32       2004.51        65.50 o                         
  -5   7   3         31.94         30.63        62.83 o                         
  -4   7   3         53.28        159.31        44.93 o                         
  -3   7   3        100.98        144.50        48.01 o                         
  -2   7   3       8911.95       8940.64        83.49 o                         
  -1   7   3        416.51        485.43        51.14 o                         
   0   7   3      16246.28      16570.98       242.35 o                         
   1   7   3       3354.39       3396.53        76.29 o                         
   2   7   3       1379.07       1569.07        54.74 o                         
   3   7   3        437.18        643.34        73.11 o                         
   4   7   3       3451.24       3349.83        93.90 o                         
   5   7   3       2287.76       2459.27        51.77 o                         
   6   7   3        260.65        329.21        51.81 o                         
   7   7   3         48.57        140.57        81.45 o                         
   8   7   3       5761.10       5907.95        96.28 o                         
   9   7   3       5692.66       5628.75       160.44 o                         
  10   7   3       1649.78       1476.88       103.94 o                         
  11   7   3         92.49        301.69       105.20 o                         
  12   7   3          2.22         25.17        59.89 o                         
  13   7   3        447.43        555.50        59.20 o                         
  14   7   3        630.16        786.89       119.69 o                         
  15   7   3        347.75        303.14        72.42 o                         
  16   7   3        804.70        995.15       113.10 o                         
  17   7   3        350.08        559.12        89.43 o                         
 -16   8   3        371.82        688.41       128.29 o                         
 -15   8   3        118.08        131.43        83.06 o                         
 -14   8   3        313.26        460.47        57.25 o                         
 -13   8   3        765.74        948.36        92.81 o                         
 -12   8   3         42.46         15.05        53.60 o                         
 -11   8   3         35.01         89.64        67.78 o                         
 -10   8   3        249.45        285.34        55.05 o                         
  -9   8   3       2087.24       2226.55        50.77 o                         
  -8   8   3        276.26        364.04        47.33 o                         
  -7   8   3       7083.78       6966.14        65.35 o                         
  -6   8   3       1060.50       1072.27        42.60 o                         
  -5   8   3        985.95        926.07        50.92 o                         
  -4   8   3        154.43        259.06        45.86 o                         
  -3   8   3       6966.19       6996.31        60.29 o                         
  -2   8   3          4.10        -20.48        41.00 o                         
  -1   8   3       1648.00       1693.55        42.54 o                         
   0   8   3       3506.44       3399.99        70.74 o                         
   1   8   3      10733.01      10656.58       120.06 o                         
   2   8   3         33.03         59.55        46.59 o                         
   3   8   3       2226.70       2120.04        60.87 o                         
   4   8   3        849.36        942.00        60.23 o                         
   5   8   3       9013.02       8584.83        76.89 o                         
   6   8   3        506.52        608.29        86.26 o                         
   7   8   3       3124.85       3084.58        89.50 o                         
   8   8   3        526.41        582.78        45.97 o                         
   9   8   3        874.25        808.60        49.40 o                         
  10   8   3        525.06        780.47        97.02 o                         
  11   8   3        260.81        320.07        59.59 o                         
  12   8   3       1101.62       1005.87        98.29 o                         
  13   8   3         84.87        118.14        42.14 o                         
  14   8   3          0.50         57.45        81.54 o                         
  15   8   3       2201.48       2256.35       146.60 o                         
 -14   9   3         52.45         76.79        60.38 o                         
 -13   9   3         21.30        323.15        75.68 o                         
 -12   9   3         13.54         92.93        83.44 o                         
 -11   9   3        676.63        687.11        37.88 o                         
 -10   9   3         14.99         92.13        60.56 o                         
  -9   9   3        180.37        208.43        43.96 o                         
  -8   9   3        204.31        117.67        58.29 o                         
  -7   9   3        154.85        208.92        39.58 o                         
  -6   9   3       3815.77       3870.62        79.40 o                         
  -5   9   3       4216.94       4000.69        83.53 o                         
  -4   9   3         27.52        -43.53        37.90 o                         
  -3   9   3       2376.33       2291.05        72.02 o                         
  -2   9   3        729.03        807.69        54.14 o                         
  -1   9   3         13.27         76.09        39.81 o                         
   0   9   3        394.80        446.31        39.83 o                         
   1   9   3        879.59        943.22        71.86 o                         
   2   9   3       1821.91       1770.36        47.08 o                         
   3   9   3       1620.91       1626.88        88.83 o                         
   4   9   3       1911.83       1792.56       105.80 o                         
   5   9   3      11440.70      11242.26       173.55 o                         
   6   9   3        931.50        885.95        56.93 o                         
   7   9   3       1959.21       1932.18        99.95 o                         
   8   9   3       1277.13       1419.23        62.16 o                         
   9   9   3        595.46        484.11        59.08 o                         
  10   9   3         15.18         62.25        91.08 o                         
  11   9   3        442.66        417.91        43.44 o                         
  12   9   3        743.39        848.19        72.21 o                         
  13   9   3        877.54        982.80        92.64 o                         
  14   9   3       1739.18       1792.29       107.93 o                         
 -12  10   3       1509.43       1494.11       100.77 o                         
 -11  10   3        348.51        396.07       181.76 o                         
 -10  10   3        685.01        934.95        53.52 o                         
  -9  10   3         30.75         70.32       247.78 o                         
  -8  10   3        137.89        175.35       121.85 o                         
  -7  10   3       4257.38       4101.97        91.83 o                         
  -6  10   3          2.96        130.66        42.13 o                         
  -5  10   3       1300.72       1333.69        86.03 o                         
  -4  10   3         49.58        101.62        50.86 o                         
  -3  10   3      11961.51      11410.87       117.02 o                         
  -2  10   3       1861.01       1757.28        59.81 o                         
  -1  10   3        112.25        236.68        36.03 o                         
   0  10   3        897.13       1078.51        48.51 o                         
   1  10   3       5217.06       5234.87        52.84 o                         
   2  10   3          3.92        -26.62        51.64 o                         
   3  10   3       4922.41       4853.54       136.42 o                         
   4  10   3        258.48        442.66        72.24 o                         
   5  10   3       4418.94       4396.17        60.75 o                         
   6  10   3        273.16        466.31        74.77 o                         
   7  10   3       1052.62       1002.01       100.58 o                         
   8  10   3        384.68        698.08       103.86 o                         
   9  10   3        867.39        966.36        89.04 o                         
  10  10   3        146.24         89.16        47.39 o                         
  11  10   3       2306.05       2123.76        69.76 o                         
  12  10   3         39.39        345.42       142.72 o                         
 -10  11   3          0.41        293.77        56.71 o                         
  -9  11   3         55.14        174.40       148.34 o                         
  -8  11   3        414.40        566.57       189.66 o                         
  -7  11   3         28.78        181.19        48.81 o                         
  -6  11   3        290.43        364.99        63.32 o                         
  -5  11   3       1158.17       1199.50        55.49 o                         
  -4  11   3        332.85        482.13        37.24 o                         
  -3  11   3         87.97         70.12        41.81 o                         
  -2  11   3        344.49        473.19        54.45 o                         
  -1  11   3         61.39         49.36        48.65 o                         
   0  11   3       1513.32       1465.36        44.53 o                         
   1  11   3         20.00         53.50        70.55 o                         
   2  11   3          2.65         61.56        66.67 o                         
   3  11   3        177.51        192.91        45.54 o                         
   4  11   3       7495.52       7408.35       123.31 o                         
   5  11   3        498.75        655.24        71.55 o                         
   6  11   3        149.26        242.06        51.72 o                         
   7  11   3         75.40        160.63        59.55 o                         
   8  11   3       1148.88       1233.96        96.35 o                         
   9  11   3        365.28        447.70        54.06 o                         
  10  11   3       1040.06       1196.06        99.76 o                         
  -7  12   3         23.41         58.32        61.37 o                         
  -6  12   3        379.11        482.47        85.33 o                         
  -5  12   3         79.11         82.38        60.62 o                         
  -4  12   3        592.72        645.87        37.08 o                         
  -3  12   3        265.75        391.61        45.07 o                         
  -2  12   3       5860.15       5409.67       107.89 o                         
  -1  12   3        112.68        180.28        37.25 o                         
   0  12   3        129.88         96.07        49.75 o                         
   1  12   3       3655.58       3712.70        50.69 o                         
   2  12   3        475.10        494.38        67.77 o                         
   3  12   3         66.27         32.40        34.98 o                         
   4  12   3          0.00        144.40        48.15 o                         
   5  12   3         34.88        128.95       137.50 o                         
   6  12   3         97.91        287.12       110.98 o                         
 -20   0   4        579.23       1110.51       227.95 o                         
 -19   0   4       2685.69       2463.50       114.36 o                         
 -18   0   4        860.93       1077.67       129.01 o                         
 -17   0   4        996.81       1015.72        46.50 o                         
 -16   0   4        153.93        383.75       140.22 o                         
 -15   0   4       7723.91       8225.53       190.73 o                         
 -14   0   4         93.12        233.92        61.25 o                         
 -13   0   4        368.61        415.58        52.19 o                         
 -12   0   4       4950.94       4684.02       176.43 o                         
 -11   0   4      36361.78      33950.41       416.26 o                         
 -10   0   4       2836.63       3068.50       138.89 o                         
  -9   0   4       4946.57       4800.39        69.80 o                         
  -8   0   4        891.86        996.88        60.44 o                         
  -7   0   4      14375.44      13853.53       322.17 o                         
  -6   0   4       2286.13       2350.43        69.09 o                         
  -5   0   4       6040.15       5967.66       114.33 o                         
  -4   0   4       6266.69       6677.38        87.57 o                         
  -3   0   4       3283.05       3347.15       106.67 o                         
  -2   0   4      15672.07      17065.59       507.05 o                         
  -1   0   4       2759.85       3131.05       182.47 o                         
   0   0   4      73882.76      87077.71      1768.52 o                         
   1   0   4      10060.74      10335.82       178.31 o                         
   2   0   4      12116.39      12578.07       195.15 o                         
   3   0   4      21440.85      24008.96       198.67 o                         
   4   0   4      22411.92      23202.01       601.82 o                         
   5   0   4      47594.11      54086.59       214.00 o                         
   6   0   4       7868.67       8510.31        94.36 o                         
   7   0   4      29510.41      30744.00       400.62 o                         
   8   0   4      86245.54      87044.38      2223.18 o                         
   9   0   4       3783.49       3354.38        79.45 o                         
  10   0   4      40142.89      40705.47       452.68 o                         
  11   0   4        172.99         68.63        94.56 o                         
  12   0   4       6747.71       6510.63       286.23 o                         
  13   0   4       4940.24       4356.08       167.65 o                         
  14   0   4         93.54        201.95        96.72 o                         
  15   0   4        360.56        646.65       138.03 o                         
  16   0   4       1337.55       1215.75        93.90 o                         
  17   0   4        167.31         -6.08        69.54 o                         
  18   0   4       4484.97       4807.05        73.51 o                         
  19   0   4       4939.68       5098.45        70.48 o                         
  20   0   4        965.64       1086.55        64.65 o                         
 -20   1   4        129.30        319.83        88.61 o                         
 -19   1   4        558.81        578.49        48.40 o                         
 -18   1   4        276.14        409.95        45.75 o                         
 -17   1   4        364.90        370.77        45.36 o                         
 -16   1   4       4696.94       4561.23        72.91 o                         
 -15   1   4        183.21        368.20        52.58 o                         
 -14   1   4        985.63        868.33        36.85 o                         
 -13   1   4       1001.73        973.34        63.90 o                         
 -12   1   4         26.98        142.69        71.96 o                         
 -11   1   4       6379.04       6378.38        63.61 o                         
 -10   1   4          3.94        105.65        64.47 o                         
  -9   1   4        372.96        381.58        68.30 o                         
  -8   1   4         87.79        188.90        43.41 o                         
  -7   1   4       1577.85       1665.74        46.18 o                         
  -6   1   4       2975.50       2956.63        49.12 o                         
  -5   1   4       2254.62       2307.16        56.84 o                         
  -4   1   4        613.85        651.04        49.81 o                         
  -3   1   4        557.02        602.20        51.22 o                         
  -2   1   4         76.52        194.94        59.08 o                         
  -1   1   4       7348.74       8302.95       117.43 o                         
   0   1   4       5476.10       6108.13       106.17 o                         
   1   1   4        118.35        163.46        85.93 o                         
   2   1   4        277.35        481.11       109.48 o                         
   3   1   4       1424.18       1660.01       115.39 o                         
   4   1   4       1567.77       1694.78        93.21 o                         
   5   1   4         45.45         69.41        61.26 o                         
   6   1   4       1687.14       1539.46       100.97 o                         
   7   1   4      11123.89      11629.23       195.48 o                         
   8   1   4       1284.67       1368.36        76.98 o                         
   9   1   4       3745.00       3612.26        79.57 o                         
  10   1   4        283.41        375.65        79.79 o                         
  11   1   4        852.71        837.25        52.37 o                         
  12   1   4        120.30        134.15        96.36 o                         
  13   1   4        138.28        307.23        67.20 o                         
  14   1   4        564.53        524.50        74.42 o                         
  15   1   4       2340.17       2456.24       150.43 o                         
  16   1   4         16.56        256.85       103.99 o                         
  17   1   4         11.09        285.27        98.81 o                         
  18   1   4        513.40        547.32        93.55 o                         
  19   1   4        117.34        137.70        40.84 o                         
  20   1   4       1674.40       1818.35        71.00 o                         
 -20   2   4        100.35        295.19        67.77 o                         
 -19   2   4       3103.17       3098.91        75.11 o                         
 -18   2   4        402.42        501.29        51.25 o                         
 -17   2   4       1296.51       1475.20        74.62 o                         
 -16   2   4       3658.78       3565.72        88.70 o                         
 -15   2   4       4656.33       4555.37        76.42 o                         
 -14   2   4         86.32        138.93        60.90 o                         
 -13   2   4        903.18        876.89        64.36 o                         
 -12   2   4       4108.02       4155.06        62.21 o                         
 -11   2   4       1554.88       1651.62        45.74 o                         
 -10   2   4       6330.64       5986.67        70.35 o                         
  -9   2   4       7469.73       7140.98        53.52 o                         
  -8   2   4        873.14       1010.95        49.52 o                         
  -7   2   4       5665.43       5323.31        74.35 o                         
  -6   2   4      42936.90      43496.82       189.54 o                         
  -5   2   4      24635.71      25454.73       423.59 o                         
  -4   2   4       1717.60       1985.68        57.01 o                         
  -3   2   4        695.66        846.06        55.22 o                         
  -2   2   4      10383.43      10708.60       116.46 o                         
  -1   2   4       4145.88       4845.04       117.66 o                         
   0   2   4      12096.30      12478.10       147.50 o                         
   1   2   4      26201.27      27861.07       226.65 o                         
   2   2   4         80.20        185.92        83.52 o                         
   3   2   4       8151.62       8370.80       182.87 o                         
   4   2   4      58215.55      58790.48       827.19 o                         
   5   2   4       8946.44       8790.69       113.13 o                         
   6   2   4       3812.55       4097.44        85.02 o                         
   7   2   4        669.79        755.71        56.64 o                         
   8   2   4      19175.87      18418.65       314.73 o                         
   9   2   4        235.53        237.30        57.14 o                         
  10   2   4      13837.30      13839.66       131.64 o                         
  11   2   4       1107.37        992.30        72.13 o                         
  12   2   4       6552.44       6445.54        96.22 o                         
  13   2   4       2591.89       2316.47       110.32 o                         
  14   2   4      14050.32      13603.81       226.68 o                         
  15   2   4       1654.69       1563.16        56.53 o                         
  16   2   4        154.23        347.36        41.57 o                         
  17   2   4          6.66        272.73        96.95 o                         
  18   2   4       7886.61       8341.02       206.83 o                         
  19   2   4        890.25       1017.59        89.34 o                         
 -20   3   4         32.81        217.62        51.85 o                         
 -19   3   4        914.15        916.59        79.20 o                         
 -18   3   4         36.03         55.64        62.77 o                         
 -17   3   4         55.46         73.39        33.84 o                         
 -16   3   4       2577.20       2666.18        61.83 o                         
 -15   3   4       3524.64       3350.18       112.26 o                         
 -14   3   4       1182.44       1163.36        77.05 o                         
 -13   3   4       1748.13       1651.71        89.87 o                         
 -12   3   4        139.95        235.65        74.85 o                         
 -11   3   4       2321.88       2313.36        61.01 o                         
 -10   3   4        797.52        873.91        44.64 o                         
  -9   3   4        709.52        894.78        69.93 o                         
  -8   3   4       7940.89       7730.01       143.22 o                         
  -7   3   4        130.75        139.31        42.93 o                         
  -6   3   4       2998.11       2942.81        52.32 o                         
  -5   3   4        996.10        920.04        41.62 o                         
  -4   3   4       5607.17       5154.96        55.75 o                         
  -3   3   4       4655.78       4608.75        86.22 o                         
  -2   3   4       1904.68       2033.23        60.48 o                         
  -1   3   4         65.46        158.47        96.18 o                         
   0   3   4       1515.52       1688.14        92.62 o                         
   1   3   4         44.41         66.03        65.44 o                         
   2   3   4       5694.16       5590.90        83.75 o                         
   3   3   4       2382.08       2412.49        70.22 o                         
   4   3   4        994.54       1042.16        65.63 o                         
   5   3   4       5376.40       5425.08        71.57 o                         
   6   3   4       1092.07       1100.10        55.63 o                         
   7   3   4       2336.10       2223.98        59.12 o                         
   8   3   4        607.37        627.15        51.78 o                         
   9   3   4         77.90        266.65       132.82 o                         
  10   3   4          1.79        161.13        63.90 o                         
  11   3   4        435.87        505.05        67.65 o                         
  12   3   4       3509.34       3579.24       175.38 o                         
  13   3   4         72.52         55.32        69.21 o                         
  14   3   4        186.34        281.34       100.41 o                         
  15   3   4       1841.15       1718.86        75.70 o                         
  16   3   4        269.02        421.72       103.10 o                         
  17   3   4        174.34        403.45        71.15 o                         
  18   3   4         82.95        658.00       250.34 o                         
  19   3   4          3.68        223.40       123.55 o                         
 -19   4   4       1106.62       1063.30        90.61 o                         
 -18   4   4        503.65        553.40        70.55 o                         
 -17   4   4       2245.52       2252.76        39.20 o                         
 -16   4   4        550.78        647.55        52.37 o                         
 -15   4   4       7440.24       7115.33       179.36 o                         
 -14   4   4       1292.05       1448.54        69.10 o                         
 -13   4   4       1871.41       1878.40        76.33 o                         
 -12   4   4          7.28         62.70        52.44 o                         
 -11   4   4      12489.58      12173.94       192.38 o                         
 -10   4   4        700.35        769.99        56.14 o                         
  -9   4   4       5126.31       4948.24        82.59 o                         
  -8   4   4       1805.70       1871.05        75.13 o                         
  -7   4   4       3390.03       3371.28        49.69 o                         
  -6   4   4      25523.65      24598.26       472.27 o                         
  -5   4   4      25104.92      24908.39       171.09 o                         
  -4   4   4        419.36        492.92        51.45 o                         
  -3   4   4        762.41        919.28        49.23 o                         
  -2   4   4       4865.32       4212.71        89.39 o                         
  -1   4   4       3213.20       3183.69        74.50 o                         
   0   4   4       1993.80       1817.33        65.06 o                         
   1   4   4       7327.31       7455.35       141.45 o                         
   2   4   4        450.01        320.88        53.33 o                         
   3   4   4      26454.94      27656.00       333.35 o                         
   4   4   4      11332.49      11548.24       195.60 o                         
   5   4   4      49635.88      50039.75       714.30 o                         
   6   4   4       2648.61       2715.79        53.27 o                         
   7   4   4       2652.41       3009.66        94.77 o                         
   8   4   4       6496.72       6083.34       186.85 o                         
   9   4   4        939.28        840.93        63.64 o                         
  10   4   4       9897.92       9827.15        76.87 o                         
  11   4   4       3363.64       3182.89        53.59 o                         
  12   4   4       7471.32       7180.66       150.27 o                         
  13   4   4       2608.71       2521.34        72.51 o                         
  14   4   4      15439.26      15436.22       246.37 o                         
  15   4   4         22.30        128.36        59.52 o                         
  16   4   4        116.13        222.10        45.53 o                         
  17   4   4          0.58        144.92        77.53 o                         
  18   4   4       1904.67       1819.14       133.40 o                         
  19   4   4        735.32        950.33       158.19 o                         
 -18   5   4        207.54        394.34        32.94 o                         
 -17   5   4        112.80        226.57        41.11 o                         
 -16   5   4       1205.65       1194.77        77.71 o                         
 -15   5   4        230.38        392.59        70.98 o                         
 -14   5   4        520.59        637.33        79.04 o                         
 -13   5   4       3784.30       3413.55        62.20 o                         
 -12   5   4        639.51        714.23        65.34 o                         
 -11   5   4       1077.60       1182.23        53.21 o                         
 -10   5   4        345.59        561.68        55.38 o                         
  -9   5   4       3251.01       3208.81        67.71 o                         
  -8   5   4       2649.04       2436.37        78.11 o                         
  -7   5   4       4988.10       4794.54        47.88 o                         
  -6   5   4       2755.93       2485.97        63.06 o                         
  -5   5   4       7026.00       6830.84       122.12 o                         
  -4   5   4       3920.46       4355.81        79.19 o                         
  -3   5   4      15410.55      15823.91       156.75 o                         
  -2   5   4       1232.08       1109.39        59.30 o                         
  -1   5   4       5446.30       5694.00        77.44 o                         
   0   5   4      16378.10      17088.56       196.58 o                         
   1   5   4       8101.94       8845.11       164.56 o                         
   2   5   4      25172.00      26335.42       225.23 o                         
   3   5   4         29.43        125.53        44.50 o                         
   4   5   4       1485.02       1981.79        63.32 o                         
   5   5   4       8695.84       8632.26       166.11 o                         
   6   5   4      12130.46      12489.36       226.31 o                         
   7   5   4         14.79         78.97        79.84 o                         
   8   5   4        578.98        602.82        50.24 o                         
   9   5   4        184.02        217.65        80.96 o                         
  10   5   4       4346.94       4426.44       108.48 o                         
  11   5   4       3145.08       3137.04       120.66 o                         
  12   5   4        571.80        793.41        94.23 o                         
  13   5   4       3604.58       3761.09       115.12 o                         
  14   5   4        344.26        740.37       155.29 o                         
  15   5   4         49.88        242.13       102.57 o                         
  16   5   4        106.66        211.19        53.10 o                         
  17   5   4       2056.34       2182.61        81.47 o                         
  18   5   4        233.01        336.69        73.27 o                         
 -18   6   4         28.94        370.86       141.25 o                         
 -17   6   4        787.87        774.17        71.16 o                         
 -16   6   4         19.94        329.00       112.72 o                         
 -15   6   4       1970.03       1887.24        80.38 o                         
 -14   6   4        136.84         19.85        49.35 o                         
 -13   6   4         61.26        162.44        66.61 o                         
 -12   6   4       3591.66       3500.50        70.89 o                         
 -11   6   4       4670.29       4497.89       114.47 o                         
 -10   6   4       5545.59       5355.04       148.77 o                         
  -9   6   4         18.32         40.56        53.44 o                         
  -8   6   4        158.41        249.34        62.68 o                         
  -7   6   4       2577.38       2481.30        43.15 o                         
  -6   6   4        296.24        245.98        41.92 o                         
  -5   6   4       2252.43       2073.79        56.78 o                         
  -4   6   4        458.51        552.97        89.67 o                         
  -3   6   4       1163.32       1149.18        63.57 o                         
  -2   6   4       4417.24       4371.91        69.31 o                         
  -1   6   4      31000.98      31951.25       260.20 o                         
   0   6   4       2619.42       2507.86        51.07 o                         
   1   6   4      11928.43      12549.49       160.28 o                         
   2   6   4      12371.58      12389.85       181.27 o                         
   3   6   4         35.15        251.04        65.97 o                         
   4   6   4        876.34        918.92        79.98 o                         
   5   6   4        756.52        889.39        46.76 o                         
   6   6   4        103.12        136.81        57.54 o                         
   7   6   4       1050.31       1073.50       101.72 o                         
   8   6   4       2396.85       2394.94        70.19 o                         
   9   6   4      27253.04      26503.06       428.97 o                         
  10   6   4        187.85        291.47        52.21 o                         
  11   6   4       4067.41       3981.08       170.60 o                         
  12   6   4       1941.42       1958.84        69.32 o                         
  13   6   4       1868.14       1746.88        63.84 o                         
  14   6   4         26.90         79.87       105.11 o                         
  15   6   4       1241.99       1263.13       110.14 o                         
  16   6   4        697.44       1061.09        89.10 o                         
  17   6   4         77.48        156.47       114.80 o                         
 -17   7   4        129.48        141.19       129.49 o                         
 -16   7   4       1675.42       1783.82        91.71 o                         
 -15   7   4        344.24        508.38        76.82 o                         
 -14   7   4        225.75        162.57        61.72 o                         
 -13   7   4        727.77        913.25        59.71 o                         
 -12   7   4       1800.75       1915.25        58.92 o                         
 -11   7   4       1561.76       1518.61        42.12 o                         
 -10   7   4          7.26        242.11        70.31 o                         
  -9   7   4       1639.92       1829.96        90.82 o                         
  -8   7   4       5640.73       5479.87       101.77 o                         
  -7   7   4       1119.30       1212.26        42.37 o                         
  -6   7   4       3340.13       3213.64        51.51 o                         
  -5   7   4        162.98        230.51        45.89 o                         
  -4   7   4       1849.39       1771.21        49.56 o                         
  -3   7   4        133.20         94.27        57.89 o                         
  -2   7   4      17236.12      17127.08       196.75 o                         
  -1   7   4       1529.02       1622.41        44.87 o                         
   0   7   4       1643.82       1647.68        61.73 o                         
   1   7   4        455.31        432.42        44.61 o                         
   2   7   4       7063.60       6983.73       133.81 o                         
   3   7   4          1.51         25.11        52.93 o                         
   4   7   4        305.11        415.43        46.52 o                         
   5   7   4        205.73        180.18        63.33 o                         
   6   7   4       3421.53       3521.74       138.30 o                         
   7   7   4       1745.40       1710.13        51.38 o                         
   8   7   4        891.18        907.53        79.98 o                         
   9   7   4       1062.87        855.04        47.94 o                         
  10   7   4       3268.12       3452.36        74.91 o                         
  11   7   4       1819.25       1730.53        49.21 o                         
  12   7   4         38.84        119.51        89.72 o                         
  13   7   4        195.49        331.36        78.90 o                         
  14   7   4        950.83        879.42        60.53 o                         
  15   7   4       1670.01       1715.23        78.15 o                         
  16   7   4          1.04         60.63        54.06 o                         
 -16   8   4        538.74        608.07        92.55 o                         
 -15   8   4       1626.22       1675.29       111.92 o                         
 -14   8   4        499.00        559.12        71.38 o                         
 -13   8   4        765.47        840.27        82.01 o                         
 -12   8   4          8.08        -76.37        58.75 o                         
 -11   8   4       3962.04       4100.34       140.86 o                         
 -10   8   4        114.10         95.00        49.00 o                         
  -9   8   4       3923.53       3904.39        66.23 o                         
  -8   8   4        210.73        358.50        53.56 o                         
  -7   8   4       8335.92       7900.86        84.64 o                         
  -6   8   4        316.27        350.70        40.94 o                         
  -5   8   4       1823.01       1838.39        42.78 o                         
  -4   8   4        418.54        467.43        45.37 o                         
  -3   8   4       1990.77       1995.59        46.53 o                         
  -2   8   4       1022.19       1100.44        41.75 o                         
  -1   8   4       4675.97       4734.23        65.14 o                         
   0   8   4       3300.40       3369.25        56.69 o                         
   1   8   4         11.73         13.07        80.36 o                         
   2   8   4        286.26        370.58        49.39 o                         
   3   8   4        650.00        774.19        77.37 o                         
   4   8   4       6615.45       6511.69        76.92 o                         
   5   8   4        353.65        718.73       144.14 o                         
   6   8   4       1932.14       1867.80       114.11 o                         
   7   8   4        466.53        535.43        67.44 o                         
   8   8   4       4017.87       3960.69        90.62 o                         
   9   8   4       1526.36       1451.12       100.93 o                         
  10   8   4         14.01         92.58        43.88 o                         
  11   8   4          0.44        -40.36        49.09 o                         
  12   8   4        334.98        543.83       103.55 o                         
  13   8   4          3.21        -51.85        89.50 o                         
  14   8   4       2857.79       2639.80        51.14 o                         
  15   8   4       1089.50       1163.91        77.52 o                         
 -14   9   4        562.56        814.70       132.61 o                         
 -13   9   4         25.37        377.25       149.51 o                         
 -12   9   4       1719.24       1801.51        47.89 o                         
 -11   9   4       1739.76       1566.92        52.38 o                         
 -10   9   4        500.39        699.82        47.69 o                         
  -9   9   4        253.71        205.58        39.51 o                         
  -8   9   4       6394.06       6271.02        94.26 o                         
  -7   9   4        577.25        719.21        72.96 o                         
  -6   9   4        865.83       1013.81        62.49 o                         
  -5   9   4       2325.13       2196.01        45.80 o                         
  -4   9   4       4915.85       4780.00        44.31 o                         
  -3   9   4        114.88        164.16        45.76 o                         
  -2   9   4        759.09        728.87        39.79 o                         
  -1   9   4        850.79        916.68        54.40 o                         
   0   9   4        751.92        863.18        59.74 o                         
   1   9   4       1072.76       1072.91        46.95 o                         
   2   9   4       3655.75       3528.67        50.33 o                         
   3   9   4       2801.57       2670.15        72.88 o                         
   4   9   4        338.28        380.92        86.34 o                         
   5   9   4       8628.91       8197.83       135.60 o                         
   6   9   4       3955.04       4152.66       133.76 o                         
   7   9   4        258.88        344.18        63.84 o                         
   8   9   4         97.38        193.14        43.89 o                         
   9   9   4        581.49        877.52       175.89 o                         
  10   9   4         29.24        282.14        74.85 o                         
  11   9   4        141.23        427.91        74.79 o                         
  12   9   4       2582.00       2471.87        46.44 o                         
  13   9   4          0.91        188.38       118.97 o                         
  14   9   4          0.18        106.04        90.30 o                         
 -12  10   4       2344.77       2200.81        96.49 o                         
 -11  10   4         22.07         45.78        42.10 o                         
 -10  10   4        201.08        203.64        59.82 o                         
  -9  10   4        605.01        623.64        79.13 o                         
  -8  10   4       3225.47       3161.20        51.11 o                         
  -7  10   4        177.19        257.63        48.34 o                         
  -6  10   4       2872.45       2701.96        46.16 o                         
  -5  10   4       2978.72       3126.15        60.38 o                         
  -4  10   4          6.71         42.08        42.99 o                         
  -3  10   4       2066.63       1924.05        44.00 o                         
  -2  10   4        581.66        603.44        42.39 o                         
  -1  10   4       1897.87       1859.33        71.12 o                         
   0  10   4        198.08        276.24        56.51 o                         
   1  10   4        259.91        358.12        82.44 o                         
   2  10   4       1231.67       1167.24        45.28 o                         
   3  10   4       1863.16       1813.60        53.19 o                         
   4  10   4        541.59        559.70        42.55 o                         
   5  10   4       3144.41       2826.18        77.08 o                         
   6  10   4        177.41        147.10        74.81 o                         
   7  10   4         85.32         23.40       161.38 o                         
   8  10   4        457.89        421.09       138.15 o                         
   9  10   4       1100.84       1022.63        39.23 o                         
  10  10   4        344.87        426.63        90.86 o                         
  11  10   4          0.60        169.57        65.08 o                         
  12  10   4        558.77        698.41       133.77 o                         
 -10  11   4         13.72        275.52        59.87 o                         
  -9  11   4       1161.21       1102.65        60.90 o                         
  -8  11   4         94.29        250.96       101.99 o                         
  -7  11   4         70.39        201.25        85.56 o                         
  -6  11   4          0.23         86.26        68.37 o                         
  -5  11   4        160.91        320.05        52.76 o                         
  -4  11   4       1431.87       1538.30        45.97 o                         
  -3  11   4       1811.33       1963.76        64.18 o                         
  -2  11   4       2502.44       2190.26        42.13 o                         
  -1  11   4        757.89        849.94        48.83 o                         
   0  11   4          1.13        154.21        52.96 o                         
   1  11   4       6117.19       5971.93        86.64 o                         
   2  11   4        124.06        147.32        48.34 o                         
   3  11   4        346.50        571.87        95.98 o                         
   4  11   4        213.03        346.38        54.05 o                         
   5  11   4       2975.26       3139.26       121.16 o                         
   6  11   4          9.09        206.70       171.51 o                         
   7  11   4        926.73        948.49        97.13 o                         
   8  11   4       1001.32       1022.55       203.81 o                         
   9  11   4        565.83        444.40       116.66 o                         
  10  11   4        247.41        196.53       121.21 o                         
  -7  12   4       1054.34       1242.52        57.90 o                         
  -6  12   4       1703.39       1630.46        50.99 o                         
  -5  12   4         23.69         81.85        59.71 o                         
  -4  12   4       1556.91       1509.58        40.15 o                         
  -3  12   4        718.75        704.57        35.32 o                         
  -2  12   4       3277.23       3156.63        69.40 o                         
  -1  12   4        118.84        355.43       105.87 o                         
   0  12   4         73.45        123.05        47.46 o                         
   1  12   4       1585.17       1607.77        53.53 o                         
   2  12   4         17.15        146.92        37.10 o                         
   3  12   4         94.68        356.31       109.63 o                         
   4  12   4          0.18        -20.48        60.53 o                         
   5  12   4       1270.15       1263.33       134.75 o                         
   6  12   4        961.73       1004.35        99.69 o                         
 -20   1   5       2485.18       2398.43        61.84 o                         
 -19   1   5         95.34        250.68        66.35 o                         
 -18   1   5        202.38        258.27        30.94 o                         
 -17   1   5        444.32        568.08        56.76 o                         
 -16   1   5       4498.85       4618.09        76.52 o                         
 -15   1   5        590.29        740.25        58.31 o                         
 -14   1   5         29.52        111.29        77.19 o                         
 -13   1   5       2989.86       2901.51        60.73 o                         
 -12   1   5      12182.65      11720.56       200.37 o                         
 -11   1   5       6264.52       5936.21       104.24 o                         
 -10   1   5       9068.04       8957.30       144.77 o                         
  -9   1   5      21811.54      21518.42       239.02 o                         
  -8   1   5       9680.58       9268.73        75.98 o                         
  -7   1   5      13051.41      12546.00        79.61 o                         
  -6   1   5        186.06        316.94        44.56 o                         
  -5   1   5      69678.05      69738.12       735.50 o                         
  -4   1   5       6807.34       6996.65       113.98 o                         
  -3   1   5      18246.90      18918.50       259.60 o                         
  -2   1   5      73415.87      79780.36      1328.85 o                         
  -1   1   5     286056.44     328542.78      8164.36 o                         
   0   1   5       1365.26       1677.53       111.79 o                         
   1   1   5         54.59         95.02       104.41 o                         
   2   1   5       1163.54       1406.25       110.74 o                         
   3   1   5      44903.65      44110.64       609.61 o                         
   4   1   5       5166.83       5499.27       102.93 o                         
   5   1   5      25157.95      25369.36       214.06 o                         
   6   1   5       1000.64       1212.14        86.94 o                         
   7   1   5       5752.46       5876.68        98.48 o                         
   8   1   5      12519.62      12388.75       154.24 o                         
   9   1   5      15709.50      15279.34       106.57 o                         
  10   1   5       9938.40       9511.31       158.07 o                         
  11   1   5       1911.36       1806.74        63.22 o                         
  12   1   5       1974.41       2089.72        53.39 o                         
  13   1   5        890.33       1002.17        98.92 o                         
  14   1   5       6692.59       6972.20        95.50 o                         
  15   1   5        286.69        506.54       110.79 o                         
  16   1   5        541.44        630.64        69.97 o                         
  17   1   5       2025.03       2098.89       124.65 o                         
  18   1   5       7588.13       7896.30       214.87 o                         
  19   1   5        460.93        682.22       104.40 o                         
 -20   2   5       1244.35       1354.84        78.07 o                         
 -19   2   5        617.89        768.99        77.02 o                         
 -18   2   5          1.13        257.13        75.95 o                         
 -17   2   5       4864.59       4745.65       100.00 o                         
 -16   2   5        115.03        242.93        64.92 o                         
 -15   2   5       1370.99       1334.67        66.51 o                         
 -14   2   5        213.48        262.17        56.38 o                         
 -13   2   5       1511.39       1476.22        40.34 o                         
 -12   2   5       6009.18       5910.73       121.50 o                         
 -11   2   5        175.81        260.30        57.31 o                         
 -10   2   5        920.97       1026.84        77.43 o                         
  -9   2   5       1287.43       1244.89        41.81 o                         
  -8   2   5       1690.36       1678.06        62.88 o                         
  -7   2   5       1834.89       1693.54        53.90 o                         
  -6   2   5       3277.34       3118.01        50.45 o                         
  -5   2   5          5.43         -9.93        44.46 o                         
  -4   2   5         29.87        119.79        47.25 o                         
  -3   2   5        238.46        363.25        59.01 o                         
  -2   2   5       1492.24       1509.65        61.56 o                         
  -1   2   5       1482.75       1369.92        98.84 o                         
   0   2   5        717.13        783.00        96.04 o                         
   1   2   5       1357.44       1440.33       107.41 o                         
   2   2   5          0.29         38.93        98.17 o                         
   3   2   5       3316.36       2982.80        86.55 o                         
   4   2   5      15397.08      15520.96        98.79 o                         
   5   2   5       1127.03       1349.99        67.95 o                         
   6   2   5        343.88        450.84        54.01 o                         
   7   2   5       2981.48       3162.96        64.01 o                         
   8   2   5        446.99        354.68        52.06 o                         
   9   2   5       1915.07       1931.18        62.41 o                         
  10   2   5       5781.48       5704.36        83.34 o                         
  11   2   5       3683.42       3616.30        59.58 o                         
  12   2   5          0.15        149.30        77.04 o                         
  13   2   5        321.15        282.73        49.06 o                         
  14   2   5        145.86        360.21        89.32 o                         
  15   2   5       4124.16       4139.25        86.81 o                         
  16   2   5          3.20        236.02       169.95 o                         
  17   2   5       1109.02       1026.85        86.83 o                         
  18   2   5       6524.05       6178.68       160.36 o                         
  19   2   5        181.72        495.55       102.56 o                         
 -19   3   5        814.82        805.83        50.16 o                         
 -18   3   5          0.15        153.28        81.09 o                         
 -17   3   5       3789.76       3827.00        65.92 o                         
 -16   3   5        699.54        831.23        67.96 o                         
 -15   3   5       5823.52       5584.88       101.40 o                         
 -14   3   5         19.20        120.96        87.40 o                         
 -13   3   5         65.45        -51.85        51.97 o                         
 -12   3   5         56.44        176.83        81.86 o                         
 -11   3   5        878.75        907.59        42.84 o                         
 -10   3   5       7325.47       6984.23       100.89 o                         
  -9   3   5        794.26        987.10        44.00 o                         
  -8   3   5        103.45        211.61        50.68 o                         
  -7   3   5      24902.74      24634.79       287.66 o                         
  -6   3   5      25087.15      24880.02       183.63 o                         
  -5   3   5      17527.45      17467.12       274.27 o                         
  -4   3   5       2720.76       3056.33        51.32 o                         
  -3   3   5       2958.45       3005.42        59.84 o                         
  -2   3   5       5171.09       4782.90        68.57 o                         
  -1   3   5       1594.36       1543.10        73.33 o                         
   0   3   5        298.59        446.16        99.45 o                         
   1   3   5       7241.71       7180.02        84.82 o                         
   2   3   5      22892.33      23445.49       219.43 o                         
   3   3   5      32680.12      34810.14       336.63 o                         
   4   3   5      38684.04      37314.30       326.80 o                         
   5   3   5      14948.72      15163.34       143.35 o                         
   6   3   5       4976.41       4979.50       156.54 o                         
   7   3   5        117.71        115.05        61.64 o                         
   8   3   5       4060.70       3888.60        63.76 o                         
   9   3   5       1817.37       1802.50        80.39 o                         
  10   3   5         88.51        107.10        65.52 o                         
  11   3   5       1021.83       1061.51        54.97 o                         
  12   3   5       3798.32       3756.26        97.08 o                         
  13   3   5       6417.54       6136.71       141.43 o                         
  14   3   5      11336.42      11414.87        98.09 o                         
  15   3   5       2882.72       3096.67        82.11 o                         
  16   3   5        101.73        136.05        66.06 o                         
  17   3   5        588.97        572.44       107.50 o                         
  18   3   5       4658.49       4536.75        92.24 o                         
  19   3   5          6.68         97.82        69.63 o                         
 -19   4   5         87.24        274.88        79.43 o                         
 -18   4   5       1316.21       1425.99        84.74 o                         
 -17   4   5         78.77        330.00       126.87 o                         
 -16   4   5         81.74        249.07        90.56 o                         
 -15   4   5        630.39        796.73        58.04 o                         
 -14   4   5          6.33         87.75        46.11 o                         
 -13   4   5        688.53        654.94        50.46 o                         
 -12   4   5       2348.58       2242.91        64.46 o                         
 -11   4   5        661.28        706.65        46.25 o                         
 -10   4   5        202.98        181.74        54.89 o                         
  -9   4   5        624.09        638.61        51.98 o                         
  -8   4   5       3107.78       3025.12        51.93 o                         
  -7   4   5         50.12         68.30        39.79 o                         
  -6   4   5         22.87        157.64        42.46 o                         
  -5   4   5       8818.15       8747.52       104.21 o                         
  -4   4   5       1048.24        995.43        58.83 o                         
  -3   4   5       1434.63       1592.95        50.62 o                         
  -2   4   5       9361.72       9378.84       153.12 o                         
  -1   4   5       5501.93       5635.09        93.84 o                         
   0   4   5       3986.95       4040.46        86.07 o                         
   1   4   5      10697.72      11175.32       215.24 o                         
   2   4   5       7752.91       8468.68       112.56 o                         
   3   4   5         41.04        135.00        52.41 o                         
   4   4   5       4375.42       4666.52        80.99 o                         
   5   4   5        201.53        215.27        57.17 o                         
   6   4   5       9843.94       9992.16       174.74 o                         
   7   4   5        342.37        550.25        97.99 o                         
   8   4   5        277.79        230.92        49.04 o                         
   9   4   5       5407.14       4998.26        87.15 o                         
  10   4   5       4594.97       4261.04        90.82 o                         
  11   4   5        357.95        493.72        79.92 o                         
  12   4   5        953.77       1063.33        97.38 o                         
  13   4   5        246.25        497.97       126.86 o                         
  14   4   5          7.63        223.40       119.99 o                         
  15   4   5         19.04         70.05        62.93 o                         
  16   4   5       1188.76       1228.63        45.15 o                         
  17   4   5          0.17        255.79        77.15 o                         
  18   4   5        118.59         71.36        43.16 o                         
  19   4   5       1461.95       1497.30        95.94 o                         
 -18   5   5         53.37        346.54        41.98 o                         
 -17   5   5        190.20        183.85        74.49 o                         
 -16   5   5       1041.89       1007.74        66.81 o                         
 -15   5   5       4582.27       4384.24        61.96 o                         
 -14   5   5         79.24        307.64        62.45 o                         
 -13   5   5         66.42        142.21        50.17 o                         
 -12   5   5       2837.30       2672.99        63.84 o                         
 -11   5   5       7762.56       7545.67       112.87 o                         
 -10   5   5        305.70        404.45        63.35 o                         
  -9   5   5       5482.81       5201.62        73.80 o                         
  -8   5   5       5232.51       5361.29        77.20 o                         
  -7   5   5        782.99       1117.05       103.92 o                         
  -6   5   5      15512.00      14529.09       160.97 o                         
  -5   5   5       3882.96       3694.52        84.80 o                         
  -4   5   5       1361.72       1455.05        48.26 o                         
  -3   5   5        387.22        368.20        53.83 o                         
  -2   5   5      22747.62      23032.43       357.99 o                         
  -1   5   5      20896.61      21104.55       235.73 o                         
   0   5   5        454.31        438.26        50.57 o                         
   1   5   5       9539.18       9608.08        81.07 o                         
   2   5   5      32550.34      33545.48       372.90 o                         
   3   5   5       2089.99       2267.97        71.48 o                         
   4   5   5        393.37        381.77        45.95 o                         
   5   5   5      11916.33      12184.40       212.27 o                         
   6   5   5       6539.10       6848.48       102.93 o                         
   7   5   5       1672.87       1665.46        87.38 o                         
   8   5   5       9756.16       9440.13       158.94 o                         
   9   5   5      16289.92      16146.48       150.71 o                         
  10   5   5        891.34        830.93        98.11 o                         
  11   5   5        469.60        519.52        83.68 o                         
  12   5   5       2641.51       2733.79        60.34 o                         
  13   5   5       5296.53       5166.55       117.01 o                         
  14   5   5        565.66        607.70        55.40 o                         
  15   5   5        372.79        493.86        75.93 o                         
  16   5   5         21.79        334.23       130.77 o                         
  17   5   5        607.05        804.28        76.13 o                         
  18   5   5       1317.36       1407.73        71.73 o                         
 -18   6   5       3929.18       3757.10        64.21 o                         
 -17   6   5        143.23        287.72        56.74 o                         
 -16   6   5        200.52        262.51        54.36 o                         
 -15   6   5       1574.96       1513.96        95.75 o                         
 -14   6   5       5857.23       5673.73        97.39 o                         
 -13   6   5        169.55        231.29        36.29 o                         
 -12   6   5       6416.50       5871.35        97.98 o                         
 -11   6   5        248.58        422.39        74.54 o                         
 -10   6   5       5932.11       5734.55        92.42 o                         
  -9   6   5         52.40        181.37        47.06 o                         
  -8   6   5         81.44        171.74        54.07 o                         
  -7   6   5       2020.56       1972.83        44.61 o                         
  -6   6   5       2125.02       2215.81        77.04 o                         
  -5   6   5        401.62        533.38        59.73 o                         
  -4   6   5         14.45        110.78        45.13 o                         
  -3   6   5      18837.34      17668.67       323.84 o                         
  -2   6   5        130.24        120.48        43.64 o                         
  -1   6   5       1911.30       1962.30        63.69 o                         
   0   6   5       7957.89       7852.68        88.97 o                         
   1   6   5      10483.59      10435.10       103.51 o                         
   2   6   5        146.20        182.26        51.58 o                         
   3   6   5        981.39       1251.02        61.47 o                         
   4   6   5         90.37        165.11        82.77 o                         
   5   6   5        566.36        534.66        64.43 o                         
   6   6   5         16.97         33.47        71.91 o                         
   7   6   5       4436.37       4112.71        97.72 o                         
   8   6   5       4566.34       4356.61       114.05 o                         
   9   6   5       4345.55       4139.73        78.17 o                         
  10   6   5       5343.55       5161.24       126.94 o                         
  11   6   5       1659.80       1576.65        80.63 o                         
  12   6   5          1.11        -20.62        51.57 o                         
  13   6   5        287.07        243.09        60.97 o                         
  14   6   5         56.78        191.70        62.59 o                         
  15   6   5        110.87        167.49        62.36 o                         
  16   6   5       1109.83       1340.74        66.99 o                         
  17   6   5         18.43        -60.50        61.27 o                         
 -17   7   5        959.51       1256.46        83.87 o                         
 -16   7   5        666.28        777.33        75.81 o                         
 -15   7   5        101.05        183.53       100.77 o                         
 -14   7   5        103.06        167.67        39.71 o                         
 -13   7   5         40.60        265.48        76.71 o                         
 -12   7   5        371.17        457.07        64.50 o                         
 -11   7   5       9502.71       9114.69       155.17 o                         
 -10   7   5       1141.44       1151.81        39.70 o                         
  -9   7   5       4209.05       4148.04        97.36 o                         
  -8   7   5        692.49        814.09        37.36 o                         
  -7   7   5       7643.18       7224.66       114.51 o                         
  -6   7   5        306.27        352.39        46.42 o                         
  -5   7   5       8004.42       7546.00       125.41 o                         
  -4   7   5       1496.16       1480.64        56.56 o                         
  -3   7   5        811.55        846.64        78.92 o                         
  -2   7   5        225.82        347.18        43.62 o                         
  -1   7   5      29913.51      30065.81       299.95 o                         
   0   7   5       3167.38       3194.67        95.62 o                         
   1   7   5        577.00        580.95        45.88 o                         
   2   7   5         41.04         40.03        51.40 o                         
   3   7   5       1732.52       1797.95        57.26 o                         
   4   7   5       1352.00       1381.62        66.72 o                         
   5   7   5         15.59         63.87        97.21 o                         
   6   7   5       3409.13       3146.80        56.85 o                         
   7   7   5       6111.81       5839.71       113.86 o                         
   8   7   5       1887.69       1923.63        68.36 o                         
   9   7   5       7955.16       7921.53       105.86 o                         
  10   7   5        674.75        864.17        80.68 o                         
  11   7   5        366.51        375.16        78.98 o                         
  12   7   5       1006.71       1109.32        84.58 o                         
  13   7   5        147.07        544.96       139.70 o                         
  14   7   5        890.91        888.24        47.63 o                         
  15   7   5       2153.49       1982.13       130.72 o                         
  16   7   5        229.71        548.12        78.09 o                         
 -16   8   5        424.22        614.87        63.14 o                         
 -15   8   5          3.83        196.74        75.86 o                         
 -14   8   5        902.10       1013.51        99.41 o                         
 -13   8   5        177.92        367.65        97.04 o                         
 -12   8   5          1.74        -21.46        55.51 o                         
 -11   8   5         73.79        212.26        58.16 o                         
 -10   8   5        569.58        621.24        71.09 o                         
  -9   8   5       1633.38       1601.40        50.03 o                         
  -8   8   5       3731.26       3630.56        91.49 o                         
  -7   8   5       3056.78       3059.34        63.02 o                         
  -6   8   5        337.18        503.26        91.27 o                         
  -5   8   5       3985.64       3688.67       101.06 o                         
  -4   8   5          6.34         34.24        44.77 o                         
  -3   8   5       2802.20       2788.09        41.34 o                         
  -2   8   5        693.55        706.01        57.50 o                         
  -1   8   5       1758.50       1792.33        40.74 o                         
   0   8   5       3773.53       3764.88        61.14 o                         
   1   8   5      18848.58      18279.95       213.93 o                         
   2   8   5          2.11        128.06        50.24 o                         
   3   8   5       1822.04       1617.45        98.03 o                         
   4   8   5        364.85        654.44       105.88 o                         
   5   8   5      11251.86      10871.87       133.77 o                         
   6   8   5         14.00         59.72        99.16 o                         
   7   8   5       4283.91       4167.85       114.56 o                         
   8   8   5        205.41        285.41        41.76 o                         
   9   8   5       1904.77       2074.88        96.05 o                         
  10   8   5        581.98        950.58       186.43 o                         
  11   8   5        842.89        750.02        72.26 o                         
  12   8   5       1254.22       1412.33        56.39 o                         
  13   8   5        978.93       1085.70        85.48 o                         
  14   8   5         71.38         89.54        64.04 o                         
  15   8   5       4402.35       4081.51       135.75 o                         
 -14   9   5        323.29        436.33        60.67 o                         
 -13   9   5        763.19        652.00        59.87 o                         
 -12   9   5        342.72        557.49        40.52 o                         
 -11   9   5       2746.38       2646.19        74.20 o                         
 -10   9   5         50.49        209.37        54.65 o                         
  -9   9   5         24.10        191.67        57.99 o                         
  -8   9   5       1085.73       1039.19        62.55 o                         
  -7   9   5        961.21       1037.14        45.49 o                         
  -6   9   5       6744.12       6181.34        83.54 o                         
  -5   9   5        218.62        312.21        37.12 o                         
  -4   9   5       1656.78       1709.11        42.51 o                         
  -3   9   5          0.47        117.18        48.83 o                         
  -2   9   5        640.58        735.16        38.01 o                         
  -1   9   5        146.04         65.62        37.30 o                         
   0   9   5       4065.33       3977.81        69.96 o                         
   1   9   5        120.75        104.27        45.58 o                         
   2   9   5       3734.49       3602.48        49.11 o                         
   3   9   5          3.94         87.70        45.38 o                         
   4   9   5       8424.30       8117.88        69.72 o                         
   5   9   5        717.78        829.25       156.69 o                         
   6   9   5        249.48        381.63       118.69 o                         
   7   9   5       2041.32       2066.08        52.47 o                         
   8   9   5       3732.73       3782.90        50.73 o                         
   9   9   5         48.76        116.38       110.34 o                         
  10   9   5         30.09        -23.92        63.47 o                         
  11   9   5        506.51        464.78        41.85 o                         
  12   9   5       4074.08       4232.46       110.40 o                         
  13   9   5         58.79        256.84        39.64 o                         
  14   9   5       1173.38       1343.86       133.89 o                         
 -12  10   5        581.26        684.79        63.82 o                         
 -11  10   5         49.03        289.64       135.80 o                         
 -10  10   5        298.24        322.54        60.49 o                         
  -9  10   5       1248.86       1204.32        50.28 o                         
  -8  10   5       4288.11       3891.96        53.95 o                         
  -7  10   5        215.68        373.62        91.24 o                         
  -6  10   5       1472.18       1580.26        39.62 o                         
  -5  10   5       4499.49       4575.54        85.88 o                         
  -4  10   5       2558.69       2455.76        38.52 o                         
  -3  10   5         38.66         84.51        56.79 o                         
  -2  10   5       1638.71       1584.39        44.12 o                         
  -1  10   5         68.80        157.94        51.72 o                         
   0  10   5        531.16        488.24        61.30 o                         
   1  10   5        359.46        368.10        66.48 o                         
   2  10   5       5727.67       5617.85       116.72 o                         
   3  10   5        178.88        155.08        42.75 o                         
   4  10   5         56.39         38.60        60.49 o                         
   5  10   5       2016.09       2116.65       127.94 o                         
   6  10   5       2626.57       2578.79        63.92 o                         
   7  10   5        543.83        551.18       286.71 o                         
   8  10   5         16.43       -100.08        89.02 o                         
   9  10   5        512.61        513.58        42.22 o                         
  10  10   5         72.46        294.10        63.57 o                         
  11  10   5       1725.40       1851.98        69.79 o                         
  12  10   5       1341.94       1391.93        69.46 o                         
 -10  11   5         20.73         95.68       150.66 o                         
  -9  11   5         56.82        -13.19        79.62 o                         
  -8  11   5          6.17          5.43        46.31 o                         
  -7  11   5          2.89        -27.38        73.62 o                         
  -6  11   5       1353.71       1291.61        39.25 o                         
  -5  11   5        266.22        415.01        41.13 o                         
  -4  11   5        142.41        198.84        35.64 o                         
  -3  11   5        635.83        617.12        44.89 o                         
  -2  11   5        772.75        836.08        71.74 o                         
  -1  11   5          3.14         63.73        61.60 o                         
   0  11   5        464.54        506.41        55.17 o                         
   1  11   5        800.79        761.68        47.87 o                         
   2  11   5       1736.67       1855.01        85.08 o                         
   3  11   5         62.01        135.73        87.54 o                         
   4  11   5        576.34        470.61        58.35 o                         
   5  11   5        350.69        503.48        50.30 o                         
   6  11   5        267.85        259.51        49.28 o                         
   7  11   5         61.38        180.55        71.82 o                         
   8  11   5         56.73        287.33       178.46 o                         
   9  11   5       1562.37       1491.99       241.76 o                         
  -6  12   5          2.54        237.69        71.38 o                         
  -5  12   5          8.76         61.18        51.16 o                         
  -4  12   5       1876.36       1804.27        55.57 o                         
  -3  12   5       1287.26       1238.99        44.64 o                         
  -2  12   5       1835.65       1798.99        40.63 o                         
  -1  12   5        183.52        450.35       102.86 o                         
   0  12   5       1866.87       1735.60        50.42 o                         
   1  12   5       1288.11       1356.53        70.59 o                         
   2  12   5       1039.01       1174.52        66.46 o                         
   3  12   5        569.40        666.38        51.37 o                         
   4  12   5        415.22        438.53        77.19 o                         
   5  12   5        535.81        626.32        62.13 o                         
   6  12   5        376.25        525.63        62.49 o                         
 -20   0   6         94.31        140.56        66.49 o                         
 -19   0   6        746.05       1018.77        68.06 o                         
 -18   0   6        641.09        817.73        91.17 o                         
 -17   0   6      13342.50      13487.04       291.01 o                         
 -16   0   6        397.40        492.95        72.63 o                         
 -15   0   6       7449.38       6630.15       174.53 o                         
 -14   0   6         15.82        154.59        78.00 o                         
 -13   0   6       6343.21       6549.40       114.75 o                         
 -12   0   6       3125.66       3100.67        82.24 o                         
 -11   0   6      28180.54      27304.58       592.98 o                         
 -10   0   6       8599.83       8438.18       187.66 o                         
  -9   0   6       5980.57       5990.01       137.46 o                         
  -8   0   6       3195.63       3150.37        58.61 o                         
  -7   0   6        230.57        142.77        63.55 o                         
  -6   0   6      11567.87      11417.15        85.63 o                         
  -5   0   6         82.26        261.07        51.18 o                         
  -4   0   6      15392.52      16502.40       270.04 o                         
  -3   0   6      22531.67      23633.09       317.76 o                         
  -2   0   6     110444.26     122572.23      1781.63 o                         
  -1   0   6     183153.77     206607.20      3999.69 o                         
   0   0   6      12678.04      13619.94       191.80 o                         
   1   0   6       6560.14       7003.99       168.40 o                         
   2   0   6       9545.68       9255.24       171.83 o                         
   3   0   6      11439.67      10642.99       239.01 o                         
   4   0   6         13.60        -12.77       114.54 o                         
   5   0   6      14982.25      15483.14       201.00 o                         
   6   0   6       2235.72       2161.90        96.42 o                         
   7   0   6      22953.60      23575.14       367.48 o                         
   8   0   6      36069.32      35199.24       667.34 o                         
   9   0   6      24320.44      23117.04       554.79 o                         
  10   0   6       6875.11       6699.19       130.11 o                         
  11   0   6       1742.15       1846.37       156.55 o                         
  12   0   6       1019.11       1205.92       213.52 o                         
  13   0   6       1622.43       1549.81       100.69 o                         
  14   0   6       2281.39       2402.31        60.67 o                         
  15   0   6          0.66        -84.46       141.01 o                         
  16   0   6          9.63        -38.98       104.75 o                         
  17   0   6        212.99        255.29        70.97 o                         
  18   0   6       9181.60       9296.56       133.94 o                         
  19   0   6       3749.29       3632.64       161.92 o                         
 -20   1   6         87.21        202.66        42.27 o                         
 -19   1   6         25.62        236.63        78.39 o                         
 -18   1   6        316.62        446.69        64.37 o                         
 -17   1   6       5101.27       4907.62        99.24 o                         
 -16   1   6        153.32        264.50        49.88 o                         
 -15   1   6        386.04        410.35        39.84 o                         
 -14   1   6         73.52        112.98        42.78 o                         
 -13   1   6       1143.56       1324.40        64.16 o                         
 -12   1   6       4059.89       3945.88        56.06 o                         
 -11   1   6       2342.57       2168.65        53.45 o                         
 -10   1   6        719.36        894.87        57.06 o                         
  -9   1   6       4671.61       4400.51        77.23 o                         
  -8   1   6       3486.40       3517.95        80.53 o                         
  -7   1   6       2998.57       3105.74        45.67 o                         
  -6   1   6       3605.64       3249.03        66.48 o                         
  -5   1   6       5096.89       4759.65        54.50 o                         
  -4   1   6       3413.73       3334.27        53.70 o                         
  -3   1   6        393.80        368.73        46.45 o                         
  -2   1   6       1374.18       1352.67        68.02 o                         
  -1   1   6      43929.65      47075.74       259.74 o                         
   0   1   6       4539.12       5113.29       117.88 o                         
   1   1   6       1943.40       2183.48       106.40 o                         
   2   1   6       6783.99       6809.08       160.62 o                         
   3   1   6      15354.53      15020.44       136.65 o                         
   4   1   6       8953.06       9286.72       102.27 o                         
   5   1   6      11104.51      12335.15       199.20 o                         
   6   1   6          5.01         29.21        56.38 o                         
   7   1   6       4618.95       4320.47        67.91 o                         
   8   1   6       7650.38       7615.73        89.89 o                         
   9   1   6          3.38        109.89        58.90 o                         
  10   1   6        294.72        396.36       101.07 o                         
  11   1   6         40.67        208.27       107.59 o                         
  12   1   6         94.57         32.10        65.03 o                         
  13   1   6        545.16        651.55       111.02 o                         
  14   1   6       3601.15       3491.74        52.11 o                         
  15   1   6        162.07        136.39        71.69 o                         
  16   1   6        368.56        534.18        66.64 o                         
  17   1   6         94.08        162.15        88.09 o                         
  18   1   6       1163.51       1271.87       101.40 o                         
  19   1   6        357.74        498.48        40.59 o                         
 -20   2   6        622.04        792.30        58.68 o                         
 -19   2   6        364.47        463.61        95.39 o                         
 -18   2   6         15.22        183.39        68.44 o                         
 -17   2   6       8326.57       8442.70       134.65 o                         
 -16   2   6        984.92       1090.32        76.37 o                         
 -15   2   6       3742.78       3631.85        74.10 o                         
 -14   2   6          8.70         25.25        37.41 o                         
 -13   2   6        529.13        606.70        56.72 o                         
 -12   2   6       2145.01       2221.57        41.11 o                         
 -11   2   6       6807.59       6597.93        95.54 o                         
 -10   2   6       5246.09       5110.64       112.30 o                         
  -9   2   6        971.51       1081.92        53.73 o                         
  -8   2   6        204.55        308.65        42.82 o                         
  -7   2   6      28815.44      29423.86       288.56 o                         
  -6   2   6      12737.23      12333.64       128.76 o                         
  -5   2   6       4270.37       3835.87        57.89 o                         
  -4   2   6        352.24        471.30        49.80 o                         
  -3   2   6       2734.59       3102.60        61.11 o                         
  -2   2   6       9814.61       9296.28       123.04 o                         
  -1   2   6      16827.89      17099.97       427.70 o                         
   0   2   6       2887.64       3168.64       143.32 o                         
   1   2   6       1704.94       1308.66        92.42 o                         
   2   2   6      24426.74      23468.25       145.49 o                         
   3   2   6      13059.05      12744.04       153.42 o                         
   4   2   6      27869.95      27331.57       304.50 o                         
   5   2   6      19059.65      18713.70       307.39 o                         
   6   2   6       7764.32       7660.74       123.46 o                         
   7   2   6       1606.26       1573.54        80.36 o                         
   8   2   6       6787.13       6572.80       100.62 o                         
   9   2   6      10165.64       9547.75       128.56 o                         
  10   2   6      10235.82       9947.41       135.58 o                         
  11   2   6      11083.21      10786.42       146.76 o                         
  12   2   6       8267.83       8156.71       109.55 o                         
  13   2   6       3301.77       3178.61       104.72 o                         
  14   2   6       4469.22       4540.95        69.17 o                         
  15   2   6       4859.44       4792.75        91.26 o                         
  16   2   6       2511.64       2423.23       134.58 o                         
  17   2   6        592.06        663.98        66.57 o                         
  18   2   6       1438.01       1365.89        43.54 o                         
  19   2   6       1628.18       1928.03       112.04 o                         
 -19   3   6          7.68        121.63        81.33 o                         
 -18   3   6        244.23        440.03        50.27 o                         
 -17   3   6        913.56        920.74        36.74 o                         
 -16   3   6        479.00        521.33        39.09 o                         
 -15   3   6        175.14        223.63        64.01 o                         
 -14   3   6        559.05        664.24       102.99 o                         
 -13   3   6       1051.89       1138.10        64.59 o                         
 -12   3   6         86.46        193.73        63.81 o                         
 -11   3   6          8.94         88.78        62.12 o                         
 -10   3   6         45.00        152.76        46.30 o                         
  -9   3   6       3882.13       3875.82        76.43 o                         
  -8   3   6         66.29        153.33        45.01 o                         
  -7   3   6       5284.35       4899.79       104.55 o                         
  -6   3   6       2664.53       2717.85        73.81 o                         
  -5   3   6       1895.65       1972.09        48.66 o                         
  -4   3   6       5064.53       5216.19        61.01 o                         
  -3   3   6       5033.01       5071.66        75.85 o                         
  -2   3   6       2920.35       2729.01        63.64 o                         
  -1   3   6      13651.23      14224.39       338.93 o                         
   0   3   6       4371.71       4367.86       140.37 o                         
   1   3   6          5.53        -35.32        73.59 o                         
   2   3   6       6296.29       6337.25        79.09 o                         
   3   3   6      12158.10      12961.92       239.94 o                         
   4   3   6      15207.65      16291.48       410.84 o                         
   5   3   6       1492.51       1659.73        61.24 o                         
   6   3   6       3960.85       3686.03        85.25 o                         
   7   3   6          5.43         66.64        55.79 o                         
   8   3   6       3749.77       3804.36        55.74 o                         
   9   3   6       7773.03       7491.13       111.44 o                         
  10   3   6       5149.42       5089.83        78.66 o                         
  11   3   6        737.78        841.39        54.82 o                         
  12   3   6        270.48        328.64        49.56 o                         
  13   3   6       3934.45       3830.23        53.84 o                         
  14   3   6       4232.83       4213.93       194.39 o                         
  15   3   6        519.81        615.59        64.49 o                         
  16   3   6          0.21        211.77        76.82 o                         
  17   3   6       1004.61       1105.30        62.62 o                         
  18   3   6        209.93        288.12        87.68 o                         
  19   3   6         22.08         91.16        45.25 o                         
 -19   4   6        195.53        249.37        49.63 o                         
 -18   4   6          5.52         57.45        48.46 o                         
 -17   4   6       2122.23       2262.71       116.22 o                         
 -16   4   6       3727.63       3511.97        73.56 o                         
 -15   4   6       3161.56       3203.19        87.95 o                         
 -14   4   6        786.91        848.14        65.47 o                         
 -13   4   6       1135.24       1187.39        55.33 o                         
 -12   4   6       3013.67       2906.87        88.35 o                         
 -11   4   6       4086.40       3993.21       127.43 o                         
 -10   4   6         25.82         45.75        43.39 o                         
  -9   4   6        777.36        848.75        58.59 o                         
  -8   4   6        577.88        578.18        55.37 o                         
  -7   4   6       4607.22       4227.54        56.74 o                         
  -6   4   6      24933.80      25864.32       388.28 o                         
  -5   4   6       3576.47       3560.66        56.98 o                         
  -4   4   6       1302.30       1356.28        47.31 o                         
  -3   4   6        361.57        235.87        41.94 o                         
  -2   4   6      10980.97      11242.06        91.99 o                         
  -1   4   6        636.23        984.92        62.90 o                         
   0   4   6      12179.38      12317.54       182.22 o                         
   1   4   6       2203.02       2243.75        70.09 o                         
   2   4   6       9453.70       9525.65       163.74 o                         
   3   4   6       9467.37       9159.92        88.04 o                         
   4   4   6      20891.67      20405.01       123.84 o                         
   5   4   6       4215.64       4039.07        61.60 o                         
   6   4   6       7222.04       7404.39       157.85 o                         
   7   4   6       1403.70       1500.63        77.18 o                         
   8   4   6      13081.43      12282.06       122.88 o                         
   9   4   6       1106.28       1075.75        60.99 o                         
  10   4   6       3218.07       2961.30        71.20 o                         
  11   4   6       4549.35       4329.57        57.07 o                         
  12   4   6      14142.88      13858.09       224.47 o                         
  13   4   6       2100.22       1906.78        53.00 o                         
  14   4   6       2289.91       2087.67        67.51 o                         
  15   4   6       3294.41       3319.87        95.31 o                         
  16   4   6       4979.57       4930.14       101.37 o                         
  17   4   6         55.30        209.50        56.42 o                         
  18   4   6         60.05        411.38        82.81 o                         
 -18   5   6         63.34        236.52        66.82 o                         
 -17   5   6         56.73        120.18        66.67 o                         
 -16   5   6         70.23        301.51        48.80 o                         
 -15   5   6         59.96        335.01        49.68 o                         
 -14   5   6       1958.07       1903.60        36.86 o                         
 -13   5   6        118.46         56.04        55.03 o                         
 -12   5   6      15034.87      14306.10       278.73 o                         
 -11   5   6       1037.28       1062.15        42.58 o                         
 -10   5   6       3455.14       3231.38        92.87 o                         
  -9   5   6        674.01        751.10        53.26 o                         
  -8   5   6       8628.66       8327.01       122.87 o                         
  -7   5   6       5108.84       4871.18        57.48 o                         
  -6   5   6        487.79        438.07        42.38 o                         
  -5   5   6        270.81        423.13        64.86 o                         
  -4   5   6      23842.89      23722.85       340.01 o                         
  -3   5   6        786.42        908.88        65.33 o                         
  -2   5   6       5840.51       5817.66        56.93 o                         
  -1   5   6         27.03        122.05        52.82 o                         
   0   5   6       6594.76       6375.93        70.43 o                         
   1   5   6         78.06        300.23       126.58 o                         
   2   5   6       2579.35       2467.74        54.67 o                         
   3   5   6       1549.71       1698.40        53.77 o                         
   4   5   6       1094.42       1160.49        70.21 o                         
   5   5   6        151.62        329.07        69.72 o                         
   6   5   6       5184.93       4534.80       123.76 o                         
   7   5   6        331.04        191.87        62.08 o                         
   8   5   6       1329.33       1277.69        52.13 o                         
   9   5   6       3333.99       3312.87       134.01 o                         
  10   5   6       1966.79       2098.87       141.35 o                         
  11   5   6       1710.43       1555.03        71.57 o                         
  12   5   6        180.07        448.86       106.01 o                         
  13   5   6        356.71        594.65        41.60 o                         
  14   5   6          4.06        159.62        90.29 o                         
  15   5   6         44.72        206.98        56.83 o                         
  16   5   6        357.51        418.05        62.89 o                         
  17   5   6        169.98        370.12        98.42 o                         
  18   5   6        447.95        640.40        51.78 o                         
 -18   6   6        348.05        608.53        87.01 o                         
 -17   6   6       1293.55       1148.34        55.39 o                         
 -16   6   6         91.93        144.78        39.17 o                         
 -15   6   6       3165.90       3097.68        94.67 o                         
 -14   6   6         71.39         92.02        49.95 o                         
 -13   6   6       1902.87       1913.34        45.32 o                         
 -12   6   6        207.38        272.37        61.05 o                         
 -11   6   6      19000.36      18627.01       332.21 o                         
 -10   6   6        382.17        540.61        57.64 o                         
  -9   6   6         43.52        187.90        82.10 o                         
  -8   6   6       1878.94       1814.98        51.72 o                         
  -7   6   6      11092.05      10309.54       161.42 o                         
  -6   6   6       3458.80       3603.84       131.80 o                         
  -5   6   6       9962.01       9990.76       181.57 o                         
  -4   6   6        642.94        669.45        67.89 o                         
  -3   6   6      11082.98      10605.70       156.33 o                         
  -2   6   6       3924.44       3927.21        57.54 o                         
  -1   6   6      28229.22      27224.10       561.34 o                         
   0   6   6       3918.97       3773.41        78.63 o                         
   1   6   6        325.43        392.42        50.07 o                         
   2   6   6        487.02        521.61        59.30 o                         
   3   6   6       2665.68       2976.40        82.73 o                         
   4   6   6        434.44        469.20        46.59 o                         
   5   6   6        223.83        204.10        76.28 o                         
   6   6   6         69.12        103.02        72.09 o                         
   7   6   6       3940.57       3585.99        52.19 o                         
   8   6   6      13499.51      13289.68       144.49 o                         
   9   6   6       6051.91       6213.31       164.45 o                         
  10   6   6       1651.34       1764.73        82.07 o                         
  11   6   6        201.86        405.28        68.38 o                         
  12   6   6       2949.08       2994.60        84.36 o                         
  13   6   6         47.64        295.24        84.14 o                         
  14   6   6        327.10        141.18        48.53 o                         
  15   6   6        294.41        198.25        71.89 o                         
  16   6   6       1153.41       1185.59        44.74 o                         
  17   6   6         18.82         -4.60        46.31 o                         
 -17   7   6        533.90        729.55        56.12 o                         
 -16   7   6        648.40        737.82        81.93 o                         
 -15   7   6        391.05        442.44        52.61 o                         
 -14   7   6        105.05        153.02        56.25 o                         
 -13   7   6       1804.87       1927.64        96.79 o                         
 -12   7   6        662.18        712.43        67.54 o                         
 -11   7   6       2359.17       2098.83        84.56 o                         
 -10   7   6       1798.53       1785.16       102.00 o                         
  -9   7   6        365.86        420.94        43.57 o                         
  -8   7   6       5241.00       5012.37        92.36 o                         
  -7   7   6       2288.49       2075.57        44.93 o                         
  -6   7   6       3997.91       4003.69        76.47 o                         
  -5   7   6       1720.49       1714.41        54.19 o                         
  -4   7   6       5476.80       4987.83        95.73 o                         
  -3   7   6        230.92        362.06        47.73 o                         
  -2   7   6      11383.03      11329.31        84.59 o                         
  -1   7   6      16744.89      16074.03       124.06 o                         
   0   7   6         29.15         -1.57        42.46 o                         
   1   7   6       2469.58       2490.22        89.60 o                         
   2   7   6        885.09        925.96        91.35 o                         
   3   7   6        229.20        144.12        59.35 o                         
   4   7   6        131.72        338.62       127.54 o                         
   5   7   6        406.33        587.28        62.34 o                         
   6   7   6       4949.47       5130.49        54.41 o                         
   7   7   6          9.26         95.64        96.30 o                         
   8   7   6       3655.82       3618.27       118.09 o                         
   9   7   6        932.85       1155.13        72.75 o                         
  10   7   6       2191.27       2217.24        51.89 o                         
  11   7   6         56.67         81.04        68.30 o                         
  12   7   6       1290.62       1424.87        73.41 o                         
  13   7   6       1694.81       1702.09       106.60 o                         
  14   7   6        503.11        495.72        96.50 o                         
  15   7   6         68.54        137.97        57.03 o                         
  16   7   6        785.68        950.83       114.68 o                         
 -15   8   6          1.19         63.90        83.43 o                         
 -14   8   6        385.03        606.25       107.44 o                         
 -13   8   6         34.15         -0.25        48.94 o                         
 -12   8   6        206.75        265.76        51.18 o                         
 -11   8   6       2224.56       2223.72        53.11 o                         
 -10   8   6       1734.90       1746.54        79.28 o                         
  -9   8   6        686.91        816.81        46.11 o                         
  -8   8   6      10047.20       9696.61       129.47 o                         
  -7   8   6          7.98         73.04        52.88 o                         
  -6   8   6       3001.28       2780.51        64.26 o                         
  -5   8   6       2154.56       2171.59        61.04 o                         
  -4   8   6       1176.85       1270.44        48.70 o                         
  -3   8   6        199.81        176.10        35.23 o                         
  -2   8   6       1298.79       1311.41        60.85 o                         
  -1   8   6      11978.41      11507.80       130.75 o                         
   0   8   6       2801.58       2830.76        47.97 o                         
   1   8   6       8798.15       8825.98       101.08 o                         
   2   8   6       6080.08       5941.43       109.85 o                         
   3   8   6       6720.96       6424.64        76.24 o                         
   4   8   6        290.22        305.18        61.03 o                         
   5   8   6      15473.70      14757.29       229.57 o                         
   6   8   6       2701.37       2879.68        80.13 o                         
   7   8   6       1461.39       1491.56        54.93 o                         
   8   8   6       1085.44       1152.90        78.32 o                         
   9   8   6       1573.51       1387.95        55.05 o                         
  10   8   6        122.93        148.40        80.59 o                         
  11   8   6       2270.98       2119.50        78.03 o                         
  12   8   6        886.00       1092.64        52.66 o                         
  13   8   6       3607.68       3605.68        78.96 o                         
  14   8   6          5.70        158.60        79.05 o                         
  15   8   6       2219.10       2380.83       101.46 o                         
 -14   9   6       2164.39       2174.38        82.63 o                         
 -13   9   6         92.15        127.71        55.09 o                         
 -12   9   6         33.60        179.96        45.93 o                         
 -11   9   6         24.72        -40.39        37.49 o                         
 -10   9   6        126.77        264.01        41.55 o                         
  -9   9   6       1794.31       1747.00        64.15 o                         
  -8   9   6       3756.65       3688.59        40.81 o                         
  -7   9   6        941.15       1114.34        89.84 o                         
  -6   9   6        198.39        515.32       116.76 o                         
  -5   9   6       3971.35       3797.18        54.39 o                         
  -4   9   6        569.38        626.86        56.23 o                         
  -3   9   6        208.76        205.55        37.35 o                         
  -2   9   6         11.25         96.54        75.55 o                         
  -1   9   6        778.38        858.43        63.76 o                         
   0   9   6         14.20         44.68        36.67 o                         
   1   9   6         14.90          5.69        42.12 o                         
   2   9   6      10343.11      10243.00       150.31 o                         
   3   9   6         73.89         91.78        47.12 o                         
   4   9   6        519.37        503.82        59.32 o                         
   5   9   6      18625.57      17879.28       211.11 o                         
   6   9   6        308.76        104.31        93.39 o                         
   7   9   6        132.57        339.63        79.14 o                         
   8   9   6        998.01       1295.52       101.06 o                         
   9   9   6         23.87        -32.95        75.28 o                         
  10   9   6          1.34        198.80        74.74 o                         
  11   9   6       1979.86       1972.84        67.90 o                         
  12   9   6        144.69        225.50        65.91 o                         
  13   9   6         81.02        223.03        95.38 o                         
 -12  10   6        486.57        603.48        64.00 o                         
 -11  10   6        435.30        511.94        91.50 o                         
 -10  10   6        292.92        702.90       174.68 o                         
  -9  10   6         90.52        -14.29        67.53 o                         
  -8  10   6        321.90        348.41        43.20 o                         
  -7  10   6       1457.81       1418.74        47.34 o                         
  -6  10   6        157.64        317.70        38.67 o                         
  -5  10   6       5600.95       5278.32        92.16 o                         
  -4  10   6         33.13        359.68        78.81 o                         
  -3  10   6         16.54         61.57        52.63 o                         
  -2  10   6        761.57        846.10        40.93 o                         
  -1  10   6        424.80        386.19        38.87 o                         
   0  10   6         72.83        157.53        56.78 o                         
   1  10   6        243.41        369.31        42.56 o                         
   2  10   6        709.65        762.43        45.51 o                         
   3  10   6       2015.35       1968.38        86.42 o                         
   4  10   6       1599.43       1693.87        77.35 o                         
   5  10   6        866.74        897.96        71.08 o                         
   6  10   6        573.17        710.36        61.68 o                         
   7  10   6        139.98        314.83        49.96 o                         
   8  10   6        193.39        396.86        57.03 o                         
   9  10   6        345.75        494.96        63.27 o                         
  10  10   6        148.27        346.53       154.73 o                         
  11  10   6        297.16        335.57        42.87 o                         
 -10  11   6        518.15        566.84        44.72 o                         
  -9  11   6         24.83        136.75        42.91 o                         
  -8  11   6       1980.95       1935.37        74.21 o                         
  -7  11   6        308.01        450.43        69.65 o                         
  -6  11   6        212.98        374.53        41.07 o                         
  -5  11   6        838.88        778.01        62.71 o                         
  -4  11   6       1927.95       1855.04        56.52 o                         
  -3  11   6       1605.61       1521.56        70.64 o                         
  -2  11   6       1101.59       1103.41        40.24 o                         
  -1  11   6        375.35        421.93        73.94 o                         
   0  11   6       2584.69       2518.75        68.73 o                         
   1  11   6        240.64        232.71        45.26 o                         
   2  11   6       1573.73       1606.96        40.47 o                         
   3  11   6        256.48        317.59        99.41 o                         
   4  11   6          1.01        111.21        54.34 o                         
   5  11   6        557.25        621.52        72.27 o                         
   6  11   6       1659.54       1700.89        94.63 o                         
   7  11   6        230.13        450.17        80.88 o                         
   8  11   6         10.69        -60.26       214.57 o                         
   9  11   6        425.20        378.16        57.58 o                         
  -6  12   6        585.09        772.65        67.11 o                         
  -5  12   6       1706.59       1673.32        40.04 o                         
  -4  12   6       1232.05       1395.27        88.88 o                         
  -3  12   6        307.06        364.80        56.32 o                         
  -2  12   6         11.97        113.03        63.02 o                         
  -1  12   6       1469.16       1402.63        83.73 o                         
   0  12   6        255.06        283.59        67.60 o                         
   1  12   6        183.72        265.02        35.56 o                         
   2  12   6        318.64        469.21        54.76 o                         
   3  12   6        353.12        404.42        68.06 o                         
   4  12   6        592.86        494.73        50.23 o                         
   5  12   6        130.10        267.24        37.60 o                         
 -20   1   7        601.19        711.79        45.40 o                         
 -19   1   7        247.42        343.92        50.10 o                         
 -18   1   7        786.97        825.70        63.76 o                         
 -17   1   7       1504.35       1597.53        61.37 o                         
 -16   1   7        693.46        750.30        44.09 o                         
 -15   1   7       9128.33       8978.34        97.15 o                         
 -14   1   7        337.84        476.95        54.11 o                         
 -13   1   7       1158.79       1260.17        50.73 o                         
 -12   1   7       6369.84       6256.55        98.59 o                         
 -11   1   7      19553.82      18639.24       182.47 o                         
 -10   1   7         97.26        153.53        51.20 o                         
  -9   1   7       3525.30       3560.84        82.27 o                         
  -8   1   7       3805.35       3942.17        52.14 o                         
  -7   1   7       9470.87       9281.48        70.99 o                         
  -6   1   7       3235.19       3126.81        44.30 o                         
  -5   1   7      11033.39      10878.35       106.64 o                         
  -4   1   7       1514.72       1806.20        47.97 o                         
  -3   1   7       6624.67       6499.52        63.87 o                         
  -2   1   7      20812.59      21933.21       269.08 o                         
  -1   1   7      85411.37      89211.94       852.64 o                         
   0   1   7       1891.30       2206.62        99.42 o                         
   1   1   7       3690.39       3830.62        93.15 o                         
   2   1   7      14337.83      13339.55       169.45 o                         
   3   1   7       7007.79       6806.56        91.14 o                         
   4   1   7       3773.91       3720.81        89.65 o                         
   5   1   7       1296.14       1199.65        91.97 o                         
   6   1   7        216.31        215.99        64.80 o                         
   7   1   7      20347.79      19419.22       161.33 o                         
   8   1   7       1964.27       1883.90        81.90 o                         
   9   1   7      41666.48      40032.01       318.81 o                         
  10   1   7       1264.06       1223.41        59.10 o                         
  11   1   7       1311.17       1312.76       107.78 o                         
  12   1   7        599.81        727.78        63.32 o                         
  13   1   7       4337.79       4245.73        77.16 o                         
  14   1   7         32.75         61.66        66.32 o                         
  15   1   7        582.29        685.35        62.79 o                         
  16   1   7        171.66        258.61        39.71 o                         
  17   1   7       3133.21       3117.01        89.36 o                         
  18   1   7       2756.53       2933.53        94.25 o                         
  19   1   7        790.26        826.09        87.58 o                         
 -20   2   7         15.31        319.93       107.02 o                         
 -19   2   7         33.38        292.10        57.46 o                         
 -18   2   7       2029.30       2009.59        70.46 o                         
 -17   2   7        712.03        842.47        56.12 o                         
 -16   2   7        222.98        384.56        41.10 o                         
 -15   2   7         78.76        202.57        30.92 o                         
 -14   2   7       1145.34       1132.98        34.00 o                         
 -13   2   7        795.83        720.37        37.18 o                         
 -12   2   7        291.92        441.31        50.30 o                         
 -11   2   7        617.16        646.86        39.76 o                         
 -10   2   7       7543.69       7309.34       150.37 o                         
  -9   2   7        990.33       1073.86        40.33 o                         
  -8   2   7        332.59        412.55        42.32 o                         
  -7   2   7      20408.05      19574.89       177.80 o                         
  -6   2   7       2420.63       2279.65        49.19 o                         
  -5   2   7       6237.99       6858.87        97.70 o                         
  -4   2   7      21603.38      23611.56       357.67 o                         
  -3   2   7       9288.42      10802.80       126.52 o                         
  -2   2   7        873.29       1247.36        80.11 o                         
  -1   2   7       2100.75       2374.29        89.66 o                         
   0   2   7       3950.46       3971.06       142.39 o                         
   1   2   7         38.04        223.40        94.77 o                         
   2   2   7       4573.09       5032.65        91.25 o                         
   3   2   7       9220.34      10314.48       157.98 o                         
   4   2   7       3341.50       3426.79        82.85 o                         
   5   2   7       5194.43       4914.75       151.75 o                         
   6   2   7        315.18        407.76        62.43 o                         
   7   2   7       2443.45       2384.53        84.33 o                         
   8   2   7       3217.60       3266.15        70.49 o                         
   9   2   7          0.01         82.77        91.14 o                         
  10   2   7       1319.42       1429.10       135.21 o                         
  11   2   7       1494.38       1718.08        53.06 o                         
  12   2   7        844.51        862.70        58.17 o                         
  13   2   7       7045.87       6742.20       127.46 o                         
  14   2   7        788.68        754.81        52.29 o                         
  15   2   7        245.10        330.45        71.53 o                         
  16   2   7          1.02         43.92        44.74 o                         
  17   2   7         17.61         84.58        88.53 o                         
  18   2   7          3.94        112.14        51.20 o                         
  19   2   7        294.57        483.33        66.56 o                         
 -19   3   7        771.25        678.65        44.81 o                         
 -18   3   7         11.43        138.78        36.79 o                         
 -17   3   7       2343.43       2206.86        70.75 o                         
 -16   3   7       6574.89       6747.20       118.79 o                         
 -15   3   7       1597.24       1493.36       102.42 o                         
 -14   3   7         44.49        157.85        43.32 o                         
 -13   3   7       2181.86       2025.76        51.87 o                         
 -12   3   7       2768.48       2589.42        43.20 o                         
 -11   3   7       5628.36       5376.76        89.47 o                         
 -10   3   7        545.59        621.25        57.73 o                         
  -9   3   7       7190.61       7041.99        96.04 o                         
  -8   3   7      17224.26      16987.25       204.32 o                         
  -7   3   7      20824.95      20380.73       251.62 o                         
  -6   3   7      25752.32      24591.86       515.84 o                         
  -5   3   7       9055.68       8617.97        64.15 o                         
  -4   3   7      10970.00      11593.26        68.42 o                         
  -3   3   7       3113.05       2849.80        55.91 o                         
  -2   3   7        320.71        529.18       145.45 o                         
  -1   3   7       8475.79       8175.69        78.98 o                         
   0   3   7       1905.80       1836.72       101.68 o                         
   1   3   7       4779.73       5398.85        76.32 o                         
   2   3   7        221.14        170.52        71.53 o                         
   3   3   7      89532.38      87705.27      1482.79 o                         
   4   3   7      14197.32      14583.81       131.63 o                         
   5   3   7       2504.80       2509.74        65.64 o                         
   6   3   7        718.69        723.48        81.25 o                         
   7   3   7      12664.16      12468.53       184.02 o                         
   8   3   7        200.91        339.49        93.54 o                         
   9   3   7         17.93          3.61        54.95 o                         
  10   3   7        967.73       1024.76        72.32 o                         
  11   3   7        404.17        483.91        85.30 o                         
  12   3   7       6707.16       6361.66        74.65 o                         
  13   3   7       4400.02       4275.40       150.37 o                         
  14   3   7       9889.09       9938.83        96.31 o                         
  15   3   7          1.50        301.54        88.79 o                         
  16   3   7       1376.91       1457.49       114.41 o                         
  17   3   7        127.09        264.18       104.42 o                         
  18   3   7       2247.86       2269.24       100.79 o                         
  19   3   7          1.01         96.04        75.13 o                         
 -19   4   7          7.88         53.08        53.45 o                         
 -18   4   7        189.87        173.64        74.19 o                         
 -17   4   7         95.32        177.57        51.77 o                         
 -16   4   7       3397.27       3348.88        78.25 o                         
 -15   4   7        671.36        788.27        67.35 o                         
 -14   4   7       2069.83       2088.70        39.70 o                         
 -13   4   7         68.19        183.76        70.20 o                         
 -12   4   7       1480.93       1493.91        58.50 o                         
 -11   4   7       6331.27       5902.07        77.06 o                         
 -10   4   7       5560.95       5315.44       117.87 o                         
  -9   4   7         52.90         36.05        57.41 o                         
  -8   4   7       2514.49       2495.81        55.53 o                         
  -7   4   7        138.68        220.62        37.53 o                         
  -6   4   7       4287.44       4048.13        55.70 o                         
  -5   4   7          2.15        149.90        42.68 o                         
  -4   4   7       6605.42       7117.28        64.19 o                         
  -3   4   7         27.91        107.03        53.21 o                         
  -2   4   7       2350.01       2547.38        72.52 o                         
  -1   4   7        598.91        727.88        57.74 o                         
   0   4   7       1657.30       1905.41        70.10 o                         
   1   4   7          4.44        116.20        63.68 o                         
   2   4   7       9796.94      10516.68       112.69 o                         
   3   4   7        394.33        507.00        65.63 o                         
   4   4   7          2.01         38.68        60.38 o                         
   5   4   7       2494.62       2415.72        59.59 o                         
   6   4   7       3131.61       2943.73        57.56 o                         
   7   4   7       1836.17       1892.22        93.63 o                         
   8   4   7       2558.84       2527.64        66.68 o                         
   9   4   7       7814.68       8028.64       142.48 o                         
  10   4   7        219.21        181.57        60.81 o                         
  11   4   7         35.31         54.86        68.50 o                         
  12   4   7       4429.84       4048.35        54.86 o                         
  13   4   7       1553.43       1581.16       116.52 o                         
  14   4   7       1527.58       1489.29        63.26 o                         
  15   4   7       2193.34       2295.69       117.22 o                         
  16   4   7        777.00        968.28        95.22 o                         
  17   4   7       1476.87       1621.99       144.31 o                         
  18   4   7          8.64        -41.09        86.11 o                         
 -18   5   7        483.14        621.61        97.72 o                         
 -17   5   7       1826.88       1709.11        71.51 o                         
 -16   5   7       2197.24       2081.99       113.78 o                         
 -15   5   7       2180.44       2213.22        84.13 o                         
 -14   5   7         48.96        108.79        59.08 o                         
 -13   5   7       3334.78       3556.24        99.66 o                         
 -12   5   7       5976.40       5874.72       152.39 o                         
 -11   5   7       3499.14       3349.28        42.37 o                         
 -10   5   7        197.72        254.67        65.49 o                         
  -9   5   7         21.26        148.98        56.10 o                         
  -8   5   7        562.05        550.74        39.48 o                         
  -7   5   7       4838.09       5014.26        80.52 o                         
  -6   5   7       3068.98       2963.00        64.95 o                         
  -5   5   7       6899.27       6145.30        66.71 o                         
  -4   5   7         11.19        -66.21        44.14 o                         
  -3   5   7      20088.28      19934.30       290.41 o                         
  -2   5   7       2143.52       1924.29        51.65 o                         
  -1   5   7      20834.93      21795.89       373.53 o                         
   0   5   7         19.27         20.54        55.90 o                         
   1   5   7       2082.37       2418.42        78.84 o                         
   2   5   7        451.14        669.40        60.60 o                         
   3   5   7      16571.45      16349.22       193.32 o                         
   4   5   7         66.98         78.18        45.49 o                         
   5   5   7       3328.75       3364.75        87.86 o                         
   6   5   7        449.67        496.40        48.24 o                         
   7   5   7       2716.59       2597.26        66.95 o                         
   8   5   7       6367.23       6136.62        58.80 o                         
   9   5   7       4322.22       4138.64       116.82 o                         
  10   5   7       2597.25       2652.85        85.44 o                         
  11   5   7        642.27        563.54        47.79 o                         
  12   5   7       3603.15       3627.28       113.72 o                         
  13   5   7       3309.51       3206.09        45.45 o                         
  14   5   7         18.73         -2.58        68.55 o                         
  15   5   7        922.13       1019.97       110.74 o                         
  16   5   7       1660.51       1729.59        84.70 o                         
  17   5   7         90.50        583.51       142.63 o                         
 -17   6   7       1062.54       1130.91        36.56 o                         
 -16   6   7       1491.79       1458.52        66.99 o                         
 -15   6   7        236.55        331.21        42.72 o                         
 -14   6   7       1889.50       1969.80        79.91 o                         
 -13   6   7        681.72        837.94        88.76 o                         
 -12   6   7        943.94       1141.08        93.52 o                         
 -11   6   7        154.49        229.55        36.92 o                         
 -10   6   7       1038.93       1088.58        51.26 o                         
  -9   6   7       2301.59       2236.94        77.68 o                         
  -8   6   7          2.18         28.64        55.14 o                         
  -7   6   7          3.01         18.30        44.96 o                         
  -6   6   7        204.31        130.59        58.17 o                         
  -5   6   7         67.81        113.43        66.32 o                         
  -4   6   7       4634.77       4445.23        59.83 o                         
  -3   6   7       4766.77       4579.93        67.37 o                         
  -2   6   7        609.50        800.16        48.33 o                         
  -1   6   7       1236.26       1105.08        58.36 o                         
   0   6   7      19522.12      19284.87       228.20 o                         
   1   6   7         22.95         77.29        62.31 o                         
   2   6   7        710.00        778.61        59.01 o                         
   3   6   7       2016.37       1949.21        53.94 o                         
   4   6   7       1238.11       1127.17        65.78 o                         
   5   6   7       1243.19       1285.53        71.36 o                         
   6   6   7         69.05         74.32        49.22 o                         
   7   6   7      11482.00      10983.57        64.15 o                         
   8   6   7         26.05        117.99        82.79 o                         
   9   6   7       6712.05       6360.01       144.87 o                         
  10   6   7       1323.02       1363.06        47.73 o                         
  11   6   7       3745.09       3518.62        51.36 o                         
  12   6   7        803.49        912.29        43.61 o                         
  13   6   7         24.57         38.37       107.24 o                         
  14   6   7        299.07        470.94       101.81 o                         
  15   6   7       1738.88       1805.47       104.56 o                         
  16   6   7          8.01         52.71        92.53 o                         
  17   6   7          7.66         80.39        88.12 o                         
 -16   7   7          9.34        229.89        69.29 o                         
 -15   7   7        526.76        657.49        52.70 o                         
 -14   7   7        223.44        258.81        53.02 o                         
 -13   7   7        928.19        820.07        54.94 o                         
 -12   7   7        342.41        255.17        51.56 o                         
 -11   7   7       6484.03       6292.03        82.92 o                         
 -10   7   7       6201.36       5999.77        81.66 o                         
  -9   7   7       6655.48       6352.70       113.39 o                         
  -8   7   7       1401.24       1401.89        36.83 o                         
  -7   7   7      13740.36      13699.35       143.15 o                         
  -6   7   7       1323.03       1425.88        72.71 o                         
  -5   7   7        917.46        900.35        78.74 o                         
  -4   7   7         10.37        -39.94        57.97 o                         
  -3   7   7       3952.12       3988.52        47.35 o                         
  -2   7   7      15014.63      14812.37       131.17 o                         
  -1   7   7        227.45        287.64        49.06 o                         
   0   7   7       2992.91       3028.69        63.89 o                         
   1   7   7        103.72        120.29        40.61 o                         
   2   7   7       2033.94       2139.99        67.55 o                         
   3   7   7         98.83        191.43        57.29 o                         
   4   7   7       1802.22       1721.96        99.95 o                         
   5   7   7        795.09       1024.73        49.76 o                         
   6   7   7       3409.69       3431.29        58.07 o                         
   7   7   7        306.90        444.42        45.76 o                         
   8   7   7       7309.55       7001.57        96.85 o                         
   9   7   7       5260.59       5062.15        50.97 o                         
  10   7   7        201.62        237.55        44.77 o                         
  11   7   7        651.99        783.39       138.00 o                         
  12   7   7        587.69        798.78        78.43 o                         
  13   7   7        551.34        591.98       121.77 o                         
  14   7   7        246.30        497.43        78.27 o                         
  15   7   7       1673.36       1724.95        59.22 o                         
  16   7   7        432.88        477.02        62.89 o                         
 -15   8   7        396.08        589.97        65.84 o                         
 -14   8   7        117.60        165.87        34.31 o                         
 -13   8   7        106.98        182.23        60.60 o                         
 -12   8   7        191.67        323.13        83.57 o                         
 -11   8   7        390.56        469.12        37.82 o                         
 -10   8   7       5033.00       4644.59       102.27 o                         
  -9   8   7        368.46        356.46        35.21 o                         
  -8   8   7       2975.69       2739.75        74.91 o                         
  -7   8   7       2452.69       2288.74       126.15 o                         
  -6   8   7       3216.59       2908.96        92.68 o                         
  -5   8   7        150.47        151.46        43.98 o                         
  -4   8   7       4203.45       4192.84        92.85 o                         
  -3   8   7         12.52         33.86        58.21 o                         
  -2   8   7        606.05        529.59        67.31 o                         
  -1   8   7         19.13        152.33        38.51 o                         
   0   8   7        908.04        986.02        54.76 o                         
   1   8   7       6614.94       6621.84        96.54 o                         
   2   8   7          6.57        193.56        58.67 o                         
   3   8   7       1095.93       1102.83       103.76 o                         
   4   8   7       2423.51       2415.29        77.18 o                         
   5   8   7       4140.73       4093.31       186.00 o                         
   6   8   7        343.82        484.86        98.46 o                         
   7   8   7       1635.17       1574.63        61.20 o                         
   8   8   7         67.76        299.51        88.23 o                         
   9   8   7        633.60        685.93        44.71 o                         
  10   8   7         27.83         18.11        60.41 o                         
  11   8   7       1171.91       1278.93        78.11 o                         
  12   8   7         74.48         16.28        48.69 o                         
  13   8   7        314.83        550.53       141.60 o                         
  14   8   7        643.89        592.34        65.44 o                         
  15   8   7       3106.50       2861.43       126.46 o                         
 -14   9   7         30.22        131.02        69.34 o                         
 -13   9   7        160.06        200.79        39.25 o                         
 -12   9   7         43.59         -4.68        54.14 o                         
 -11   9   7       2143.23       2114.18        57.32 o                         
 -10   9   7         41.85         48.94        58.84 o                         
  -9   9   7        908.72        892.06        49.42 o                         
  -8   9   7        520.80        638.00        52.41 o                         
  -7   9   7       5722.57       5386.04       106.25 o                         
  -6   9   7         68.76        267.05        77.00 o                         
  -5   9   7       1748.49       1796.34        67.62 o                         
  -4   9   7        153.34        292.57        68.28 o                         
  -3   9   7       2378.65       2168.04        55.84 o                         
  -2   9   7        262.25        355.46        35.76 o                         
  -1   9   7        192.72        265.38        45.32 o                         
   0   9   7        325.02        450.72        39.10 o                         
   1   9   7        613.94        619.82        41.60 o                         
   2   9   7        600.92        805.41        59.03 o                         
   3   9   7       5116.05       5028.79       100.42 o                         
   4   9   7        387.07        284.55        69.91 o                         
   5   9   7       4389.44       4278.37       221.36 o                         
   6   9   7        366.68        427.50        82.20 o                         
   7   9   7          0.60         80.02        66.73 o                         
   8   9   7        744.41        897.84        67.82 o                         
   9   9   7        205.66        386.19        48.87 o                         
  10   9   7        104.62        260.41        42.67 o                         
  11   9   7          0.21         38.81       112.22 o                         
  12   9   7        535.09        650.84        52.43 o                         
  13   9   7       2237.47       2094.68        75.90 o                         
 -12  10   7         60.41        168.06        98.36 o                         
 -11  10   7       1240.34       1377.68        99.37 o                         
 -10  10   7       3901.15       3525.37        75.09 o                         
  -9  10   7          4.68        151.28        49.16 o                         
  -8  10   7       1340.52       1510.03        52.89 o                         
  -7  10   7       1874.93       1842.82        54.60 o                         
  -6  10   7       3136.85       2984.61        83.89 o                         
  -5  10   7       1305.18       1368.44        79.93 o                         
  -4  10   7       1091.24       1164.09        38.61 o                         
  -3  10   7       1327.54       1511.50        80.34 o                         
  -2  10   7        496.94        447.40        33.25 o                         
  -1  10   7          0.32        -23.86        36.34 o                         
   0  10   7         52.42        182.07        53.71 o                         
   1  10   7       6607.68       6362.55        55.18 o                         
   2  10   7        405.05        481.17        39.47 o                         
   3  10   7        159.68        387.15        50.08 o                         
   4  10   7         94.54        189.89        71.85 o                         
   5  10   7       6802.15       6743.13       126.03 o                         
   6  10   7        273.88         73.54        93.84 o                         
   7  10   7         53.97        157.75        49.70 o                         
   8  10   7        775.96        952.24        62.46 o                         
   9  10   7       3237.68       3112.09       129.20 o                         
  10  10   7          2.31         87.36       100.52 o                         
  11  10   7        843.03        998.14        47.04 o                         
  -9  11   7        481.51        613.93        41.83 o                         
  -8  11   7        179.34        166.30        32.11 o                         
  -7  11   7        515.23        659.19        58.55 o                         
  -6  11   7       1290.76       1218.44        36.81 o                         
  -5  11   7        133.65        203.44        53.17 o                         
  -4  11   7         18.37         75.02        48.97 o                         
  -3  11   7        780.49        958.24        65.78 o                         
  -2  11   7        940.75       1008.94        72.91 o                         
  -1  11   7          1.09         48.57        36.72 o                         
   0  11   7         18.61         74.71        49.29 o                         
   1  11   7         67.75        121.90        56.10 o                         
   2  11   7        769.95        844.19        43.32 o                         
   3  11   7         30.18        208.91        47.85 o                         
   4  11   7        731.70        917.43       112.02 o                         
   5  11   7        657.16        789.44        98.78 o                         
   6  11   7        396.99        441.33        43.61 o                         
   7  11   7        224.53        380.28       139.06 o                         
   8  11   7       1779.98       1681.80       159.89 o                         
   9  11   7          3.28        609.15       275.22 o                         
  -5  12   7         93.96        368.87        72.19 o                         
  -4  12   7       4353.37       4284.44       128.77 o                         
  -3  12   7         87.60        185.81        46.70 o                         
  -2  12   7        938.32        938.32        41.00 o                         
  -1  12   7        489.60        474.65        38.98 o                         
   0  12   7       4718.66       4660.19        64.62 o                         
   1  12   7          1.36        -51.18        36.38 o                         
   2  12   7        432.35        425.90        48.30 o                         
   3  12   7        110.97        204.36        61.86 o                         
   4  12   7        504.25        593.46        60.85 o                         
   5  12   7        543.87        612.40        44.56 o                         
 -20   0   8       3345.15       3558.99       154.47 o                         
 -19   0   8        210.32        389.19        72.23 o                         
 -18   0   8        443.51        488.41        69.47 o                         
 -17   0   8       1368.47       1592.61        49.26 o                         
 -16   0   8       3401.69       3225.74        94.16 o                         
 -15   0   8        210.58        219.76        63.29 o                         
 -14   0   8        268.92        510.83       114.74 o                         
 -13   0   8       2440.85       2428.97        96.42 o                         
 -12   0   8       8042.42       7824.36       167.63 o                         
 -11   0   8      29230.33      28306.20       652.55 o                         
 -10   0   8       5069.20       5164.48       124.43 o                         
  -9   0   8       2243.57       2116.73        56.10 o                         
  -8   0   8       9600.17       8856.94       121.56 o                         
  -7   0   8       2423.99       2736.32        70.46 o                         
  -6   0   8       7532.19       7176.35        67.61 o                         
  -5   0   8       4218.30       4604.83        93.91 o                         
  -4   0   8       1365.16       1740.03        70.46 o                         
  -3   0   8      31796.04      31440.92       345.78 o                         
  -2   0   8      18736.82      19201.82       232.25 o                         
  -1   0   8      60332.76      65579.73       401.87 o                         
   0   0   8       3405.58       3848.31       133.24 o                         
   1   0   8        710.87        770.73       122.80 o                         
   2   0   8       9581.65       9363.12       152.94 o                         
   3   0   8        184.36        124.52       220.20 o                         
   4   0   8       6421.16       6899.83       123.32 o                         
   5   0   8      34615.40      33257.98       321.63 o                         
   6   0   8      34788.89      34876.69       956.82 o                         
   7   0   8        243.58        305.43       118.20 o                         
   8   0   8      45055.79      44890.77       984.64 o                         
   9   0   8      12913.23      12531.50        98.61 o                         
  10   0   8       2244.02       2008.27        84.54 o                         
  11   0   8         15.91         77.13        66.37 o                         
  12   0   8         25.23        385.91       163.62 o                         
  13   0   8       6023.69       5733.88        74.66 o                         
  14   0   8       1956.18       1978.21        69.65 o                         
  15   0   8       7661.27       7530.39       184.88 o                         
  16   0   8       2201.94       2253.03       360.82 o                         
  17   0   8       4477.25       4102.25       117.68 o                         
  18   0   8          5.59        202.22       189.86 o                         
  19   0   8      10244.57      10328.34       215.43 o                         
 -20   1   8         10.09          4.03        45.74 o                         
 -19   1   8        120.63        187.24        55.00 o                         
 -18   1   8        166.95        170.04        50.96 o                         
 -17   1   8        869.14        998.94        58.62 o                         
 -16   1   8        135.73        212.03        51.97 o                         
 -15   1   8         38.03         -9.54        39.03 o                         
 -14   1   8       1630.26       1824.61        54.39 o                         
 -13   1   8       1891.47       1954.33        63.27 o                         
 -12   1   8         68.20         65.24        46.80 o                         
 -11   1   8       1950.37       2068.19        87.65 o                         
 -10   1   8         64.72         70.53        56.60 o                         
  -9   1   8          2.80        137.09        40.19 o                         
  -8   1   8       1146.56       1178.59        48.41 o                         
  -7   1   8       2392.07       2409.58        62.72 o                         
  -6   1   8          6.73         60.82        38.29 o                         
  -5   1   8        112.91        153.87        38.89 o                         
  -4   1   8       1103.73       1021.11        47.56 o                         
  -3   1   8       6516.74       6740.73        70.91 o                         
  -2   1   8      29107.30      30540.75       469.01 o                         
  -1   1   8      12207.02      12070.18       246.59 o                         
   0   1   8      21717.87      22379.93       392.37 o                         
   1   1   8       3501.23       3194.40        92.33 o                         
   2   1   8        587.33        665.23        87.88 o                         
   3   1   8        620.31        571.39        74.14 o                         
   4   1   8        245.29        209.72        74.56 o                         
   5   1   8       1534.82       1746.44        86.11 o                         
   6   1   8       7221.56       7117.73        91.59 o                         
   7   1   8      14549.76      14242.43       235.72 o                         
   8   1   8       1724.36       1754.23       101.56 o                         
   9   1   8        484.88        631.58        55.52 o                         
  10   1   8        632.71        793.78        81.80 o                         
  11   1   8       5217.16       5099.07        57.98 o                         
  12   1   8       5548.87       5512.33        65.27 o                         
  13   1   8        129.01        259.02        73.13 o                         
  14   1   8       1424.88       1404.83       119.13 o                         
  15   1   8         65.29        203.60       103.43 o                         
  16   1   8        129.85        318.72        79.73 o                         
  17   1   8         70.96        289.57        59.12 o                         
  18   1   8        787.77        710.87        44.30 o                         
  19   1   8         41.72        267.47        88.51 o                         
 -19   2   8         21.87        251.54       102.68 o                         
 -18   2   8         19.93        195.55        56.95 o                         
 -17   2   8       8666.29       8661.85       156.63 o                         
 -16   2   8        845.40        884.00        80.83 o                         
 -15   2   8        409.31        539.77        67.70 o                         
 -14   2   8       1335.76       1357.60        37.05 o                         
 -13   2   8       8986.93       8400.52       169.16 o                         
 -12   2   8         14.64        167.34        50.06 o                         
 -11   2   8      12923.16      11992.48       153.18 o                         
 -10   2   8       2439.86       2522.54        83.22 o                         
  -9   2   8       5165.46       4642.95        74.62 o                         
  -8   2   8       1986.95       2009.37        45.92 o                         
  -7   2   8      20667.00      18639.99       223.81 o                         
  -6   2   8       6768.59       6799.33        65.48 o                         
  -5   2   8       3938.47       4240.87        47.67 o                         
  -4   2   8       9340.52       9879.52       193.88 o                         
  -3   2   8        757.07        488.86        50.91 o                         
  -2   2   8      15720.72      16553.34       341.69 o                         
  -1   2   8        165.38        103.85        70.06 o                         
   0   2   8       2175.55       1997.34        97.83 o                         
   1   2   8        236.14         48.24        82.25 o                         
   2   2   8      27706.69      29672.97       380.45 o                         
   3   2   8      14866.36      13928.11       108.54 o                         
   4   2   8      22623.55      22685.72       302.93 o                         
   5   2   8        466.12        404.70       105.51 o                         
   6   2   8       3816.24       3893.69        95.99 o                         
   7   2   8       9533.29       9122.13       202.40 o                         
   8   2   8        833.48       1026.22        90.88 o                         
   9   2   8        649.74        696.29        79.17 o                         
  10   2   8        277.02        324.86        79.97 o                         
  11   2   8         81.70        155.77        49.99 o                         
  12   2   8       3718.07       3787.09       110.85 o                         
  13   2   8       6390.58       6311.51        75.25 o                         
  14   2   8       3829.39       3790.29       103.81 o                         
  15   2   8        586.62        568.50        43.67 o                         
  16   2   8       3628.08       3700.95        91.87 o                         
  17   2   8        365.43        623.85        88.87 o                         
  18   2   8        709.86        669.95        91.10 o                         
  19   2   8       1244.01       1362.76        82.19 o                         
 -19   3   8       2405.46       2081.50        83.56 o                         
 -18   3   8        766.48        854.89        71.50 o                         
 -17   3   8        698.12        743.57        32.57 o                         
 -16   3   8        293.43        407.02        70.67 o                         
 -15   3   8       5346.58       5116.25        81.07 o                         
 -14   3   8       2707.03       2603.95        65.68 o                         
 -13   3   8       3636.06       3714.96        95.88 o                         
 -12   3   8       1317.40       1290.38        42.22 o                         
 -11   3   8         94.19        180.55        57.32 o                         
 -10   3   8          7.61        135.55        66.30 o                         
  -9   3   8       4930.49       4775.33        76.59 o                         
  -8   3   8        507.51        599.56        61.28 o                         
  -7   3   8         58.04        182.47        45.24 o                         
  -6   3   8        520.42        476.82        38.93 o                         
  -5   3   8       7514.43       7457.22       101.81 o                         
  -4   3   8       1546.13       1580.23        58.26 o                         
  -3   3   8       3547.66       3653.23        57.58 o                         
  -2   3   8       4572.84       4923.85        82.11 o                         
  -1   3   8       1101.50       1283.68        63.27 o                         
   0   3   8        931.23       1197.86       112.54 o                         
   1   3   8        549.51        615.60        81.51 o                         
   2   3   8        485.36        448.93        63.96 o                         
   3   3   8         56.31        145.71        65.34 o                         
   4   3   8        289.71        221.55        68.38 o                         
   5   3   8       4151.67       4294.01       141.25 o                         
   6   3   8        275.64        381.18        61.08 o                         
   7   3   8        963.71       1005.42        85.12 o                         
   8   3   8        569.42        746.85        67.55 o                         
   9   3   8          1.00         -3.26        51.46 o                         
  10   3   8         92.08         99.76        50.69 o                         
  11   3   8        181.57        206.56        71.04 o                         
  12   3   8       1349.23       1395.85       116.20 o                         
  13   3   8        560.58        786.51        98.12 o                         
  14   3   8         27.99         99.24        85.46 o                         
  15   3   8       1281.85       1184.89        69.13 o                         
  16   3   8         32.09        176.55        46.84 o                         
  17   3   8          2.81        129.51        87.39 o                         
  18   3   8         70.43        237.58       111.57 o                         
 -19   4   8        188.32        214.81        46.84 o                         
 -18   4   8        494.18        730.43        79.52 o                         
 -17   4   8       8356.23       7987.92        81.19 o                         
 -16   4   8       1283.42       1442.58        93.00 o                         
 -15   4   8       1144.63       1265.21        51.29 o                         
 -14   4   8        106.59        300.42        34.08 o                         
 -13   4   8      11729.79      11166.26       143.44 o                         
 -12   4   8         10.01         80.54        58.07 o                         
 -11   4   8       1411.22       1490.66        62.06 o                         
 -10   4   8       5652.82       5619.15       127.81 o                         
  -9   4   8       6739.39       6631.59        67.74 o                         
  -8   4   8         23.70         25.29        36.95 o                         
  -7   4   8      17797.75      16811.39       130.01 o                         
  -6   4   8      17393.06      16496.22       169.89 o                         
  -5   4   8          5.31         78.52        43.01 o                         
  -4   4   8       2102.09       2338.30        59.24 o                         
  -3   4   8      17906.30      17968.05       280.18 o                         
  -2   4   8       2604.73       2411.42        99.69 o                         
  -1   4   8       1026.91        917.26        72.48 o                         
   0   4   8        873.91        961.68        75.61 o                         
   1   4   8        559.63        619.78        65.81 o                         
   2   4   8       7774.83       7460.52       189.25 o                         
   3   4   8      20391.67      20094.34       251.46 o                         
   4   4   8      12719.74      12343.19       234.78 o                         
   5   4   8         12.97         90.94        59.26 o                         
   6   4   8        492.21        380.53        59.59 o                         
   7   4   8       5360.31       5319.79        57.56 o                         
   8   4   8         16.41         65.80        54.30 o                         
   9   4   8       1454.01       1552.54        96.48 o                         
  10   4   8         86.53        222.14        80.96 o                         
  11   4   8        377.33        580.72        90.21 o                         
  12   4   8       3386.30       3459.63        66.06 o                         
  13   4   8       8026.14       7668.50        64.86 o                         
  14   4   8        872.76        998.85       146.13 o                         
  15   4   8          0.06        220.55       101.21 o                         
  16   4   8       1654.56       1617.47        69.92 o                         
  17   4   8        217.46        478.73        84.64 o                         
  18   4   8       2214.77       2123.92        53.36 o                         
 -18   5   8         42.39        182.29        36.68 o                         
 -17   5   8          1.28         33.49        39.18 o                         
 -16   5   8         76.17        202.89        84.58 o                         
 -15   5   8        924.83       1008.58        67.81 o                         
 -14   5   8          3.84         26.62        48.38 o                         
 -13   5   8       2677.41       2615.38        74.94 o                         
 -12   5   8       1491.18       1424.61        96.85 o                         
 -11   5   8         97.16        188.36        37.71 o                         
 -10   5   8        102.42        118.11        43.59 o                         
  -9   5   8       3593.69       3633.04        90.79 o                         
  -8   5   8          8.55         88.55        38.81 o                         
  -7   5   8       4694.61       4441.23        84.64 o                         
  -6   5   8       1081.51       1229.52        72.07 o                         
  -5   5   8       4175.83       4345.52        67.28 o                         
  -4   5   8       1684.26       1527.22        65.50 o                         
  -3   5   8        904.59       1078.53        58.60 o                         
  -2   5   8      15855.75      15836.83       182.59 o                         
  -1   5   8      12532.26      12745.16       178.17 o                         
   0   5   8      11057.64      11476.76       110.50 o                         
   1   5   8      19352.17      20093.77       309.79 o                         
   2   5   8      13304.22      13143.99       276.35 o                         
   3   5   8      12852.72      12626.33       100.00 o                         
   4   5   8        542.63        568.02        53.13 o                         
   5   5   8       1118.55       1254.13        47.08 o                         
   6   5   8      16298.86      15869.92       103.55 o                         
   7   5   8       5530.72       5199.31        74.61 o                         
   8   5   8        883.82        934.64       128.50 o                         
   9   5   8       3685.50       3718.71       136.36 o                         
  10   5   8      24393.26      22985.96       107.04 o                         
  11   5   8       3256.70       3251.58       131.95 o                         
  12   5   8       1207.57       1370.49        44.93 o                         
  13   5   8        490.97        491.60        42.90 o                         
  14   5   8        491.48        770.51       106.29 o                         
  15   5   8        133.65        316.08        41.69 o                         
  16   5   8        637.00        714.60        57.20 o                         
  17   5   8        709.92        992.47        87.86 o                         
 -17   6   8        867.91        942.47        70.35 o                         
 -16   6   8       2001.39       1959.74        90.60 o                         
 -15   6   8          8.12        110.27        63.36 o                         
 -14   6   8         21.45        167.79        48.98 o                         
 -13   6   8       1230.68       1176.96        51.86 o                         
 -12   6   8       6305.59       6097.16       122.38 o                         
 -11   6   8       1425.44       1407.14        36.75 o                         
 -10   6   8        844.83        803.43        34.33 o                         
  -9   6   8          0.05        218.74        78.03 o                         
  -8   6   8        436.67        505.76        39.70 o                         
  -7   6   8       2397.52       2233.72        46.33 o                         
  -6   6   8         35.70         50.06        57.70 o                         
  -5   6   8       6282.41       6311.25        96.43 o                         
  -4   6   8       2802.59       2767.72       114.80 o                         
  -3   6   8       4580.72       4555.13        67.26 o                         
  -2   6   8       9439.82       9236.31       243.19 o                         
  -1   6   8      18275.63      17945.43       258.79 o                         
   0   6   8         28.39        126.35        70.46 o                         
   1   6   8          2.15         30.78        56.49 o                         
   2   6   8         61.30        133.28        57.08 o                         
   3   6   8       7843.01       7643.31       104.30 o                         
   4   6   8       2501.95       2478.35        54.75 o                         
   5   6   8       3978.33       3913.44        55.26 o                         
   6   6   8       1112.19       1159.92        86.24 o                         
   7   6   8       7485.54       7371.46       122.34 o                         
   8   6   8       1159.65       1212.98       116.22 o                         
   9   6   8      14554.86      14248.99       128.34 o                         
  10   6   8        152.26        435.85        69.24 o                         
  11   6   8         11.03          3.25        56.45 o                         
  12   6   8        204.69        532.97       158.47 o                         
  13   6   8       1690.58       1720.93        58.89 o                         
  14   6   8        176.05        276.86        59.43 o                         
  15   6   8        169.21        338.12       129.56 o                         
  16   6   8          0.58         63.39        58.66 o                         
 -16   7   8          3.33        228.05        68.53 o                         
 -15   7   8         50.08         82.95        56.79 o                         
 -14   7   8       1764.40       1667.32        32.50 o                         
 -13   7   8        129.61        431.25        76.11 o                         
 -12   7   8         51.06        239.34        45.00 o                         
 -11   7   8          3.75        142.93        79.48 o                         
 -10   7   8       5003.69       4721.80        93.47 o                         
  -9   7   8          2.28         39.62        43.21 o                         
  -8   7   8       2496.66       2598.68       114.00 o                         
  -7   7   8        345.92        411.99        40.22 o                         
  -6   7   8       1069.23        993.65        56.67 o                         
  -5   7   8        187.81        390.56        89.59 o                         
  -4   7   8       9455.01       9041.47       148.77 o                         
  -3   7   8         14.17        119.23        48.07 o                         
  -2   7   8          0.49        144.61        48.00 o                         
  -1   7   8       1361.95       1364.48        68.13 o                         
   0   7   8      17026.29      16592.11       229.41 o                         
   1   7   8       1894.74       2147.96        71.44 o                         
   2   7   8        470.45        603.57        73.87 o                         
   3   7   8        209.73        283.89        55.10 o                         
   4   7   8       1600.17       1777.42        69.51 o                         
   5   7   8        573.12        624.54        49.95 o                         
   6   7   8       9722.93       9911.32        89.37 o                         
   7   7   8         88.11        203.87        52.46 o                         
   8   7   8         18.01        158.67        64.89 o                         
   9   7   8         91.58        293.46        52.19 o                         
  10   7   8       4977.67       4838.75       157.42 o                         
  11   7   8        120.96        110.77        64.00 o                         
  12   7   8          7.09         26.97        60.84 o                         
  13   7   8        223.59        268.79        63.93 o                         
  14   7   8        369.99        607.46        72.24 o                         
  15   7   8       1138.35       1320.77       146.65 o                         
 -15   8   8        404.82        678.78       111.15 o                         
 -14   8   8        360.21        563.43        65.79 o                         
 -13   8   8         51.69        166.31        68.62 o                         
 -12   8   8        528.01        572.39        63.26 o                         
 -11   8   8       4427.51       4208.49       125.96 o                         
 -10   8   8         99.38        192.28        38.46 o                         
  -9   8   8          2.83         22.08        55.25 o                         
  -8   8   8         20.71        102.60        59.32 o                         
  -7   8   8      15569.29      14945.73       199.23 o                         
  -6   8   8       1215.82       1258.12        48.43 o                         
  -5   8   8        953.66       1099.70       133.18 o                         
  -4   8   8       1091.21       1091.51        45.23 o                         
  -3   8   8      12216.17      11557.34       115.96 o                         
  -2   8   8       2771.49       2695.50        57.31 o                         
  -1   8   8      11068.86      10990.55        80.53 o                         
   0   8   8        823.99        877.50        43.36 o                         
   1   8   8       4804.08       4709.58       110.21 o                         
   2   8   8        657.44        893.62        73.63 o                         
   3   8   8      13958.38      14008.08        83.52 o                         
   4   8   8        372.78        600.62       174.45 o                         
   5   8   8         73.09        392.44       114.63 o                         
   6   8   8          8.59        200.62        67.92 o                         
   7   8   8       2487.26       2517.94        50.12 o                         
   8   8   8        970.97        970.47        53.45 o                         
   9   8   8        373.21        441.14        70.72 o                         
  10   8   8          5.56        128.81        52.21 o                         
  11   8   8         10.72         94.11       105.21 o                         
  12   8   8        877.37       1132.64       116.32 o                         
  13   8   8       1145.05       1223.27        64.70 o                         
  14   8   8        514.06        519.77        50.17 o                         
 -14   9   8        298.31        583.46        75.67 o                         
 -13   9   8        120.60        143.12        71.62 o                         
 -12   9   8        164.25        193.86        34.71 o                         
 -11   9   8        860.69        978.56        93.99 o                         
 -10   9   8         90.04        265.46        47.90 o                         
  -9   9   8       1876.88       1764.71        53.48 o                         
  -8   9   8       5214.58       4972.13        46.62 o                         
  -7   9   8          1.38        229.83        59.25 o                         
  -6   9   8       1691.18       1647.25        83.54 o                         
  -5   9   8        891.96       1101.85        71.85 o                         
  -4   9   8       5007.62       4794.48        81.92 o                         
  -3   9   8       1992.31       1913.34        96.41 o                         
  -2   9   8         69.05        190.35        49.10 o                         
  -1   9   8        292.78        398.11        35.34 o                         
   0   9   8       2704.86       2694.09        43.60 o                         
   1   9   8        672.29        688.33        61.91 o                         
   2   9   8       5207.92       5327.97       107.42 o                         
   3   9   8         37.90        -21.19        65.73 o                         
   4   9   8       3663.78       3821.31       141.28 o                         
   5   9   8       1662.91       1650.80        60.29 o                         
   6   9   8        911.48        923.51        54.05 o                         
   7   9   8         40.61         -3.96        83.63 o                         
   8   9   8          0.70         -4.64        52.79 o                         
   9   9   8         51.72         39.26        43.64 o                         
  10   9   8          5.91         -6.75        99.29 o                         
  11   9   8       1062.99       1042.51        56.59 o                         
  12   9   8        726.60        780.83        53.28 o                         
  13   9   8         19.30        -53.25        35.50 o                         
 -12  10   8        431.07        506.76        60.21 o                         
 -11  10   8        492.07        497.76        48.74 o                         
 -10  10   8         59.60        158.95        67.19 o                         
  -9  10   8         32.71         19.48        36.88 o                         
  -8  10   8        293.04        359.85        50.53 o                         
  -7  10   8       1224.05       1157.96        60.20 o                         
  -6  10   8       1539.20       1513.85        68.50 o                         
  -5  10   8       1064.46       1022.87        70.72 o                         
  -4  10   8        167.68        299.27        56.69 o                         
  -3  10   8         35.07        358.01        88.67 o                         
  -2  10   8       1013.36       1069.58        51.15 o                         
  -1  10   8         67.57         78.28        73.27 o                         
   0  10   8        208.25        339.51        33.79 o                         
   1  10   8        116.51        123.87        49.53 o                         
   2  10   8       1007.31       1059.00        51.00 o                         
   3  10   8       3450.92       3530.77       110.92 o                         
   4  10   8        317.69        415.83        44.09 o                         
   5  10   8        493.20        637.43        98.96 o                         
   6  10   8        116.02        397.53        91.76 o                         
   7  10   8        386.90        541.75        90.30 o                         
   8  10   8          1.51        219.05        66.70 o                         
   9  10   8        812.81        911.06        85.34 o                         
  10  10   8         22.56        232.82        97.52 o                         
  11  10   8        170.93        316.03       118.68 o                         
  -9  11   8        104.59        362.52        46.53 o                         
  -8  11   8        826.23        818.97        35.25 o                         
  -7  11   8         71.62        140.24        52.17 o                         
  -6  11   8        268.56        418.39        57.60 o                         
  -5  11   8        485.41        452.86        35.24 o                         
  -4  11   8       4663.01       4509.40        97.90 o                         
  -3  11   8        153.12        272.43        45.68 o                         
  -2  11   8        333.31        400.29        40.07 o                         
  -1  11   8        579.51        480.94        39.17 o                         
   0  11   8       2106.87       2086.01        64.95 o                         
   1  11   8        259.43        374.69        53.42 o                         
   2  11   8        275.31        380.83        69.94 o                         
   3  11   8          2.29        -14.47        42.10 o                         
   4  11   8        854.62       1137.76        99.61 o                         
   5  11   8         66.71        174.68        48.13 o                         
   6  11   8       2749.94       2570.25        76.45 o                         
   7  11   8         13.03         35.84        59.64 o                         
   8  11   8         82.45        285.02       118.68 o                         
  -5  12   8         10.39         50.86        84.56 o                         
  -4  12   8       1653.27       1810.78        82.39 o                         
  -3  12   8          7.03        157.63        36.72 o                         
  -2  12   8        262.15        483.85        50.18 o                         
  -1  12   8       1421.17       1376.42        87.15 o                         
   0  12   8        162.41        229.61        45.16 o                         
   1  12   8       2340.81       2315.14        50.31 o                         
   2  12   8        242.06        381.21        88.35 o                         
   3  12   8       1549.18       1642.35        43.11 o                         
   4  12   8        659.71        719.24        55.02 o                         
 -20   1   9       1779.23       1737.71        85.93 o                         
 -19   1   9       1305.97       1377.94        84.19 o                         
 -18   1   9        676.96        774.19        49.00 o                         
 -17   1   9       1172.92       1239.61        44.87 o                         
 -16   1   9       3235.85       3232.02        55.25 o                         
 -15   1   9         87.43        173.42        44.08 o                         
 -14   1   9        196.50        197.63        41.75 o                         
 -13   1   9       3108.69       3024.12        63.90 o                         
 -12   1   9      11166.89      10870.78       110.93 o                         
 -11   1   9        878.00        984.33        40.23 o                         
 -10   1   9       1918.03       1861.69        56.70 o                         
  -9   1   9       2409.06       2368.85        47.27 o                         
  -8   1   9       3291.42       3217.75        54.60 o                         
  -7   1   9       6354.94       6219.49        94.68 o                         
  -6   1   9        132.99        221.51        38.75 o                         
  -5   1   9       2028.98       1889.81        59.53 o                         
  -4   1   9       6837.59       7329.97       123.46 o                         
  -3   1   9       6145.98       5730.59        69.26 o                         
  -2   1   9       6391.84       6869.04        97.12 o                         
  -1   1   9      27743.48      27199.53       219.01 o                         
   0   1   9        183.13        353.32        80.95 o                         
   1   1   9       2580.54       2239.43        85.88 o                         
   2   1   9       2310.59       2386.75        84.84 o                         
   3   1   9      13770.57      12935.03       289.28 o                         
   4   1   9        257.84        425.51        79.76 o                         
   5   1   9       3708.91       3763.39        79.54 o                         
   6   1   9        532.61        667.70        70.68 o                         
   7   1   9      26742.76      25418.43       257.38 o                         
   8   1   9      17813.51      17369.58       125.84 o                         
   9   1   9       5047.55       5182.03        82.35 o                         
  10   1   9       1552.26       1517.49        60.46 o                         
  11   1   9      14791.50      13868.33       122.52 o                         
  12   1   9        634.71        573.22        61.92 o                         
  13   1   9       3509.48       3479.14        77.06 o                         
  14   1   9        233.68        262.24        86.13 o                         
  15   1   9          0.07        257.69       126.43 o                         
  16   1   9       1230.39       1517.10       183.43 o                         
  17   1   9       2475.83       2639.20       102.46 o                         
  18   1   9       4436.56       4881.03       118.12 o                         
  19   1   9        220.50        446.57        91.79 o                         
 -19   2   9       1043.10       1247.15        54.60 o                         
 -18   2   9        745.36        796.34        90.99 o                         
 -17   2   9       1666.99       1744.41        60.28 o                         
 -16   2   9        620.76        737.08        61.98 o                         
 -15   2   9          2.03         73.84        46.52 o                         
 -14   2   9          0.42         76.60        53.97 o                         
 -13   2   9        409.06        495.82        48.25 o                         
 -12   2   9      12942.21      12703.40       161.11 o                         
 -11   2   9        256.01        250.80        57.35 o                         
 -10   2   9         38.16        117.61        38.06 o                         
  -9   2   9       2451.02       2378.39        81.41 o                         
  -8   2   9        244.64        387.52        36.10 o                         
  -7   2   9       9848.86       9887.70        72.90 o                         
  -6   2   9       4016.02       4042.78        46.77 o                         
  -5   2   9       2548.12       2148.45        61.81 o                         
  -4   2   9        436.63        426.90        40.12 o                         
  -3   2   9        575.32        645.93        51.43 o                         
  -2   2   9        607.59        586.70        70.07 o                         
  -1   2   9        991.78        812.10        62.24 o                         
   0   2   9       3425.49       3630.96        98.00 o                         
   1   2   9        478.93        476.21        82.47 o                         
   2   2   9       5663.55       6245.72       159.52 o                         
   3   2   9       1354.76       1206.83        86.01 o                         
   4   2   9          2.77        -16.31       109.05 o                         
   5   2   9       6032.90       6229.71       155.42 o                         
   6   2   9        163.56        165.69        99.50 o                         
   7   2   9         32.05        144.81       101.65 o                         
   8   2   9        722.53        773.48        83.58 o                         
   9   2   9         63.77        145.17        77.23 o                         
  10   2   9        717.82        816.12        76.86 o                         
  11   2   9        632.96        767.26       105.82 o                         
  12   2   9        571.73        613.06        84.11 o                         
  13   2   9       4035.56       3992.02        51.44 o                         
  14   2   9        146.05        254.03        62.30 o                         
  15   2   9        298.28        580.29       112.22 o                         
  16   2   9        550.94        651.08        80.77 o                         
  17   2   9        809.32        852.91       161.19 o                         
  18   2   9       3884.11       3975.80        53.21 o                         
 -19   3   9        243.11        669.02       109.01 o                         
 -18   3   9        500.10        502.67        75.95 o                         
 -17   3   9       2877.52       2864.92        80.63 o                         
 -16   3   9       4352.76       4517.75       130.28 o                         
 -15   3   9         77.39        273.48        52.63 o                         
 -14   3   9        292.55        487.30        87.80 o                         
 -13   3   9       6327.25       5969.59        90.57 o                         
 -12   3   9         27.10         77.64        49.71 o                         
 -11   3   9       3291.63       3177.53        81.18 o                         
 -10   3   9       1485.67       1522.14        56.56 o                         
  -9   3   9       1747.31       1731.93        80.90 o                         
  -8   3   9       5859.62       5774.85        80.17 o                         
  -7   3   9      25212.26      25083.50       181.79 o                         
  -6   3   9       9378.67       9211.17        87.36 o                         
  -5   3   9        252.47        358.53        44.12 o                         
  -4   3   9       1187.84       1279.20        51.57 o                         
  -3   3   9        169.74        212.51        61.70 o                         
  -2   3   9       3181.22       3049.85       106.10 o                         
  -1   3   9        288.60        270.58        59.27 o                         
   0   3   9      13694.06      14499.59       157.16 o                         
   1   3   9        537.62        704.90        78.11 o                         
   2   3   9      14726.95      14768.96        97.64 o                         
   3   3   9      55646.07      56697.41      1086.71 o                         
   4   3   9      10435.76      10255.38       103.31 o                         
   5   3   9       5335.48       5254.51       270.67 o                         
   6   3   9      11086.81      10244.90       111.09 o                         
   7   3   9        304.48        613.05       123.27 o                         
   8   3   9        244.21        317.47        63.25 o                         
   9   3   9      14685.32      14063.65       239.65 o                         
  10   3   9        715.17        642.06        52.67 o                         
  11   3   9        752.54        809.20        64.41 o                         
  12   3   9       6670.92       6878.78       227.91 o                         
  13   3   9      17348.36      17376.38       176.03 o                         
  14   3   9          3.08         46.84        60.04 o                         
  15   3   9        584.52        598.52       115.16 o                         
  16   3   9        528.17        705.78        92.30 o                         
  17   3   9       3551.91       3372.27       102.44 o                         
  18   3   9        166.64        337.86        81.02 o                         
 -19   4   9         53.85        136.20        89.59 o                         
 -18   4   9         62.35        394.21       106.20 o                         
 -17   4   9        649.41        777.40        65.94 o                         
 -16   4   9        475.92        583.46        49.20 o                         
 -15   4   9          0.49         67.62        45.28 o                         
 -14   4   9       1589.69       1532.34        81.70 o                         
 -13   4   9         28.34        190.94        33.88 o                         
 -12   4   9         65.87        241.16        35.44 o                         
 -11   4   9       4066.50       3912.23       128.09 o                         
 -10   4   9       9526.86       9207.09       163.46 o                         
  -9   4   9        592.01        696.15        61.92 o                         
  -8   4   9         12.09         29.15        38.96 o                         
  -7   4   9          0.25        -20.34        51.29 o                         
  -6   4   9       5631.07       5712.29       105.62 o                         
  -5   4   9        250.13        281.64        48.48 o                         
  -4   4   9        395.87        453.27        49.42 o                         
  -3   4   9       4465.52       4560.85       140.59 o                         
  -2   4   9       4603.54       4946.69       202.17 o                         
  -1   4   9       6130.70       6507.22       100.26 o                         
   0   4   9       4633.67       4347.00        97.59 o                         
   1   4   9       2989.53       2891.57        79.55 o                         
   2   4   9        854.06        893.37        61.33 o                         
   3   4   9          3.24        122.06        64.92 o                         
   4   4   9       3188.11       2926.31        64.17 o                         
   5   4   9       1553.30       1456.96        52.68 o                         
   6   4   9        776.78        819.79       103.75 o                         
   7   4   9       1725.55       1897.46        73.84 o                         
   8   4   9        212.70        224.47        50.90 o                         
   9   4   9        143.53        285.06        55.85 o                         
  10   4   9        285.21        316.54        60.38 o                         
  11   4   9        914.32        864.75        52.37 o                         
  12   4   9       1369.15       1249.01        81.76 o                         
  13   4   9          0.89         63.98        45.13 o                         
  14   4   9        183.81        156.95        75.82 o                         
  15   4   9        151.45        256.22        58.37 o                         
  16   4   9        481.79        490.65        59.60 o                         
  17   4   9        572.27        554.05        81.68 o                         
  18   4   9        155.77        325.51        94.96 o                         
 -18   5   9        175.79        278.84        55.11 o                         
 -17   5   9       2098.82       1961.36        46.63 o                         
 -16   5   9       1364.02       1480.12        52.02 o                         
 -15   5   9        628.88        853.64        53.74 o                         
 -14   5   9        291.26        423.15        38.95 o                         
 -13   5   9       9020.04       8850.09       145.16 o                         
 -12   5   9          5.16         54.97        55.97 o                         
 -11   5   9       5470.57       5367.46       132.60 o                         
 -10   5   9         50.30        112.35        41.93 o                         
  -9   5   9       1189.46       1256.07        57.28 o                         
  -8   5   9       1250.79       1194.92        65.46 o                         
  -7   5   9      19250.74      18567.15       190.58 o                         
  -6   5   9        288.03        394.52        46.34 o                         
  -5   5   9         20.17         58.03        45.54 o                         
  -4   5   9       1100.47       1057.07        67.15 o                         
  -3   5   9      27464.61      25876.51       370.40 o                         
  -2   5   9        136.47        246.67        49.72 o                         
  -1   5   9       9995.64       9973.56       150.77 o                         
   0   5   9       1251.00       1108.24        69.13 o                         
   1   5   9       4958.15       4946.52       173.48 o                         
   2   5   9        327.61        431.94        56.01 o                         
   3   5   9      12647.94      12684.65       158.95 o                         
   4   5   9       1355.01       1330.91        48.00 o                         
   5   5   9         11.71        172.49        50.53 o                         
   6   5   9         81.98         34.90        53.18 o                         
   7   5   9      10299.79      10293.64       160.93 o                         
   8   5   9        824.99        959.19       108.00 o                         
   9   5   9      10474.80       9910.46        66.87 o                         
  10   5   9         14.19         83.85        48.26 o                         
  11   5   9       2690.74       2457.00        80.47 o                         
  12   5   9       1790.01       1941.10       119.32 o                         
  13   5   9       1694.55       1734.03        59.32 o                         
  14   5   9        157.09        354.95       106.76 o                         
  15   5   9         78.39        226.32        67.28 o                         
  16   5   9          9.32        334.67       147.00 o                         
  17   5   9       1194.11       1229.27        56.05 o                         
 -17   6   9         16.39        286.67       101.55 o                         
 -16   6   9         49.01        215.05        65.11 o                         
 -15   6   9        375.25        310.65        62.67 o                         
 -14   6   9       1584.33       1511.62        44.24 o                         
 -13   6   9        428.35        544.94        75.61 o                         
 -12   6   9         97.55        291.85        34.80 o                         
 -11   6   9        390.12        454.52        77.04 o                         
 -10   6   9       4965.09       5068.63        95.26 o                         
  -9   6   9          0.65        -20.12        33.72 o                         
  -8   6   9       1039.45        976.23        41.51 o                         
  -7   6   9       1427.32       1456.11        46.90 o                         
  -6   6   9        300.63        348.82        78.62 o                         
  -5   6   9       3603.82       3395.50       118.79 o                         
  -4   6   9         39.11        188.88        53.54 o                         
  -3   6   9      18074.75      17875.90       257.29 o                         
  -2   6   9       6787.31       6696.51       108.82 o                         
  -1   6   9       1630.87       1599.44        67.12 o                         
   0   6   9         50.08        187.67        57.20 o                         
   1   6   9       7947.72       7870.66       123.73 o                         
   2   6   9       2969.22       2744.63       106.62 o                         
   3   6   9        172.00        181.70        43.31 o                         
   4   6   9       2127.22       2117.29        74.54 o                         
   5   6   9       4481.51       4578.13        80.03 o                         
   6   6   9        995.51       1037.31        43.56 o                         
   7   6   9          3.30         58.44        43.51 o                         
   8   6   9       2479.44       2332.11        76.71 o                         
   9   6   9      11412.66      11079.83       127.77 o                         
  10   6   9       1014.38       1067.42        88.65 o                         
  11   6   9         13.55        -43.43        68.97 o                         
  12   6   9        906.95       1020.96        60.98 o                         
  13   6   9       1867.33       1949.66        72.17 o                         
  14   6   9          6.13         27.75        48.25 o                         
  15   6   9        177.58        421.87        71.30 o                         
  16   6   9       3439.87       3517.77       120.95 o                         
 -16   7   9        945.20        971.79        69.28 o                         
 -15   7   9          6.32        127.17        55.29 o                         
 -14   7   9         13.74        119.47        41.96 o                         
 -13   7   9         24.88        143.99        32.90 o                         
 -12   7   9       5732.66       5389.83        81.70 o                         
 -11   7   9        438.65        515.61        39.14 o                         
 -10   7   9       1169.78       1219.80        42.48 o                         
  -9   7   9          9.40        111.20        33.50 o                         
  -8   7   9       5136.87       5025.50        85.71 o                         
  -7   7   9        209.29        320.49        43.40 o                         
  -6   7   9          1.89         47.26        57.97 o                         
  -5   7   9        132.39        149.18        50.97 o                         
  -4   7   9        441.77        587.20        80.82 o                         
  -3   7   9       3489.49       3411.89        52.78 o                         
  -2   7   9        347.78        471.51        49.72 o                         
  -1   7   9      19369.00      19205.10       245.26 o                         
   0   7   9       1491.89       1485.82        57.76 o                         
   1   7   9         77.13        304.02        74.55 o                         
   2   7   9        728.72        697.07        54.23 o                         
   3   7   9       2872.95       2796.31        75.63 o                         
   4   7   9          1.45        150.30        73.21 o                         
   5   7   9        131.26         91.16        63.79 o                         
   6   7   9          2.87        -20.77        43.81 o                         
   7   7   9      13463.57      13252.60       177.38 o                         
   8   7   9        754.24        856.40        45.79 o                         
   9   7   9       1810.70       1755.33        83.00 o                         
  10   7   9         23.00        141.20        87.69 o                         
  11   7   9          9.84         98.40        80.42 o                         
  12   7   9        509.06        557.14        91.41 o                         
  13   7   9       1222.90       1333.27       151.66 o                         
  14   7   9         35.15        -12.75        61.00 o                         
  15   7   9         16.07         16.03        65.32 o                         
 -15   8   9         48.88        131.59        67.20 o                         
 -14   8   9        563.65        618.70        89.03 o                         
 -13   8   9        488.09        468.58        76.04 o                         
 -12   8   9       2103.68       2169.69        48.86 o                         
 -11   8   9        484.72        549.82        59.94 o                         
 -10   8   9       2665.81       2505.51        56.73 o                         
  -9   8   9       2076.62       1990.35        66.91 o                         
  -8   8   9          1.16         78.42        65.67 o                         
  -7   8   9       5297.79       4559.55        50.66 o                         
  -6   8   9       3044.05       3007.51        53.22 o                         
  -5   8   9        840.49        970.44        84.68 o                         
  -4   8   9        185.12        238.92        79.55 o                         
  -3   8   9        579.28        651.29        85.88 o                         
  -2   8   9       1533.41       1493.36        47.32 o                         
  -1   8   9          7.85        150.28        48.80 o                         
   0   8   9        261.74        391.25        40.28 o                         
   1   8   9       6649.21       6462.90        59.80 o                         
   2   8   9        201.88        282.09        44.37 o                         
   3   8   9         58.86        280.30        92.07 o                         
   4   8   9       1991.81       2041.19        55.68 o                         
   5   8   9       4237.27       4124.78       166.13 o                         
   6   8   9         48.00         44.29       121.19 o                         
   7   8   9          0.73         39.28        65.80 o                         
   8   8   9        105.14         81.10        49.72 o                         
   9   8   9        897.62        922.05        69.58 o                         
  10   8   9        113.21        114.30        73.23 o                         
  11   8   9        902.88       1185.21       144.46 o                         
  12   8   9        406.42        431.17        41.63 o                         
  13   8   9       1360.53       1433.47        76.86 o                         
  14   8   9       1166.07       1391.93        81.44 o                         
 -13   9   9       1469.12       1516.60        87.67 o                         
 -12   9   9        239.11        150.34        47.90 o                         
 -11   9   9          1.08        114.01        98.73 o                         
 -10   9   9       2005.60       2000.66        63.46 o                         
  -9   9   9       2093.74       2039.50        71.68 o                         
  -8   9   9        722.05        833.09        43.93 o                         
  -7   9   9        609.14        898.56        61.07 o                         
  -6   9   9       5389.15       5298.71       109.55 o                         
  -5   9   9       1019.22       1034.76        41.77 o                         
  -4   9   9       2494.28       2518.65        60.87 o                         
  -3   9   9       1244.57       1309.37        42.01 o                         
  -2   9   9        604.18        768.81        66.35 o                         
  -1   9   9        103.58        173.62        34.76 o                         
   0   9   9         55.32        250.94        49.43 o                         
   1   9   9         65.11        179.95        51.76 o                         
   2   9   9       5057.02       5015.23        53.45 o                         
   3   9   9        907.43        865.35        49.72 o                         
   4   9   9       3263.81       3147.19       111.39 o                         
   5   9   9         16.72        430.25       290.52 o                         
   6   9   9         55.96         37.21        92.91 o                         
   7   9   9        110.67        230.28        84.34 o                         
   8   9   9        708.49        697.76        47.93 o                         
   9   9   9         47.13         17.99        67.74 o                         
  10   9   9        402.14        363.93       102.94 o                         
  11   9   9          1.44        332.77        66.54 o                         
  12   9   9       2001.42       2264.08       182.48 o                         
 -11  10   9        778.72        867.32        49.70 o                         
 -10  10   9         25.61         88.57        69.31 o                         
  -9  10   9        826.07        902.71        52.07 o                         
  -8  10   9        390.24        396.51        37.84 o                         
  -7  10   9        175.26        341.38        69.78 o                         
  -6  10   9       3403.76       3273.10       118.16 o                         
  -5  10   9         47.16        249.63        87.47 o                         
  -4  10   9       5543.33       5464.08        98.55 o                         
  -3  10   9        932.27       1153.77       127.61 o                         
  -2  10   9         14.76         14.65        45.41 o                         
  -1  10   9        567.64        662.42        94.35 o                         
   0  10   9       5720.99       5619.98        79.45 o                         
   1  10   9          3.13        168.02        44.87 o                         
   2  10   9       2421.00       2458.47        75.43 o                         
   3  10   9          4.63        -16.44        52.43 o                         
   4  10   9       6103.15       6120.34       158.46 o                         
   5  10   9        283.76        376.42       128.13 o                         
   6  10   9         43.19         -9.74        57.79 o                         
   7  10   9       1031.99       1083.38       138.46 o                         
   8  10   9       2303.53       2388.37       108.90 o                         
   9  10   9        298.11        331.95        52.27 o                         
  10  10   9       1403.46       1506.30        60.30 o                         
  -9  11   9        236.95        486.65        56.27 o                         
  -8  11   9        679.26        687.01        58.09 o                         
  -7  11   9       3050.43       2912.38        58.43 o                         
  -6  11   9        198.28        349.89        46.16 o                         
  -5  11   9          2.14        170.15        72.62 o                         
  -4  11   9         34.33         30.93        64.29 o                         
  -3  11   9       1084.90       1180.17        69.12 o                         
  -2  11   9       1601.80       1541.28        36.17 o                         
  -1  11   9       1132.82       1210.07        50.56 o                         
   0  11   9       2617.12       2598.83        92.66 o                         
   1  11   9       1087.00       1005.86        36.65 o                         
   2  11   9         15.07        149.05        72.80 o                         
   3  11   9        678.82        713.00        56.45 o                         
   4  11   9       1119.26        939.59        60.99 o                         
   5  11   9        398.89        397.58        47.60 o                         
   6  11   9          5.70         39.29        71.33 o                         
   7  11   9          5.29        114.44        88.27 o                         
   8  11   9        267.57        264.86       156.48 o                         
  -4  12   9       2448.52       2235.85        48.03 o                         
  -3  12   9        421.68        520.81        72.33 o                         
  -2  12   9         37.03        174.41        44.79 o                         
  -1  12   9       2396.68       2302.12        60.62 o                         
   0  12   9        514.20        557.60        76.76 o                         
   1  12   9        344.21        559.91       101.54 o                         
   2  12   9        185.90        198.43        45.30 o                         
   3  12   9        298.26        394.61       125.31 o                         
 -19   0  10        648.84        773.64        92.59 o                         
 -18   0  10        142.41        273.14       130.86 o                         
 -17   0  10      11144.21      10937.53       297.44 o                         
 -16   0  10        288.46        276.32        41.59 o                         
 -15   0  10       1695.14       1900.36        71.89 o                         
 -14   0  10        511.84        716.71       105.86 o                         
 -13   0  10      15810.99      14948.38       219.47 o                         
 -12   0  10       2705.01       2806.50        56.75 o                         
 -11   0  10       5389.83       5309.60        92.43 o                         
 -10   0  10      15297.10      14434.00       195.19 o                         
  -9   0  10      20838.96      20041.15       286.15 o                         
  -8   0  10        375.57        537.75        50.66 o                         
  -7   0  10       8957.93       9305.66       207.02 o                         
  -6   0  10       9125.14       8528.13       124.70 o                         
  -5   0  10          0.33         98.37        65.88 o                         
  -4   0  10         49.08         76.89        97.85 o                         
  -3   0  10      31405.19      32927.34       316.80 o                         
  -2   0  10      64368.01      66241.77       348.86 o                         
  -1   0  10       2567.68       2469.04        92.94 o                         
   0   0  10       1061.99       1233.12       103.83 o                         
   1   0  10        196.37         99.70       101.61 o                         
   2   0  10       8068.66       7689.52       182.20 o                         
   3   0  10       2203.37       2610.20       119.25 o                         
   4   0  10          4.39        142.63       174.12 o                         
   5   0  10       4795.56       4605.00       120.90 o                         
   6   0  10       7743.75       7366.07       416.18 o                         
   7   0  10       9324.39       9027.79       131.85 o                         
   8   0  10      23565.32      22634.65       791.15 o                         
   9   0  10       7436.83       7625.89       184.12 o                         
  10   0  10       4967.81       4768.23       177.15 o                         
  11   0  10       4303.14       4177.86        96.89 o                         
  12   0  10        123.66         42.30       120.80 o                         
  13   0  10        244.37        379.03        90.59 o                         
  14   0  10        666.86        672.41        63.59 o                         
  15   0  10        213.13        242.34        80.64 o                         
  16   0  10       2448.91       2471.96       132.63 o                         
  17   0  10       7456.00       7949.52       122.52 o                         
  18   0  10        251.83        142.35        58.67 o                         
 -19   1  10         33.75        107.60        42.57 o                         
 -18   1  10        408.33        596.49        54.94 o                         
 -17   1  10       1068.97       1197.70        39.98 o                         
 -16   1  10         23.44        124.16        49.17 o                         
 -15   1  10        444.63        510.55        56.33 o                         
 -14   1  10        119.68        226.53        49.04 o                         
 -13   1  10         44.38        150.62        70.24 o                         
 -12   1  10       2636.03       2507.11        71.51 o                         
 -11   1  10        173.59        194.81        59.11 o                         
 -10   1  10       1301.57       1180.79        77.64 o                         
  -9   1  10       6402.76       6276.62       120.16 o                         
  -8   1  10       2887.02       3005.46        57.72 o                         
  -7   1  10      19515.30      19728.79       229.91 o                         
  -6   1  10       3724.00       3892.08        57.04 o                         
  -5   1  10          0.76         56.89        43.15 o                         
  -4   1  10       1278.47       1381.41        57.03 o                         
  -3   1  10       5331.83       5767.10       227.74 o                         
  -2   1  10       7042.45       8013.34        79.83 o                         
  -1   1  10        725.63        885.32       146.71 o                         
   0   1  10         70.50        205.73        75.39 o                         
   1   1  10       2099.22       2217.08        74.85 o                         
   2   1  10       2519.71       2945.46        82.56 o                         
   3   1  10       2383.32       2561.33        70.22 o                         
   4   1  10         14.59        117.80        76.54 o                         
   5   1  10        165.84        306.16        94.69 o                         
   6   1  10        297.10        430.03        78.03 o                         
   7   1  10       1086.50        987.33       106.28 o                         
   8   1  10       1103.63        926.82        69.92 o                         
   9   1  10       2011.94       1849.24       101.90 o                         
  10   1  10        468.13        535.95       133.79 o                         
  11   1  10        404.53        494.40        81.64 o                         
  12   1  10       1781.23       1480.16        67.87 o                         
  13   1  10        228.76        292.00        42.62 o                         
  14   1  10       2146.65       2272.86       104.75 o                         
  15   1  10        583.86        639.21        96.22 o                         
  16   1  10         91.16        196.37        92.02 o                         
  17   1  10       2413.26       2391.53        92.87 o                         
  18   1  10          2.05        265.58       106.01 o                         
 -19   2  10        301.75        325.10        88.51 o                         
 -18   2  10        950.05        990.84        68.88 o                         
 -17   2  10       1782.69       1881.38        55.40 o                         
 -16   2  10       1813.98       1841.92        90.68 o                         
 -15   2  10         14.40         64.01        35.52 o                         
 -14   2  10        453.55        600.16        55.22 o                         
 -13   2  10       2907.61       2899.71       104.83 o                         
 -12   2  10       1523.62       1458.81        63.27 o                         
 -11   2  10       6969.12       6617.20        84.34 o                         
 -10   2  10       5960.05       5903.26        97.24 o                         
  -9   2  10      12068.09      11733.96       138.40 o                         
  -8   2  10       1848.52       1862.71        47.68 o                         
  -7   2  10      28705.18      27615.18       492.43 o                         
  -6   2  10       3939.01       3745.55        56.86 o                         
  -5   2  10         38.67        100.50        39.77 o                         
  -4   2  10        258.42        117.20        49.54 o                         
  -3   2  10      12171.69      12746.07       242.16 o                         
  -2   2  10      12032.64      11428.51        88.87 o                         
  -1   2  10       1524.80       1980.96        68.49 o                         
   0   2  10      34373.38      37336.74       986.46 o                         
   1   2  10      41022.75      42918.87       665.22 o                         
   2   2  10       7260.75       7089.39        93.26 o                         
   3   2  10      18906.64      18529.45       204.88 o                         
   4   2  10       6683.61       6727.61        97.70 o                         
   5   2  10       3674.20       3932.01       147.13 o                         
   6   2  10         35.53         -7.41       144.53 o                         
   7   2  10       7412.46       7214.60        86.40 o                         
   8   2  10       2957.64       2915.12       103.52 o                         
   9   2  10       2579.61       2631.39        52.44 o                         
  10   2  10        198.97        406.27        57.56 o                         
  11   2  10       3106.55       3077.99        72.62 o                         
  12   2  10       5087.50       5115.12       156.14 o                         
  13   2  10       6481.41       6475.70       123.88 o                         
  14   2  10        604.02        795.69       102.61 o                         
  15   2  10         37.23         80.74        66.21 o                         
  16   2  10       1530.66       1532.89        61.27 o                         
  17   2  10       5439.88       5805.30        64.07 o                         
  18   2  10        106.59        270.63        81.42 o                         
 -19   3  10        390.96        406.65        34.21 o                         
 -18   3  10         94.58        146.52        78.81 o                         
 -17   3  10         44.55        187.29        39.01 o                         
 -16   3  10          4.01        170.89        78.68 o                         
 -15   3  10        499.15        595.52        46.05 o                         
 -14   3  10          0.28         73.95        62.11 o                         
 -13   3  10        402.64        598.99        78.61 o                         
 -12   3  10       1191.12       1206.93        41.54 o                         
 -11   3  10       2014.71       1696.63        53.72 o                         
 -10   3  10       1376.69       1508.37        56.65 o                         
  -9   3  10       1538.90       1633.71        81.35 o                         
  -8   3  10        593.21        525.62        39.36 o                         
  -7   3  10         45.29        105.54        41.93 o                         
  -6   3  10       1151.77       1268.27        41.08 o                         
  -5   3  10        385.75        402.69        41.36 o                         
  -4   3  10        122.48        146.19        51.08 o                         
  -3   3  10        483.53        541.31        59.52 o                         
  -2   3  10        480.01        391.17        64.86 o                         
  -1   3  10         81.40         -1.71        56.29 o                         
   0   3  10       3330.69       3610.75        97.75 o                         
   1   3  10       3231.99       2809.01       106.15 o                         
   2   3  10        749.68        923.79        76.18 o                         
   3   3  10       1480.45       1542.83        67.69 o                         
   4   3  10      12967.32      12647.83       105.83 o                         
   5   3  10       3576.09       3729.43       110.55 o                         
   6   3  10      11370.09      10801.26       147.70 o                         
   7   3  10       6787.40       6382.41       102.63 o                         
   8   3  10         89.46        180.07        74.04 o                         
   9   3  10        810.95        880.24        83.30 o                         
  10   3  10         27.55        198.12        47.66 o                         
  11   3  10       2751.22       2851.96        96.23 o                         
  12   3  10       1086.52        993.79        46.88 o                         
  13   3  10       1211.63       1281.03        51.21 o                         
  14   3  10       4186.39       4022.32       149.70 o                         
  15   3  10         19.17         52.81        38.60 o                         
  16   3  10        348.55        298.45       121.10 o                         
  17   3  10        916.72        925.10        92.12 o                         
  18   3  10        967.79       1007.40        50.85 o                         
 -18   4  10         32.71        308.94        59.83 o                         
 -17   4  10       1523.99       1523.71        68.35 o                         
 -16   4  10       3206.29       3033.81        84.53 o                         
 -15   4  10         59.82         80.61        69.55 o                         
 -14   4  10        269.78        382.27        48.80 o                         
 -13   4  10        716.29        856.00        51.60 o                         
 -12   4  10       2018.46       2147.11        60.75 o                         
 -11   4  10       1039.55       1062.95        88.13 o                         
 -10   4  10        592.30        612.96        50.10 o                         
  -9   4  10       1475.67       1425.31        60.01 o                         
  -8   4  10       4114.47       3722.77        72.57 o                         
  -7   4  10      12957.60      12240.39        88.66 o                         
  -6   4  10       8191.34       7997.75        71.97 o                         
  -5   4  10        590.35        638.21        43.70 o                         
  -4   4  10        278.04        224.00        80.46 o                         
  -3   4  10      25185.46      24519.63       558.00 o                         
  -2   4  10        906.29        975.86        83.86 o                         
  -1   4  10       6142.28       5788.52       143.33 o                         
   0   4  10        826.79        999.40        73.20 o                         
   1   4  10       9085.93       8889.84       254.15 o                         
   2   4  10      19229.12      19185.59       230.84 o                         
   3   4  10       8603.99       7973.33       121.04 o                         
   4   4  10      12717.82      12664.90       151.47 o                         
   5   4  10       3703.23       3661.71        73.71 o                         
   6   4  10        493.90        422.82        78.70 o                         
   7   4  10       3822.26       3543.98       154.97 o                         
   8   4  10       8972.18       8787.06        89.16 o                         
   9   4  10         36.01         37.28        72.35 o                         
  10   4  10        956.63        984.83        46.66 o                         
  11   4  10       5295.46       5321.02       136.18 o                         
  12   4  10       5983.19       5844.60       128.09 o                         
  13   4  10       7078.24       7076.89       137.26 o                         
  14   4  10          1.32        -33.10        83.75 o                         
  15   4  10        658.51        819.51       105.15 o                         
  16   4  10       2303.28       2190.48        91.41 o                         
  17   4  10        498.12        536.94        85.79 o                         
 -18   5  10        593.51        691.04       112.59 o                         
 -17   5  10        326.04        425.48        46.00 o                         
 -16   5  10          5.74        119.04        62.83 o                         
 -15   5  10       1059.66       1042.32       103.51 o                         
 -14   5  10        541.92        710.04        48.32 o                         
 -13   5  10       1236.00       1212.63        73.85 o                         
 -12   5  10       1488.17       1363.21        50.73 o                         
 -11   5  10       2079.65       2068.86        61.46 o                         
 -10   5  10         96.81        202.66        69.14 o                         
  -9   5  10        944.48       1016.22        50.88 o                         
  -8   5  10        124.06        179.30        39.58 o                         
  -7   5  10        196.31        327.71        59.13 o                         
  -6   5  10       4621.43       4751.10        66.92 o                         
  -5   5  10       1649.91       1681.58        72.23 o                         
  -4   5  10      11118.50      10696.39       163.86 o                         
  -3   5  10       1595.36       1641.86        47.28 o                         
  -2   5  10        156.86        178.89        85.09 o                         
  -1   5  10         53.79        127.90        61.27 o                         
   0   5  10      14039.27      14257.19       230.51 o                         
   1   5  10         80.57        142.25       146.70 o                         
   2   5  10       2820.87       3068.09        88.01 o                         
   3   5  10        318.44        526.91        94.17 o                         
   4   5  10       1182.46       1273.52        94.30 o                         
   5   5  10        821.33        771.76        53.78 o                         
   6   5  10       1001.16        967.95        49.31 o                         
   7   5  10        162.69        223.21        59.12 o                         
   8   5  10       2983.04       2990.13        63.37 o                         
   9   5  10       2807.36       2861.45        59.43 o                         
  10   5  10        268.23        346.51        85.82 o                         
  11   5  10         70.60         65.93        82.04 o                         
  12   5  10        305.54        278.36        68.54 o                         
  13   5  10        102.02        198.88       119.75 o                         
  14   5  10        133.22        327.17       102.08 o                         
  15   5  10        250.07        165.78        62.95 o                         
  16   5  10       1396.04       1386.27        49.59 o                         
  17   5  10       2478.17       2432.84        75.24 o                         
 -17   6  10        235.79        482.54        56.61 o                         
 -16   6  10       1062.13       1096.32        72.39 o                         
 -15   6  10         23.40         74.39        38.65 o                         
 -14   6  10          0.39         53.63        52.55 o                         
 -13   6  10       3339.87       2912.26        78.57 o                         
 -12   6  10       1785.91       1711.31        53.31 o                         
 -11   6  10       1552.13       1549.33        41.55 o                         
 -10   6  10        403.83        599.59        62.92 o                         
  -9   6  10        866.04       1013.77        54.99 o                         
  -8   6  10        603.54        580.42        39.26 o                         
  -7   6  10       1933.74       1845.45        73.86 o                         
  -6   6  10       1526.19       1405.68        79.60 o                         
  -5   6  10       1405.97       1584.79       102.60 o                         
  -4   6  10         14.33         16.58        46.91 o                         
  -3   6  10      15092.83      14984.94       192.48 o                         
  -2   6  10       7683.81       7568.44       146.60 o                         
  -1   6  10       4195.36       3863.99        66.84 o                         
   0   6  10         58.29         72.16        57.18 o                         
   1   6  10       4680.38       4563.71       110.20 o                         
   2   6  10          5.98        -12.86        80.11 o                         
   3   6  10       1748.51       1748.11        56.51 o                         
   4   6  10         38.84          6.45        53.76 o                         
   5   6  10         42.50         15.88        70.27 o                         
   6   6  10        758.38        933.67        83.38 o                         
   7   6  10      10478.52      10252.00        61.94 o                         
   8   6  10       5865.34       5567.47        73.55 o                         
   9   6  10       4634.78       4473.38        50.41 o                         
  10   6  10        536.49        703.94        42.18 o                         
  11   6  10        351.71        293.39        50.17 o                         
  12   6  10        842.48        911.56        67.59 o                         
  13   6  10        701.96        847.55        75.00 o                         
  14   6  10         40.85         80.14        81.21 o                         
  15   6  10         10.41         84.78        67.57 o                         
  16   6  10       1058.38       1236.87        68.30 o                         
 -16   7  10         72.00        147.71        49.00 o                         
 -15   7  10       1984.33       1909.01       100.75 o                         
 -14   7  10         18.97        169.68        39.77 o                         
 -13   7  10         37.53        181.94        45.59 o                         
 -12   7  10        282.67        414.15        53.05 o                         
 -11   7  10       3358.58       3221.80        41.55 o                         
 -10   7  10        216.57        292.85        56.17 o                         
  -9   7  10        348.21        411.68        47.60 o                         
  -8   7  10       5336.77       4928.30        78.71 o                         
  -7   7  10       1671.82       1749.18        79.05 o                         
  -6   7  10        112.62        222.45       116.95 o                         
  -5   7  10         34.30         73.34        61.23 o                         
  -4   7  10      15617.59      14605.76       277.10 o                         
  -3   7  10       1974.57       1840.42        59.08 o                         
  -2   7  10       1065.96       1092.51        48.64 o                         
  -1   7  10       1858.94       1674.31        58.07 o                         
   0   7  10      17305.00      16536.23       281.30 o                         
   1   7  10       4302.28       4234.84        63.11 o                         
   2   7  10       2349.87       2337.28       112.20 o                         
   3   7  10        111.80        261.73        71.49 o                         
   4   7  10       2164.17       2157.46        54.06 o                         
   5   7  10        401.67        459.52        43.31 o                         
   6   7  10      10226.56       9816.14       108.06 o                         
   7   7  10         20.42         -1.82        39.79 o                         
   8   7  10       1782.35       1798.10        63.82 o                         
   9   7  10        229.00        388.18        43.00 o                         
  10   7  10       2963.37       2921.64       122.62 o                         
  11   7  10         52.81        139.60        92.49 o                         
  12   7  10        424.53        479.13        49.80 o                         
  13   7  10          4.22        460.06       112.50 o                         
  14   7  10       1022.12       1257.58       118.78 o                         
  15   7  10        333.79        522.41       103.35 o                         
 -15   8  10        322.41        430.05        41.64 o                         
 -14   8  10        894.48        949.96        56.74 o                         
 -13   8  10        873.02        842.44        52.62 o                         
 -12   8  10       1306.90       1186.92        72.82 o                         
 -11   8  10        835.96        883.07        63.79 o                         
 -10   8  10        365.99        426.16        62.50 o                         
  -9   8  10        522.60        612.75        51.84 o                         
  -8   8  10       4286.81       4035.11        67.82 o                         
  -7   8  10        391.70        361.61        45.64 o                         
  -6   8  10        469.21        558.91        53.51 o                         
  -5   8  10         33.17          0.74        56.83 o                         
  -4   8  10          1.77        102.32        84.38 o                         
  -3   8  10         17.13         79.13        55.78 o                         
  -2   8  10       2205.99       2126.02        53.32 o                         
  -1   8  10       6625.17       6372.22        80.73 o                         
   0   8  10       2399.20       2360.59        59.84 o                         
   1   8  10         30.02        216.18       108.18 o                         
   2   8  10        359.35        481.89        41.71 o                         
   3   8  10       8363.80       8101.50       124.82 o                         
   4   8  10        772.91        919.96        70.89 o                         
   5   8  10       1868.58       1604.74       140.02 o                         
   6   8  10        339.07        543.91        81.77 o                         
   7   8  10       5856.95       6121.03       120.23 o                         
   8   8  10        443.44        632.14        43.01 o                         
   9   8  10       2340.30       2197.23        94.81 o                         
  10   8  10         53.64          8.61        36.89 o                         
  11   8  10       1339.05       1101.84        53.28 o                         
  12   8  10         31.05        152.41        36.59 o                         
  13   8  10       3356.54       3122.49       135.57 o                         
  14   8  10       1366.11       1420.17        53.02 o                         
 -13   9  10          3.03        112.19        52.28 o                         
 -12   9  10         75.41        256.48        68.90 o                         
 -11   9  10        130.94        188.62        37.55 o                         
 -10   9  10       2531.51       2397.45        47.40 o                         
  -9   9  10       1653.21       1749.98        92.56 o                         
  -8   9  10        796.47       1002.80        98.40 o                         
  -7   9  10         74.59         97.62        35.47 o                         
  -6   9  10       1985.53       1934.87        82.88 o                         
  -5   9  10       1004.65        869.94        50.95 o                         
  -4   9  10         16.28        115.91        55.83 o                         
  -3   9  10        132.42        121.47        40.25 o                         
  -2   9  10         73.40        176.70        52.02 o                         
  -1   9  10         42.01         82.80        41.16 o                         
   0   9  10       4893.51       4615.26        83.92 o                         
   1   9  10        905.19        969.01        84.98 o                         
   2   9  10       1828.01       1894.16        83.12 o                         
   3   9  10        825.12        958.73       117.29 o                         
   4   9  10       5641.58       5961.04       217.80 o                         
   5   9  10        458.17        550.20        56.89 o                         
   6   9  10       1531.04       1342.87       115.65 o                         
   7   9  10        915.92        882.60        61.57 o                         
   8   9  10        407.38        462.37        98.07 o                         
   9   9  10        416.48        601.00        55.09 o                         
  10   9  10       1541.60       1538.11       129.13 o                         
  11   9  10        870.56        949.35        81.52 o                         
  12   9  10         10.67        130.27        83.32 o                         
 -11  10  10         90.56        273.52        72.62 o                         
 -10  10  10        299.58        439.32        62.01 o                         
  -9  10  10         19.99         88.57        70.11 o                         
  -8  10  10        253.62        263.54        54.15 o                         
  -7  10  10       2395.14       2259.29        67.23 o                         
  -6  10  10        328.70        388.95        70.27 o                         
  -5  10  10        390.10        480.38        81.44 o                         
  -4  10  10          0.52        237.43       104.03 o                         
  -3  10  10       1680.46       1745.18        50.60 o                         
  -2  10  10        362.19        468.94        46.93 o                         
  -1  10  10       1429.99       1154.45        51.01 o                         
   0  10  10        405.41        536.50        74.34 o                         
   1  10  10       1403.45       1461.04        48.14 o                         
   2  10  10          4.79        111.08        75.67 o                         
   3  10  10       3786.98       3674.43       131.47 o                         
   4  10  10        241.30        478.87       133.40 o                         
   5  10  10         38.50        108.80        56.46 o                         
   6  10  10        783.01        815.36       100.99 o                         
   7  10  10       1761.71       1962.23       139.66 o                         
   8  10  10          2.53        109.59        93.23 o                         
   9  10  10        334.91        172.68        44.02 o                         
  10  10  10         14.34        117.37        77.46 o                         
  -8  11  10         90.55        384.29       109.26 o                         
  -7  11  10         93.96        351.36       112.03 o                         
  -6  11  10        984.93       1036.40        76.77 o                         
  -5  11  10       1830.18       1893.59        58.38 o                         
  -4  11  10        401.37        447.52        63.57 o                         
  -3  11  10       1826.95       1634.87        48.76 o                         
  -2  11  10        931.03       1227.07       150.05 o                         
  -1  11  10        546.01        752.10        72.16 o                         
   0  11  10       1277.88       1218.38        84.15 o                         
   1  11  10        531.24        670.01        57.36 o                         
   2  11  10         14.93        168.65        76.14 o                         
   3  11  10         30.24         57.80        89.62 o                         
   4  11  10        842.74        961.72        56.42 o                         
   5  11  10        865.92       1030.91       111.27 o                         
   6  11  10        463.12        354.79       107.18 o                         
   7  11  10        541.42        633.88        96.21 o                         
  -3  12  10       1185.97       1238.09        54.14 o                         
  -2  12  10          0.99         27.66        47.07 o                         
  -1  12  10        374.49        260.25        55.52 o                         
   0  12  10       1090.13       1079.01        53.28 o                         
   1  12  10        363.41        642.15        70.28 o                         
   2  12  10          0.79         40.06        54.82 o                         
 -19   1  11       1405.93       1471.87        81.91 o                         
 -18   1  11       3691.52       3690.02       102.28 o                         
 -17   1  11        248.08        268.50       102.56 o                         
 -16   1  11       1628.79       1799.68        85.43 o                         
 -15   1  11          0.04         32.42        47.68 o                         
 -14   1  11        897.96        871.11        30.48 o                         
 -13   1  11       1317.03       1395.48        67.17 o                         
 -12   1  11      12519.20      12162.19       139.07 o                         
 -11   1  11       2448.74       2371.24        39.38 o                         
 -10   1  11        425.70        512.80        60.73 o                         
  -9   1  11        893.67        929.68        40.43 o                         
  -8   1  11       8133.98       7902.03        95.32 o                         
  -7   1  11        663.03        777.62        41.27 o                         
  -6   1  11       6359.55       6126.06       102.29 o                         
  -5   1  11        638.51        731.92        45.79 o                         
  -4   1  11       2958.74       3204.54        53.28 o                         
  -3   1  11      40209.07      42530.72       648.24 o                         
  -2   1  11      18869.46      19203.29       274.40 o                         
  -1   1  11       7692.37       8043.29       104.40 o                         
   0   1  11       9167.16      10683.79       507.41 o                         
   1   1  11        116.08        177.40        70.11 o                         
   2   1  11       9154.33       9023.25       106.97 o                         
   3   1  11       1744.92       1386.93        75.61 o                         
   4   1  11       3708.68       3834.89       176.58 o                         
   5   1  11        324.64        401.35        93.38 o                         
   6   1  11      14543.90      13839.04       138.33 o                         
   7   1  11      15471.42      14876.63       193.22 o                         
   8   1  11       4639.13       4402.32        90.56 o                         
   9   1  11       1614.47       1551.53        60.00 o                         
  10   1  11         74.25        230.29       107.88 o                         
  11   1  11       5450.67       5268.60        83.04 o                         
  12   1  11        972.68       1123.45        49.14 o                         
  13   1  11       2946.87       2865.85        48.74 o                         
  14   1  11          0.19         45.37        79.26 o                         
  15   1  11       1130.61       1263.30        72.89 o                         
  16   1  11          7.00        105.05        48.07 o                         
  17   1  11      14146.65      14270.12       101.72 o                         
  18   1  11         77.45        283.57       154.76 o                         
 -19   2  11          8.99        135.52        99.91 o                         
 -18   2  11       2986.91       2970.32        59.95 o                         
 -17   2  11          9.72        122.64        40.61 o                         
 -16   2  11         41.72        213.95        62.91 o                         
 -15   2  11        846.34        810.16        37.32 o                         
 -14   2  11       7383.23       7175.64       180.66 o                         
 -13   2  11      13940.29      13230.93       187.89 o                         
 -12   2  11        420.96        587.18        74.73 o                         
 -11   2  11        183.86        233.10        62.47 o                         
 -10   2  11       2682.12       2589.93        40.15 o                         
  -9   2  11        696.13        701.27        41.63 o                         
  -8   2  11       1183.97       1180.19        56.02 o                         
  -7   2  11       7441.16       7191.12        88.26 o                         
  -6   2  11      20023.58      20360.01       294.35 o                         
  -5   2  11      17207.84      17991.63       197.15 o                         
  -4   2  11       4097.60       4169.28        52.94 o                         
  -3   2  11         19.04         28.97        49.86 o                         
  -2   2  11      30233.40      31931.94       463.43 o                         
  -1   2  11      23307.38      25256.99       329.43 o                         
   0   2  11      11710.41      12477.81       304.61 o                         
   1   2  11        670.74        526.11       148.12 o                         
   2   2  11       1551.39       1590.78        67.28 o                         
   3   2  11          0.63        -39.30        87.46 o                         
   4   2  11       5855.90       5703.77        78.77 o                         
   5   2  11        254.31        477.13        69.01 o                         
   6   2  11        525.05        613.92        62.05 o                         
   7   2  11         88.66        184.96        94.19 o                         
   8   2  11        799.30        826.57       119.30 o                         
   9   2  11        470.62        530.63        61.18 o                         
  10   2  11       1260.35       1251.93        54.75 o                         
  11   2  11        123.72        127.16        43.97 o                         
  12   2  11         58.73         10.49        52.88 o                         
  13   2  11       1141.32       1189.42        59.92 o                         
  14   2  11       1174.01       1415.68        87.43 o                         
  15   2  11        496.39        521.07        91.61 o                         
  16   2  11       1515.93       1541.22        65.61 o                         
  17   2  11         13.60         42.00        72.98 o                         
  18   2  11        574.07        795.43       138.49 o                         
 -19   3  11        331.76        460.19        70.37 o                         
 -18   3  11       2642.74       2727.88       119.97 o                         
 -17   3  11        703.02        612.27        30.47 o                         
 -16   3  11       1168.62       1172.63        64.20 o                         
 -15   3  11          9.33         29.89        50.66 o                         
 -14   3  11          2.22         28.52        48.87 o                         
 -13   3  11       2771.89       2688.76        86.59 o                         
 -12   3  11       1154.18       1171.74        64.35 o                         
 -11   3  11       1247.06       1304.54        73.64 o                         
 -10   3  11        334.00        442.01        37.21 o                         
  -9   3  11       4123.17       4166.57        99.07 o                         
  -8   3  11       1555.94       1660.80        75.15 o                         
  -7   3  11      33817.15      32857.32       441.05 o                         
  -6   3  11       1471.59       1444.68        57.45 o                         
  -5   3  11       4819.93       4848.65        61.24 o                         
  -4   3  11       1445.25       1511.28        90.88 o                         
  -3   3  11       9647.57       9577.15        77.72 o                         
  -2   3  11       1425.08       1565.48        68.83 o                         
  -1   3  11       8142.62       8184.50       190.93 o                         
   0   3  11         37.01         37.39        70.41 o                         
   1   3  11      21752.38      21761.94       261.83 o                         
   2   3  11       1935.07       1893.70        81.16 o                         
   3   3  11      40709.52      39839.64       380.25 o                         
   4   3  11       2672.05       2514.34        71.75 o                         
   5   3  11      18418.35      17444.25       316.54 o                         
   6   3  11       7457.61       7322.71        80.84 o                         
   7   3  11      26177.01      24663.50       287.45 o                         
   8   3  11       3228.25       2998.79        93.05 o                         
   9   3  11        148.27        247.65       130.70 o                         
  10   3  11       4215.50       4155.75        56.69 o                         
  11   3  11      13140.51      12876.00        87.93 o                         
  12   3  11       4741.42       4597.12       107.26 o                         
  13   3  11       4529.51       4446.71        93.39 o                         
  14   3  11       4071.15       4441.48       118.69 o                         
  15   3  11       5925.45       5792.25       119.03 o                         
  16   3  11        163.79        455.87        99.36 o                         
  17   3  11        335.56        493.83        50.23 o                         
 -18   4  11        274.80        395.11        46.83 o                         
 -17   4  11        226.21        362.22        54.85 o                         
 -16   4  11        905.00        936.43        39.78 o                         
 -15   4  11         53.79        256.89        65.36 o                         
 -14   4  11        420.01        482.00        65.67 o                         
 -13   4  11       3777.09       3813.72       114.02 o                         
 -12   4  11        715.06        911.55        81.18 o                         
 -11   4  11         30.96         -3.96        76.67 o                         
 -10   4  11          7.47        105.76        66.40 o                         
  -9   4  11       4628.75       4599.65        70.13 o                         
  -8   4  11       6466.78       6183.62        87.43 o                         
  -7   4  11        119.53        170.58        57.25 o                         
  -6   4  11       2055.03       1981.57        49.50 o                         
  -5   4  11       1046.07       1085.90        59.61 o                         
  -4   4  11        302.18        245.91        95.06 o                         
  -3   4  11        409.69        503.76        51.98 o                         
  -2   4  11        456.07        284.85       122.24 o                         
  -1   4  11       1942.95       2041.85       133.21 o                         
   0   4  11        617.76        601.15        70.19 o                         
   1   4  11      11971.84      11550.56       311.88 o                         
   2   4  11       1404.48       1178.43        61.95 o                         
   3   4  11       1687.36       1780.17        70.09 o                         
   4   4  11       2175.79       2308.91        70.46 o                         
   5   4  11        110.99        236.39        64.07 o                         
   6   4  11       1787.77       1717.16        79.75 o                         
   7   4  11       3959.93       3895.83       107.44 o                         
   8   4  11        306.98        389.22        81.02 o                         
   9   4  11       2497.88       2327.96        51.82 o                         
  10   4  11        718.55        805.92        70.95 o                         
  11   4  11        505.50        677.48       118.17 o                         
  12   4  11       4835.24       4748.07        74.38 o                         
  13   4  11       3177.74       3039.09        57.69 o                         
  14   4  11         28.00        106.98        42.62 o                         
  15   4  11        112.27        219.86        41.52 o                         
  16   4  11        928.85        842.42        50.10 o                         
  17   4  11       2877.65       2717.19        50.20 o                         
 -17   5  11        162.19        292.79        94.51 o                         
 -16   5  11       5761.21       5699.55       121.76 o                         
 -15   5  11       1337.36       1316.94        59.59 o                         
 -14   5  11         40.32        111.76        71.17 o                         
 -13   5  11       1655.64       1531.43        69.07 o                         
 -12   5  11       9361.05       9397.52       164.04 o                         
 -11   5  11       2010.07       1914.44        56.60 o                         
 -10   5  11       2145.97       1977.28        72.59 o                         
  -9   5  11         35.75        192.63        42.08 o                         
  -8   5  11       6733.21       6579.51        95.27 o                         
  -7   5  11        134.75        193.77        38.70 o                         
  -6   5  11       8724.42       8704.52       110.41 o                         
  -5   5  11         70.26         -1.97        56.82 o                         
  -4   5  11       8609.20       8668.70       113.41 o                         
  -3   5  11       3012.63       3058.20        87.68 o                         
  -2   5  11      13520.95      13283.33       269.10 o                         
  -1   5  11       1091.09       1258.98        85.11 o                         
   0   5  11       1309.50       1480.21       446.90 o                         
   1   5  11       3694.53       3319.32        92.78 o                         
   2   5  11       1816.13       1544.43        58.08 o                         
   3   5  11       6030.25       5631.77       143.96 o                         
   4   5  11         48.76        -85.55        57.04 o                         
   5   5  11         59.27        168.30        61.71 o                         
   6   5  11       1301.01       1210.90        98.27 o                         
   7   5  11      14284.24      13854.36       229.94 o                         
   8   5  11       2907.86       2893.95        59.41 o                         
   9   5  11        237.76        292.30        52.05 o                         
  10   5  11         50.61        155.74        50.51 o                         
  11   5  11       6085.30       5819.61       181.27 o                         
  12   5  11        172.52        107.35        79.92 o                         
  13   5  11       1790.33       1826.07       131.50 o                         
  14   5  11          0.87        171.87        66.89 o                         
  15   5  11        501.70        512.41        50.65 o                         
  16   5  11        252.66        167.42        95.79 o                         
 -17   6  11        337.04        516.97        74.09 o                         
 -16   6  11        943.30        972.50        65.04 o                         
 -15   6  11        556.28        500.98        35.69 o                         
 -14   6  11        381.65        422.23        57.70 o                         
 -13   6  11       3369.19       3055.54        80.05 o                         
 -12   6  11       2697.01       2466.67        41.36 o                         
 -11   6  11        393.46        609.85        57.29 o                         
 -10   6  11         59.36        196.75        77.45 o                         
  -9   6  11       2650.93       2541.34        49.46 o                         
  -8   6  11       3072.65       2734.45        61.20 o                         
  -7   6  11       1374.81       1572.81        67.41 o                         
  -6   6  11        350.64        415.29        54.08 o                         
  -5   6  11       3458.93       3309.69        78.47 o                         
  -4   6  11       1225.11        938.47        76.78 o                         
  -3   6  11       1088.28        988.99        98.48 o                         
  -2   6  11        710.98        991.58        78.67 o                         
  -1   6  11       2790.74       2883.22        74.85 o                         
   0   6  11        477.58        573.18        63.73 o                         
   1   6  11        922.64        917.50        64.31 o                         
   2   6  11       2159.15       2344.23        73.83 o                         
   3   6  11       1281.34       1206.44        67.25 o                         
   4   6  11       1460.38       1532.41        52.35 o                         
   5   6  11         45.00         16.06        46.96 o                         
   6   6  11       5971.85       5596.56        59.14 o                         
   7   6  11        217.08        322.27        71.28 o                         
   8   6  11       4801.00       4545.16        61.42 o                         
   9   6  11       1222.37       1211.85        50.18 o                         
  10   6  11       1236.46       1133.41        63.50 o                         
  11   6  11        285.55        420.44        53.77 o                         
  12   6  11         57.33        188.34        75.52 o                         
  13   6  11        212.65        181.77        55.64 o                         
  14   6  11        127.04        319.07        40.89 o                         
  15   6  11        891.84        859.76        75.21 o                         
 -16   7  11        571.29        442.92        35.95 o                         
 -15   7  11         98.71        173.87        53.64 o                         
 -14   7  11         23.08         28.80        31.12 o                         
 -13   7  11        756.52        783.31        56.49 o                         
 -12   7  11       4021.82       3891.68        84.84 o                         
 -11   7  11       1153.18       1238.91        56.00 o                         
 -10   7  11        279.54        265.11        43.05 o                         
  -9   7  11       3747.92       3710.90        57.66 o                         
  -8   7  11        828.65       1267.76        74.90 o                         
  -7   7  11         76.46        123.07        61.68 o                         
  -6   7  11       4785.27       4664.40        56.12 o                         
  -5   7  11       3809.57       3554.98        86.77 o                         
  -4   7  11        600.87        616.43        87.57 o                         
  -3   7  11       7277.43       7128.29       111.78 o                         
  -2   7  11      13357.84      12696.01       106.32 o                         
  -1   7  11        235.46        216.05       132.85 o                         
   0   7  11       2393.70       2438.41        59.37 o                         
   1   7  11       7905.01       7498.24       130.41 o                         
   2   7  11        257.99        360.15        57.06 o                         
   3   7  11       2079.00       2225.21       120.83 o                         
   4   7  11         18.43        250.92        51.91 o                         
   5   7  11        262.93        296.40        39.77 o                         
   6   7  11       6811.59       6261.78       110.57 o                         
   7   7  11       2719.23       2640.57        57.50 o                         
   8   7  11       3244.14       3172.13        62.43 o                         
   9   7  11        720.50        886.81        69.47 o                         
  10   7  11        380.89        358.32        67.29 o                         
  11   7  11        492.75        797.30       117.28 o                         
  12   7  11        179.84        262.87        86.28 o                         
  13   7  11       2703.48       2556.59        98.90 o                         
  14   7  11         53.47        -54.14        87.06 o                         
 -14   8  11        322.42        391.31        35.54 o                         
 -13   8  11          3.88        150.41        93.33 o                         
 -12   8  11        450.55        531.39        37.70 o                         
 -11   8  11        107.73        312.58        48.56 o                         
 -10   8  11       2657.34       2655.36        58.71 o                         
  -9   8  11       2350.40       2519.24        72.06 o                         
  -8   8  11         16.23        179.38        68.45 o                         
  -7   8  11        173.61        219.64        48.18 o                         
  -6   8  11       1562.65       1618.83        62.16 o                         
  -5   8  11       1262.25       1266.37        41.60 o                         
  -4   8  11         83.46        -49.17        43.82 o                         
  -3   8  11       2920.36       2822.87        52.16 o                         
  -2   8  11       7016.38       6545.66       180.30 o                         
  -1   8  11        551.07        520.16        74.16 o                         
   0   8  11       1709.62       1937.16       100.90 o                         
   1   8  11       5978.06       6051.66        58.49 o                         
   2   8  11        275.16        362.91        44.83 o                         
   3   8  11        168.53        226.11        92.84 o                         
   4   8  11       6087.33       5870.67       105.61 o                         
   5   8  11       1632.85       1908.29        63.07 o                         
   6   8  11        446.86        643.08       128.18 o                         
   7   8  11        778.24        844.03        44.81 o                         
   8   8  11        543.61        625.25       138.19 o                         
   9   8  11        458.68        458.98        44.31 o                         
  10   8  11         26.36        134.30        36.08 o                         
  11   8  11       1935.35       1933.41        99.77 o                         
  12   8  11       1019.36        932.11       126.43 o                         
  13   8  11        288.41        347.01        69.43 o                         
 -13   9  11        427.24        365.66        34.59 o                         
 -12   9  11        133.64         63.23        39.52 o                         
 -11   9  11        469.36        559.60        74.66 o                         
 -10   9  11          4.95        293.61        92.56 o                         
  -9   9  11       2477.44       2369.51        94.73 o                         
  -8   9  11         75.52        157.30       118.77 o                         
  -7   9  11       2364.24       2261.90       108.70 o                         
  -6   9  11       2132.81       2073.82        62.71 o                         
  -5   9  11       1034.49       1042.91        59.56 o                         
  -4   9  11       1967.68       2056.80        57.50 o                         
  -3   9  11       2734.36       2608.38        56.97 o                         
  -2   9  11       1000.29       1065.40        80.76 o                         
  -1   9  11          7.05         22.22        36.30 o                         
   0   9  11        953.32        934.07        67.67 o                         
   1   9  11       6112.41       5698.28        57.50 o                         
   2   9  11       1417.00       1470.76        82.15 o                         
   3   9  11        615.67        728.35        68.51 o                         
   4   9  11       4055.28       3979.93       117.23 o                         
   5   9  11        324.86        511.43        75.79 o                         
   6   9  11          8.32        226.09        90.63 o                         
   7   9  11        107.42        462.56       150.12 o                         
   8   9  11       1585.43       1682.21        55.48 o                         
   9   9  11        585.07        682.83        41.73 o                         
  10   9  11        129.93         25.81        76.17 o                         
  11   9  11        670.63        805.00        84.83 o                         
 -11  10  11         34.73         19.96        73.64 o                         
 -10  10  11        868.23        985.50        58.21 o                         
  -9  10  11       1897.65       2086.48       126.51 o                         
  -8  10  11        341.15        353.85        58.70 o                         
  -7  10  11         57.22        170.38        81.71 o                         
  -6  10  11       2221.50       2242.86        67.90 o                         
  -5  10  11       1692.67       1681.16        54.25 o                         
  -4  10  11         50.84        259.19        91.10 o                         
  -3  10  11       1354.27       1351.91        70.81 o                         
  -2  10  11       1394.50       1385.74        52.40 o                         
  -1  10  11        259.59        526.84        84.86 o                         
   0  10  11        561.35        848.31       157.49 o                         
   1  10  11       1631.86       1661.22        75.06 o                         
   2  10  11       1187.72       1259.49       113.77 o                         
   3  10  11       3986.09       4171.30        73.54 o                         
   4  10  11        608.36        643.55        61.31 o                         
   5  10  11       3358.28       3260.00        54.67 o                         
   6  10  11         17.74         67.19        93.05 o                         
   7  10  11        341.83        244.21       124.35 o                         
   8  10  11         33.98        258.97        54.60 o                         
   9  10  11        597.17        713.83        41.75 o                         
  -8  11  11         26.85        274.33        59.96 o                         
  -7  11  11        482.59        462.38        78.44 o                         
  -6  11  11        817.50        833.00        62.21 o                         
  -5  11  11        166.40        331.80        60.80 o                         
  -4  11  11        391.90        440.88        66.96 o                         
  -3  11  11          6.05         53.46        36.07 o                         
  -2  11  11       1462.35       1484.89        82.63 o                         
  -1  11  11         41.77         46.95        44.54 o                         
   0  11  11        255.56        414.03        66.96 o                         
   1  11  11        623.17        604.64        68.67 o                         
   2  11  11        219.68        366.02        62.59 o                         
   3  11  11       1153.14       1205.72        47.55 o                         
   4  11  11         13.95        351.80       129.24 o                         
   5  11  11          2.36         24.60        58.16 o                         
   6  11  11         62.84        354.24       145.98 o                         
 -19   0  12         48.11        259.26       191.43 o                         
 -18   0  12       3080.59       3098.32        53.64 o                         
 -17   0  12        245.96        201.90        56.47 o                         
 -16   0  12       2354.05       2250.35        66.14 o                         
 -15   0  12          5.69        126.32       155.27 o                         
 -14   0  12       5460.99       5519.44       204.45 o                         
 -13   0  12       1284.30       1254.22       108.02 o                         
 -12   0  12       8765.92       8506.46       130.08 o                         
 -11   0  12        509.91        736.31       135.61 o                         
 -10   0  12        117.55        346.20        74.31 o                         
  -9   0  12       3344.87       3107.07       163.20 o                         
  -8   0  12       2482.63       2430.43        99.54 o                         
  -7   0  12       4978.65       4711.09       157.56 o                         
  -6   0  12        364.40        406.99       121.61 o                         
  -5   0  12         73.57         35.43        93.42 o                         
  -4   0  12       2046.93       1868.14        65.73 o                         
  -3   0  12      88094.52      92721.70      1353.49 o                         
  -2   0  12       7689.73       7453.50       116.55 o                         
  -1   0  12       1340.28       1278.60        98.57 o                         
   0   0  12       2634.40       2502.03       105.84 o                         
   1   0  12       3549.97       3286.42       107.52 o                         
   2   0  12      10052.66      10806.80       180.08 o                         
   3   0  12       1632.95       1606.40        99.96 o                         
   4   0  12      14253.36      14385.95       660.08 o                         
   5   0  12       9794.22       9588.64       123.14 o                         
   6   0  12       2642.77       2801.42       114.94 o                         
   7   0  12      29005.83      28326.23       420.55 o                         
   8   0  12      21325.58      19998.59       133.33 o                         
   9   0  12        227.55        121.70        90.48 o                         
  10   0  12       6384.24       6400.86        99.63 o                         
  11   0  12         54.09        334.17       146.86 o                         
  12   0  12       2063.92       2005.98        86.93 o                         
  13   0  12         14.86         14.82       152.18 o                         
  14   0  12         66.34        216.34       112.68 o                         
  15   0  12         26.96         60.81       154.64 o                         
  16   0  12       4238.12       4351.23       170.19 o                         
  17   0  12       5547.43       5693.34        71.48 o                         
  18   0  12        330.73        464.67       111.33 o                         
 -19   1  12        386.60        576.65        54.82 o                         
 -18   1  12        236.42        384.67        63.07 o                         
 -17   1  12         39.81        105.50        48.00 o                         
 -16   1  12          7.29        -19.39        55.94 o                         
 -15   1  12        636.75        674.41        34.82 o                         
 -14   1  12       1305.98       1313.12        57.82 o                         
 -13   1  12          1.73        -25.70        45.40 o                         
 -12   1  12        372.77        445.19        45.82 o                         
 -11   1  12        945.96       1012.70        55.54 o                         
 -10   1  12       2154.55       2204.18        43.04 o                         
  -9   1  12       1549.63       1634.32        66.79 o                         
  -8   1  12        638.79        638.65        43.90 o                         
  -7   1  12        817.68        842.19        41.73 o                         
  -6   1  12        503.92        462.25        41.63 o                         
  -5   1  12         19.79        156.33        67.10 o                         
  -4   1  12         17.11        117.09        53.20 o                         
  -3   1  12       6129.38       6402.42        77.88 o                         
  -2   1  12        374.41        393.41        61.64 o                         
  -1   1  12        754.98        492.41       108.71 o                         
   0   1  12        493.91        662.35       121.95 o                         
   1   1  12        235.04        426.03        73.54 o                         
   2   1  12        403.46        525.82       154.52 o                         
   3   1  12          9.06        -61.62        76.96 o                         
   4   1  12        118.37        210.31        68.37 o                         
   5   1  12        211.70        229.82        77.04 o                         
   6   1  12        460.96        575.52        77.64 o                         
   7   1  12        459.73        379.59        62.23 o                         
   8   1  12        472.72        324.65        75.65 o                         
   9   1  12         81.97        153.61        68.73 o                         
  10   1  12        246.92        161.69        51.18 o                         
  11   1  12       1073.14       1159.25       108.40 o                         
  12   1  12          0.29         67.33        62.08 o                         
  13   1  12       3650.00       3797.43        51.37 o                         
  14   1  12       1264.03       1249.92        88.75 o                         
  15   1  12        263.80        487.51        87.20 o                         
  16   1  12         73.63        398.37       124.42 o                         
  17   1  12         11.06         47.46        50.20 o                         
  18   1  12        246.28        273.47       131.49 o                         
 -19   2  12        475.36        557.03        70.93 o                         
 -18   2  12        912.53        995.23        57.20 o                         
 -17   2  12       1898.07       1881.11        62.62 o                         
 -16   2  12       2632.35       2672.43        67.07 o                         
 -15   2  12       2241.20       2181.00        95.43 o                         
 -14   2  12        377.37        334.10        31.43 o                         
 -13   2  12       9991.38       9470.60        90.79 o                         
 -12   2  12       1226.73       1421.18        60.14 o                         
 -11   2  12        108.78         80.69        35.63 o                         
 -10   2  12       2684.79       2627.88        40.72 o                         
  -9   2  12      12124.07      11925.10       151.72 o                         
  -8   2  12      11411.69      11407.35       179.44 o                         
  -7   2  12       1175.84       1170.55        43.66 o                         
  -6   2  12      11637.48      11173.73        80.45 o                         
  -5   2  12      12282.34      12275.65       179.45 o                         
  -4   2  12          7.37         21.42        65.17 o                         
  -3   2  12       6265.81       6523.07        80.46 o                         
  -2   2  12      18271.86      18393.11       340.24 o                         
  -1   2  12         90.98        194.80        61.26 o                         
   0   2  12         44.57        -70.97        75.90 o                         
   1   2  12       5966.77       5440.66        83.06 o                         
   2   2  12      36720.90      37783.90       870.28 o                         
   3   2  12       3280.45       2948.32        81.38 o                         
   4   2  12        430.48        327.33        67.97 o                         
   5   2  12         74.16        261.06        66.76 o                         
   6   2  12      16643.61      15742.61       146.06 o                         
   7   2  12          5.88         75.65        81.42 o                         
   8   2  12       5870.76       5803.95        64.87 o                         
   9   2  12          7.41        238.03        61.92 o                         
  10   2  12       2961.23       2773.68        81.19 o                         
  11   2  12        246.29        129.47        68.22 o                         
  12   2  12      10230.81      10451.91       151.12 o                         
  13   2  12       1696.67       1768.34        60.74 o                         
  14   2  12          8.90        -28.60        39.16 o                         
  15   2  12        500.94        733.05        61.80 o                         
  16   2  12       2129.16       1979.93        85.83 o                         
  17   2  12       1674.74       1812.70        72.86 o                         
 -18   3  12         40.33        112.28        70.65 o                         
 -17   3  12         87.47        456.58        43.79 o                         
 -16   3  12        167.32        261.85        65.86 o                         
 -15   3  12        718.99        784.81        93.38 o                         
 -14   3  12          0.62         51.49        74.71 o                         
 -13   3  12         12.82        133.30        47.16 o                         
 -12   3  12        463.69        538.54        59.29 o                         
 -11   3  12       3206.17       3022.33        42.13 o                         
 -10   3  12         86.44        241.86        52.68 o                         
  -9   3  12        140.33        146.53        47.73 o                         
  -8   3  12       2607.77       2359.29        77.61 o                         
  -7   3  12       1778.37       1615.06        55.01 o                         
  -6   3  12        474.26        505.07        40.68 o                         
  -5   3  12       1133.51       1287.93        47.74 o                         
  -4   3  12       1960.01       2430.47       156.65 o                         
  -3   3  12       1537.37       1669.06        62.94 o                         
  -2   3  12       4284.98       4691.21        95.87 o                         
  -1   3  12       4706.94       4871.95        72.32 o                         
   0   3  12       3338.77       3157.19        69.10 o                         
   1   3  12       8693.89       9015.52       125.98 o                         
   2   3  12       8971.92       9210.54       214.06 o                         
   3   3  12       1617.32       1683.06        77.94 o                         
   4   3  12      13007.24      12576.83       232.44 o                         
   5   3  12          9.80         -5.20       102.14 o                         
   6   3  12       2563.29       2531.46        77.35 o                         
   7   3  12       2810.28       2754.01       122.66 o                         
   8   3  12       5149.15       4863.82        62.15 o                         
   9   3  12        193.35        478.83        76.79 o                         
  10   3  12        821.01        970.74       109.36 o                         
  11   3  12        512.96        742.49       191.80 o                         
  12   3  12        888.76        955.75        86.50 o                         
  13   3  12        747.50        690.98        90.13 o                         
  14   3  12        444.49        798.69        98.99 o                         
  15   3  12         95.98        260.89        68.61 o                         
  16   3  12         77.17        265.51        61.35 o                         
  17   3  12          0.02        166.03        76.21 o                         
 -18   4  12        624.77        525.99        64.19 o                         
 -17   4  12       4476.15       4462.56        96.95 o                         
 -16   4  12        872.28       1073.62        62.98 o                         
 -15   4  12         95.17         58.05        57.48 o                         
 -14   4  12        431.38        507.73        42.44 o                         
 -13   4  12       5967.45       5803.90       111.54 o                         
 -12   4  12        701.31        785.93        83.53 o                         
 -11   4  12         71.71        127.65        36.76 o                         
 -10   4  12       4081.49       4102.64       157.33 o                         
  -9   4  12       8737.80       8475.34       148.61 o                         
  -8   4  12       3307.50       3155.49        86.76 o                         
  -7   4  12       4510.10       4346.70        90.20 o                         
  -6   4  12      13196.28      13050.83       174.64 o                         
  -5   4  12      14844.66      15418.26       251.13 o                         
  -4   4  12        377.46        557.09        69.48 o                         
  -3   4  12       4018.83       3985.82        70.09 o                         
  -2   4  12       6060.46       6541.34       157.51 o                         
  -1   4  12       1128.57       1345.49        62.98 o                         
   0   4  12        144.46        218.14        72.45 o                         
   1   4  12       6695.36       6516.56       117.41 o                         
   2   4  12      15120.39      15079.50       177.27 o                         
   3   4  12       2755.88       2679.91        72.78 o                         
   4   4  12       2699.75       2554.40        79.54 o                         
   5   4  12       2294.61       2303.78        65.86 o                         
   6   4  12       1997.01       1753.63        96.54 o                         
   7   4  12       2336.95       2275.37       128.78 o                         
   8   4  12        328.04        457.73        91.67 o                         
   9   4  12          0.50         71.62        38.77 o                         
  10   4  12         18.72        368.78       103.49 o                         
  11   4  12      13265.18      12766.36       240.38 o                         
  12   4  12        276.28        420.11       128.93 o                         
  13   4  12       5325.54       5340.21       102.11 o                         
  14   4  12         95.70        197.16        88.41 o                         
  15   4  12       1651.98       1648.69        85.39 o                         
  16   4  12          8.06        -27.16        84.01 o                         
  17   4  12       1947.45       2065.94       123.15 o                         
 -17   5  12        217.80        431.59        75.59 o                         
 -16   5  12         63.08        220.55        67.39 o                         
 -15   5  12        808.97        894.11        44.08 o                         
 -14   5  12       1846.57       1987.40        78.53 o                         
 -13   5  12        365.63        392.78        62.55 o                         
 -12   5  12        263.01        359.85        55.37 o                         
 -11   5  12       3859.51       3844.98       109.01 o                         
 -10   5  12        223.18        292.29        64.36 o                         
  -9   5  12       1216.28       1170.55        44.78 o                         
  -8   5  12        253.87        361.25        36.10 o                         
  -7   5  12       2323.48       2199.36        80.91 o                         
  -6   5  12         11.40        -82.44        74.33 o                         
  -5   5  12       4839.22       4818.06       127.08 o                         
  -4   5  12       1681.37       1461.33        49.38 o                         
  -3   5  12        104.91        227.30        49.62 o                         
  -2   5  12        116.75        124.89       152.46 o                         
  -1   5  12       4265.77       4523.26       185.76 o                         
   0   5  12       2705.25       2857.48        91.72 o                         
   1   5  12        380.64        449.28        79.51 o                         
   2   5  12       2712.65       2494.98        96.31 o                         
   3   5  12       4377.34       3949.52       136.95 o                         
   4   5  12        367.32        338.78       103.96 o                         
   5   5  12        304.63        269.77        61.34 o                         
   6   5  12       4959.27       4650.50       103.04 o                         
   7   5  12          0.20        140.29        66.20 o                         
   8   5  12      10025.33       9424.31       252.46 o                         
   9   5  12        711.13        693.34        43.11 o                         
  10   5  12       6795.45       6318.99       183.53 o                         
  11   5  12       1019.18        966.17        42.41 o                         
  12   5  12          8.14        121.67        38.44 o                         
  13   5  12        454.22        568.49        54.87 o                         
  14   5  12       1886.49       1853.81       151.34 o                         
  15   5  12        202.62        370.71       137.95 o                         
  16   5  12          5.64        106.29        39.79 o                         
 -16   6  12       2404.38       2411.15       120.86 o                         
 -15   6  12        158.69        329.80        39.96 o                         
 -14   6  12        754.76        849.15        62.03 o                         
 -13   6  12       1125.06       1075.14        53.48 o                         
 -12   6  12       7360.14       7177.19        49.56 o                         
 -11   6  12         29.11         91.84        38.14 o                         
 -10   6  12        129.93        343.60        49.76 o                         
  -9   6  12       1432.73       1497.83        64.32 o                         
  -8   6  12        649.57        644.50        36.87 o                         
  -7   6  12        914.40       1074.13        38.35 o                         
  -6   6  12        801.47        806.11        62.42 o                         
  -5   6  12          2.59         48.93        85.53 o                         
  -4   6  12       7192.44       6735.97       171.49 o                         
  -3   6  12       5153.21       5057.24       100.25 o                         
  -2   6  12       5743.70       5662.40       213.45 o                         
  -1   6  12         19.06        175.15        69.21 o                         
   0   6  12        760.05        604.94        66.15 o                         
   1   6  12       6246.51       6001.62        97.95 o                         
   2   6  12        860.26        968.67        93.62 o                         
   3   6  12       4710.17       4483.33        82.69 o                         
   4   6  12         96.10          7.23        73.21 o                         
   5   6  12        994.64       1012.41        63.35 o                         
   6   6  12        634.84        728.96        45.45 o                         
   7   6  12      14744.53      14204.65        90.58 o                         
   8   6  12       2450.79       2589.87       135.26 o                         
   9   6  12         33.24        192.10        50.70 o                         
  10   6  12         45.35         93.54       103.44 o                         
  11   6  12       3205.41       3162.01        97.43 o                         
  12   6  12         21.97         43.37        94.40 o                         
  13   6  12        151.45        376.07        83.10 o                         
  14   6  12        454.39        658.91        60.67 o                         
  15   6  12       1869.17       1808.65        49.35 o                         
 -15   7  12         81.63        139.81        38.41 o                         
 -14   7  12        567.43        485.26        48.29 o                         
 -13   7  12         92.58        320.12        46.51 o                         
 -12   7  12       1731.77       1686.82        38.18 o                         
 -11   7  12        295.34        453.72        43.82 o                         
 -10   7  12        865.24        984.26        58.01 o                         
  -9   7  12       1192.96       1190.10        52.39 o                         
  -8   7  12          5.46        147.47        47.25 o                         
  -7   7  12         11.27         41.23        44.45 o                         
  -6   7  12        310.41        383.54        59.73 o                         
  -5   7  12       5430.43       5286.75        67.16 o                         
  -4   7  12        247.00        261.93        42.66 o                         
  -3   7  12       1073.07        989.27        73.74 o                         
  -2   7  12       3372.54       3584.33       161.80 o                         
  -1   7  12       3544.43       3308.38        84.46 o                         
   0   7  12         43.43         16.48        51.17 o                         
   1   7  12       1582.70       1715.54       125.18 o                         
   2   7  12        211.15        261.26        76.79 o                         
   3   7  12         40.27        180.42        73.58 o                         
   4   7  12        764.90        938.27       121.66 o                         
   5   7  12       1138.10       1306.47        63.96 o                         
   6   7  12       2483.96       2344.86        75.16 o                         
   7   7  12        258.36        344.82        48.04 o                         
   8   7  12       1798.46       1842.01        82.21 o                         
   9   7  12        686.51        786.68        96.15 o                         
  10   7  12       1086.41       1007.58        64.55 o                         
  11   7  12        621.30        686.27       108.62 o                         
  12   7  12        233.57        328.49        48.18 o                         
  13   7  12        151.48        344.90        45.43 o                         
  14   7  12        967.67       1082.87        84.49 o                         
 -14   8  12        591.53        575.45        42.73 o                         
 -13   8  12         27.70        226.28        59.49 o                         
 -12   8  12       8040.34       7536.04        68.08 o                         
 -11   8  12         14.38        174.86        57.39 o                         
 -10   8  12        538.97        656.39        49.35 o                         
  -9   8  12       1349.43       1199.76        59.61 o                         
  -8   8  12       2183.18       2237.15        58.20 o                         
  -7   8  12         51.22        320.78        77.72 o                         
  -6   8  12        125.08         49.51        88.24 o                         
  -5   8  12        126.01         71.41       102.58 o                         
  -4   8  12       2285.42       2232.35       104.30 o                         
  -3   8  12        676.41        843.50       164.52 o                         
  -2   8  12       1365.95       1361.62       194.18 o                         
  -1   8  12          1.11         39.38        51.67 o                         
   0   8  12        269.93        521.84       105.78 o                         
   1   8  12       3107.62       3177.12        65.89 o                         
   2   8  12       1124.45       1177.79        81.74 o                         
   3   8  12        948.77        873.73        69.97 o                         
   4   8  12       1178.98       1310.57        73.72 o                         
   5   8  12       1337.73       1262.70        52.66 o                         
   6   8  12        126.29        264.56        48.06 o                         
   7   8  12       1489.97       1484.29        83.48 o                         
   8   8  12        798.98        718.87        55.33 o                         
   9   8  12         21.81        260.60       121.12 o                         
  10   8  12        114.03        253.70        39.62 o                         
  11   8  12        152.74        138.45        63.80 o                         
  12   8  12        506.80        702.98       100.94 o                         
  13   8  12       1844.35       1737.14        79.75 o                         
 -12   9  12         12.97        168.60        78.27 o                         
 -11   9  12       1919.21       1807.83        54.40 o                         
 -10   9  12        357.12        421.18        60.26 o                         
  -9   9  12       1336.63       1438.95        65.20 o                         
  -8   9  12        655.96        473.91        46.79 o                         
  -7   9  12        937.45       1159.27        68.09 o                         
  -6   9  12       2887.43       2761.21       115.11 o                         
  -5   9  12         14.48        263.30        46.71 o                         
  -4   9  12        892.63        835.88       157.01 o                         
  -3   9  12        853.65        901.63        78.02 o                         
  -2   9  12         36.04        187.24        49.07 o                         
  -1   9  12        198.91        179.11        49.50 o                         
   0   9  12       7391.11       7040.68       111.62 o                         
   1   9  12        361.11        471.36        49.37 o                         
   2   9  12        122.71        110.99        44.46 o                         
   3   9  12          4.14        127.34        45.29 o                         
   4   9  12      13215.48      12766.41       249.05 o                         
   5   9  12        180.66        -10.62       152.24 o                         
   6   9  12         54.48        102.42        66.93 o                         
   7   9  12         36.29        124.66       111.17 o                         
   8   9  12       1994.41       2111.25        85.25 o                         
   9   9  12        507.25        681.41        50.65 o                         
  10   9  12       1909.75       1806.27        50.08 o                         
  11   9  12        806.54        849.01        40.44 o                         
 -10  10  12        269.47        292.79        60.89 o                         
  -9  10  12        184.49        348.28        39.05 o                         
  -8  10  12        264.86        542.98       119.05 o                         
  -7  10  12       1876.82       1946.09       105.73 o                         
  -6  10  12        276.63        410.16        94.99 o                         
  -5  10  12          1.70        137.38        77.38 o                         
  -4  10  12       1071.34       1222.74        50.33 o                         
  -3  10  12        247.34        434.66        68.59 o                         
  -2  10  12         21.66        168.81        46.29 o                         
  -1  10  12         83.90        116.18        44.79 o                         
   0  10  12          1.67        130.43        51.89 o                         
   1  10  12       2020.18       2231.67        59.96 o                         
   2  10  12         81.02        193.31        57.02 o                         
   3  10  12       2941.62       2872.16        72.23 o                         
   4  10  12       1255.35       1379.50       100.24 o                         
   5  10  12        271.29        668.01       108.44 o                         
   6  10  12        221.93       -144.03       122.21 o                         
   7  10  12       2072.69       1830.40        61.98 o                         
   8  10  12         44.05         48.62        76.60 o                         
   9  10  12         47.99        161.68        52.25 o                         
  -7  11  12        331.17        378.35        35.42 o                         
  -6  11  12        476.65        420.46        63.42 o                         
  -5  11  12       2185.80       2375.76        71.83 o                         
  -4  11  12        472.04        491.28        56.48 o                         
  -3  11  12         29.49         27.37        35.95 o                         
  -2  11  12        209.19        430.69        63.32 o                         
  -1  11  12       1510.83       1619.80        56.86 o                         
   0  11  12        286.01        483.03        69.53 o                         
   1  11  12        227.67        482.40        84.42 o                         
   2  11  12        600.92        664.35        92.26 o                         
   3  11  12         86.08         45.78        96.32 o                         
   4  11  12       1833.32       1879.18        84.34 o                         
   5  11  12        610.93        584.69        82.51 o                         
 -19   1  13        179.01        474.89       114.27 o                         
 -18   1  13       5003.25       4871.90        90.44 o                         
 -17   1  13         38.34        104.93        65.38 o                         
 -16   1  13       1659.93       1721.00        36.67 o                         
 -15   1  13         31.06         41.26        76.63 o                         
 -14   1  13       2681.67       2611.08        64.18 o
[truncated: 265,438 more chars]
